# Supplementary material for: Identification and Analysis of Key lncRNAs for Adipose Differentiation
Source: Biology (Basel). 2025 Dec 31;15(1):87. doi: 10.3390/biology15010087 (PMC12785126; doi:10.3390/biology15010087)
Supplement: Supplementary file 1 [file biology-15-00087-s001.zip]

Archive with 8 entries (8 files):
- 6. Figure S1.pdf
- 7. Figure S2.pdf
- supplementary material.pdf
- 1. script.sh
- 2. sample_genes_FPKM.tsv
- 3. sample_gene_readCounts.tsv
- 4. stringtie_merged.newAssembly.filter123.bed12
- 5. diff_allexpr_gene_stat.tsv
