# Supplementary material for: Identification and Analysis of Key lncRNAs for Adipose Differentiation
Source: Biology (Basel). 2025 Dec 31;15(1):87. doi: 10.3390/biology15010087 (PMC12785126; doi:10.3390/biology15010087)
Supplement: Supplementary file 1 [file biology-15-00087-s001.zip › 1. script.sh]

###############################
#1. Data download and upstream analysis
# data filtering
java -jar /data1/public/licencen/software/Trimmomatic-0.36/trimmomatic-0.36.jar PE -threads 8 -phred33 sample_1_clean.fq.gz sample_2_clean.fq.gz sample_1_paired.fq.gz sample_1_unpaired.fq.gz sample_2_paired.fq.gz sample_2_unpaired.fq.gz 
ILLUMINACLIP:/data1/public/licencen/software/Trimmomatic-0.36/adapters/TruSeq3-PE.fa:2:30:10:2:true LEADING:3 TRAILING:3 HEADCROP:15 SLIDINGWINDOW:4:15 MINLEN:63
#align
hisat2 -p 8 --dta -x /data1/database/HISAT2_build/mm9/genome.NCBIM37.clean.fa -1 sample_1_paired.fq.gz -2 sample_2_paired.fq.gz -S sample.sam
#SAM file conversion
samtools sort -@ 8 -o sample.bam sample.sam
#transcript assembly
stringtie -p 8 -G /data1/database/Gencode.vM1/gencode.vM1.annotation.gtf --rf -o sample.gtf -l %s sample.bam
#create a mergelist.txt file
ls -l *.gtf > mergelist.txt
#gtf file merging
stringtie --merge -p 8 -G /data1/database/Gencode.vM1/gencode.vM1.annotation.gtf -o stringtie_merged.gtf mergelist.txt
#Transcript reassembly
stringtie -p 8 -e -B -G stringtie_merged.gtf --rf -o ./ballgown/sample/sample.gtf sample
#################################################
#2. lncRNA identification
#2.1 preparatory work
#(1)FPKM,btain the FPKM values of transcripts using the ballgown package in R software
#(2)prepare ref_gene
#obtain trancripts_summary
grep "\btranscript\b" gencode.vM1.annotation.gtf |awk -F '["\t"]|[;]|["]' 'BEGIN{OFS="\t"}{print $13, $10, $22, $16"|"$25, $1":"$4"-"$5":"$7}' >trancripts_summary
#download GRCm38.p4.genome.fa.gz
wget ftp://ftp.ebi.ac.uk/pub/databases/gencode/Gencode_mouse/release_M9/GRCm38.p4.genome.fa.gz
##obtain GRCm38.p4.chrom.fa
less -S GRCm38.p4.genome.fa |grep -A 1 ">chr" >./GRCm38.p4.chrom.fa
##(3)prepare data
python3 1.gtf2bed12_link_expr.py >stringtie_merged.allInfor.bed12
##Extract the transcripts of newAssembly
less -S stringtie_merged.allInfor.bed12 |grep "newAssembly|newAssembly" >stringtie_merged.newAssembly.bed12
##2.2Identify new lncRNAs
##(1)Extract transcripts with a length greater than 200bp and an FPKM greater than 0.5 in at least one sample
python3.7 1.filter_length_expr.py stringtie_merged.newAssembly.bed12 >stringtie_merged.newAssembly.filter1.bed12
##(2)Extract transcripts with a length greater than 200bp and an FPKM greater than 0.5 in at least one sample
##non overlap with annotated exon
less -S /data1/public/licencen/zhangbh/RNAseq_mus_fat/8identification_lncRNA/ref_gene/gencode.vM1.annotation.gtf |grep '\bexon\b' |bedtools intersect -s -v -a ./stringtie_merged.newAssembly.filter1.bed12 -b - > mid.bed
##2k away from annotated gene of single exon transctipt
python3 2.filter_overlap_distence.py ./mid.bed /mnt/pub/work/duzc/1.Precision_Medition_20180511/0.annotation/2.Genome_Annotation/gencode.v19.annotation.gtf
##(3) Use two software programs, cpat and come, to calculate the coding potential of transcripts, and screen out transcripts with a coding potential less than 0
##cpat
less  -S stringtie_merged.newAssembly.filter12.bed12 |awk 'BEGIN{OFS="\t"}{print $1, $2, $3, $4, $5, $6, $7, $8, $9, $10, $11, $12}' > stringtie_merged.newAssembly.trim.bed12
home/licencen/miniconda3/envs/test_py2/bin/python2.7 /data1/public/licencen/software/CPAT-1.2.4/bin/cpat.py -r /data1/public/licencen/zhangbh/RNAseq_mus_fat/8identification_lncRNA/ref_gene/GRCm38.p4.chrom.fa -g stringtie_merged.newAssembly.trim.bed12 -d /data1/public/licencen/software/CPAT-1.2.4/dat/Mouse_logitModel.RData -x /data1/public/licencen/software/CPAT-1.2.4/dat/Mouse_Hexamer.tsv -o ./stringtie_merged.newAssembly.cpat 
python3 3-1.filter_cpat.py > ./stringtie_merged.newAssembly.filter12_cpat.bed12
##come
bedToGenePred ./stringtie_merged.newAssembly.filter12.bed12 /dev/stdout |genePredToGtf file /dev/stdin ./stringtie_merged.newAssembly.filter12.gtf
less -S stringtie_merged.newAssembly.filter12.gtf |grep "\bexon\b" > stringtie_merged.newAssembly.filter12.exon.gtf
Bin_dir='/home/wanglei/software/COME-master/bin';
bash $Bin_dir/COME_main.sh /mnt/pub/work/wanglei/zhangbohang/zbh/p6RNAseq/8identification_lncRNA/3.filter_coding_potential/1.cpat/test/2.come/stringtie_merged.newAssembly.filter12.exon.gtf /mnt/pub/work/wanglei/zhangbohang/zbh/p6RNAseq/8identification_lncRNA/3.filter_coding_potential/1.cpat/test/2.come/COME_out $Bin_dir mouse mouse.model;
python3 3.4-filter_come.py > stringtie_merged.newAssembly.filter12_come.bed12
##overlap
/home/duzc/anaconda3/bin/python3 get_overlap.py >stringtie_merged.newAssembly.filter123.bed12
########################################
##3. Characterization of newly identified lncRNAs
##3.1 Obtain the expression level and transcript length files expr.txt and length.txt: python stat_length_expr.py
##3.2 Obtain the coding potential file probability.txt
less -S ./stringtie_merged.filtered.bed12|awk 'BEGIN{OFS="\t"}{print $1, $2, $3, $4, $5, $6, $7, $8, $9, $10, $11, $12}' > stringtie_merged.filtered.trim.bed12
/home/duzc/anaconda2/bin/python2 /home/duzc/software/CPAT-1.2.4/bin/cpat.py -r ./genome/GRCm38.p6.genome.fa -g stringtie_merged.filtered.trim.bed12 -d /home/duzc/software/CPAT-1.2.4/dat/Mouse_logitModel.RData -x /home/duzc/software/CPAT-1.2.4/dat/Mouse_Hexamer.tsv -o ./stringtie_merged.filtered.cpat
python3 get_potential.py
#3.3 Obtain the conservation analysis file phastcons.txt
python3 1.get_bed.py 
bigWigAverageOverBed ./phastCons30way.bw ./2.merge_exon_intron.bed ./3.merge_exon_intron.tab
less -S 3.merge_exon_intron.tab |awk '{print $1"\t"$5}'|less -S |awk -F '[:]|[\t]'  'BEGIN{OFS="\t"}{print $1":"$2":"$3":"$4, $5, $3}' >phastcons.txt
