# Supplementary material for: Identification and Analysis of Key lncRNAs for Adipose Differentiation
Source: Biology (Basel). 2025 Dec 31;15(1):87. doi: 10.3390/biology15010087 (PMC12785126; doi:10.3390/biology15010087)
Supplement: Supplementary file 1 [file biology-15-00087-s001.zip › 2. sample_genes_FPKM.tsv]

Mus_Beige-1	Mus_Beige-2	Mus_Brown-1	Mus_Brown-2	Mus_White-1	Mus_White-2
ENSMUSG00000000003.9	0	0	0	0	0	0
ENSMUSG00000000037.9	0	0.0260961910973423	0	0	0.0894366047611283	0.141630715147562
ENSMUSG00000000093.6	0	0	0	0.012895	0	0
ENSMUSG00000000094.6	0	0	0	0	0	0
ENSMUSG00000000103.6	0	0	0	0	0	0
ENSMUSG00000000125.5	0	0	0	0	0	0
ENSMUSG00000000157.8	0	0	0	0	0	0
ENSMUSG00000000159.9	0	0	0	0	0	0
ENSMUSG00000000182.7	0	0	0	0	0	0
ENSMUSG00000000183.5	0	0	0	0	0	0
ENSMUSG00000000197.6	0	0	0	0	0	0
ENSMUSG00000000202.3	0	0	0	0	0	0
ENSMUSG00000000204.8	0	0	0	0	0	0
ENSMUSG00000000214.4	0	0	0	0	0	0
ENSMUSG00000000215.4	0	0	0	0	0	0
ENSMUSG00000000216.7	0	0	0	0	0	0
ENSMUSG00000000223.6	0	0	0	0.0263641782178218	0.0930350809551544	0.0676615748398369
ENSMUSG00000000244.9	0	0	0	0	0	0
ENSMUSG00000000247.4	0.0917480160410651	0.0434011097208855	0	0	0	0
ENSMUSG00000000253.6	0.268096088722608	0.24957587172635	0.0619425868519508	0	0.490358752538749	0.279127985034741
ENSMUSG00000000263.9	0	0	0	0	0.139077406793703	0.044111043910522
ENSMUSG00000000296.6	0	0.045044	0	0	0	0
ENSMUSG00000000303.6	0	0	0	0	0	0
ENSMUSG00000000305.6	0	0	0	0	0	0
ENSMUSG00000000308.8	0	0	0	0	0	0
ENSMUSG00000000318.9	0	0	0	0	0.190037235421166	0.197039032397408
ENSMUSG00000000320.3	0	0.019591973902133	0	0	0.0870568637390213	0.0998289992471769
ENSMUSG00000000359.3	0.114082222634508	0.0746716609461966	0.0642846688311688	0	0.226539783858998	0.243340023654916
ENSMUSG00000000365.7	0	0.0290196293136875	0.049548751454052	0	0.0312852283830942	0.0252838860023265
ENSMUSG00000000381.9	0	0.0322944070605187	0	0	0	0
ENSMUSG00000000385.7	0	0	0	0	0.123841	0
ENSMUSG00000000394.9	0	0	0	0	0	0
ENSMUSG00000000402.2	0	0	0	0	0.060829	0.286833
ENSMUSG00000000409.8	0	0	0	0	0.0654746551724138	0
ENSMUSG00000000411.7	0	0	0	0	0	0
ENSMUSG00000000416.9	0	0	0.00415438784629133	0	0.0497189039320822	0.0415322291108132
ENSMUSG00000000435.1	0	0	0	0	0	0
ENSMUSG00000000489.6	0.040093	0.102732	0.056686	0	0.128654	0.341651
ENSMUSG00000000531.4	0	0	0	0	0.122744	0.042943
ENSMUSG00000000544.8	0	0	0	0	0	0
ENSMUSG00000000560.5	0	0	0	0	0	0
ENSMUSG00000000562.4	0	0	0	0	0	0
ENSMUSG00000000579.8	0.0668078501456182	0.0744139470479216	0.0877026600476569	0.0426444135557321	0.125573548583532	0.123065479216309
ENSMUSG00000000606.8	0	0	0	0	0	0
ENSMUSG00000000617.8	0	0	0	0	0	0
ENSMUSG00000000627.9	0	0.00987894101615729	0.0349358170138213	0.0251507338913763	0.132783466614756	0.16140455635585
ENSMUSG00000000632.7	0	0	0	0	0	0
ENSMUSG00000000673.8	0	0	0	0	0	0
ENSMUSG00000000682.7	0	0	0	0	0.0593005307497894	0
ENSMUSG00000000701.7	0	0	0	0	0	0
ENSMUSG00000000706.9	0	0	0	0	0	0
ENSMUSG00000000732.7	0	0.118930806474314	0	0.0637914116819141	0.36309087825475	0.429828358902182
ENSMUSG00000000766.11	0	0	0	0	0.0275938121628249	0
ENSMUSG00000000791.7	0	0	0	0	0	0
ENSMUSG00000000792.2	0	0	0	0.029786	0	0
ENSMUSG00000000794.7	0	0	0	0	0	0
ENSMUSG00000000817.8	0	0	0	0	0	0
ENSMUSG00000000861.9	0	0	0	0	0	0
ENSMUSG00000000881.6	0.201890613963039	0.215018313655031	0.299136478781656	0.176829707221081	0.456554923340178	0.37184191495551
ENSMUSG00000000889.7	0	0	0	0	0	0
ENSMUSG00000000915.9	0.0410088395061728	0.0157066284348865	0.183241377140581	0.12426200876145	0.0683171931501394	0.1936898522501
ENSMUSG00000000983.7	0	0	0	0	0	0
ENSMUSG00000001021.8	0.142476	0	0	0	0.172168	0
ENSMUSG00000001023.4	0	0	0	0	0	0
ENSMUSG00000001027.7	0	0	0	0	0	0
ENSMUSG00000001053.9	0	0.0513165252932551	0	0	0.125064019794721	0.12971038526393
ENSMUSG00000001076.6	0	0	0	0	0	0
ENSMUSG00000001095.5	0	0	0	0	0	0
ENSMUSG00000001103.6	0	0	0	0	0	0
ENSMUSG00000001168.9	0	0.0168834389965792	0	0	0	0
ENSMUSG00000001225.6	0	0.00198674988224211	0	0	0	0
ENSMUSG00000001249.8	0	0	0	0	0	0
ENSMUSG00000001260.5	0	0	0	0	0	0
ENSMUSG00000001281.3	0	0	0	0.0210108355814801	0	0
ENSMUSG00000001288.8	0.139567878315892	0.0690893180822585	0.0915616853248966	0.023268483085909	0.263601943781942	0.35530837381358
ENSMUSG00000001334.9	0	0.008379	0	0	0	0
ENSMUSG00000001493.9	0	0.0522	0.120339	0	0.088225	0.302199
ENSMUSG00000001494.5	0	0	0	0	0	0
ENSMUSG00000001496.7	0	0	0	0	0	0
ENSMUSG00000001497.11	0	0	0	0	0	0
ENSMUSG00000001508.9	0	0	0	0	0.0350503608069164	0
ENSMUSG00000001510.7	0.183743	0.28795	0	0	0.392407	0.137929
ENSMUSG00000001566.8	0	0	0	0	0	0
ENSMUSG00000001588.6	0	0	0	0.0140842675276753	0	0
ENSMUSG00000001622.9	0	0.00722960332369942	0	0.0147080317919075	0	0
ENSMUSG00000001655.6	0	0	0	0	0.139119	0
ENSMUSG00000001656.3	0	0	0	0	0.071554	0
ENSMUSG00000001670.7	0	0	0	0	0	0
ENSMUSG00000001672.8	0	0	0	0	0	0
ENSMUSG00000001763.8	0.104602284504331	0	0.025888131280077	0.0424658667949952	0	0.0354095249278152
ENSMUSG00000001804.8	0	0	0	0	0	0
ENSMUSG00000001827.5	0.0477138010448411	0.00656337309534175	0	0	0.120701014801916	0.103914056160209
ENSMUSG00000001864.7	0.229270389670161	0.224817436461263	0.0593215407824086	0.0329858757351061	0	0.196781854257223
ENSMUSG00000001901.8	0	0	0	0	0	0
ENSMUSG00000001943.6	0	0	0	0	0.070394	0.164384
ENSMUSG00000001946.7	0.175136965469132	0.0371848604813394	0.125720645273805	0.0621037844436693	0.461054410533659	0.275011716079526
ENSMUSG00000001948.8	0	0.283447	0	0.357533	0.709964	0.474846
ENSMUSG00000001985.8	0	0.00515655195456064	0	0	0.0306904781156031	0.0123257581022386
ENSMUSG00000001988.8	0	0	0	0	0	0
ENSMUSG00000002006.6	0.091039	0.075374	0.134036	0.105466	0.142253	0.164398
ENSMUSG00000002012.7	0	0	0	0	0	0
ENSMUSG00000002032.9	0	0	0	0	0	0
ENSMUSG00000002033.7	0	0	0	0	0	0
ENSMUSG00000002055.3	0.0228417062588905	0	0.0619365720128023	0.0714284630156472	0.118391167318634	0.0929675081792319
ENSMUSG00000002057.4	0	0	0	0	0	0
ENSMUSG00000002076.5	0	0	0	0	0	0
ENSMUSG00000002100.8	0	0	0	0	0	0
ENSMUSG00000002111.8	0.155861004823748	0.057539626716141	0.236680617439703	0	0.570168687940631	0.447834723562152
ENSMUSG00000002190.7	0	0	0	0	0	0
ENSMUSG00000002204.8	0	0	0	0	0	0
ENSMUSG00000002240.6	0	0	0	0	0	0
ENSMUSG00000002249.10	0.114169532060027	0.152299066848568	0.152112072987722	0.0308516398362892	0.235719150750341	0.326996056161892
ENSMUSG00000002500.8	0	0	0	0	0	0
ENSMUSG00000002565.9	0	0	0	0	0.13366592494188	0
ENSMUSG00000002578.8	0	0	0	0.018271976647206	0	0
ENSMUSG00000002588.5	0	0	0	0	0	0
ENSMUSG00000002633.3	0	0	0	0	0	0
ENSMUSG00000002664.2	0	0	0	0	0	0
ENSMUSG00000002668.7	0	0	0	0	0	0
ENSMUSG00000002791.9	0	0	0	0	0	0
ENSMUSG00000002797.7	0.189051052738337	0.187638133874239	0.10077645481181	0.107784827586207	0.518610953346856	0.436768886184359
ENSMUSG00000002799.5	0.036528	0	0.039841	0.044109	0	0.101745
ENSMUSG00000002908.8	0	0.0477393242775994	0	0.0458126609039269	0.0360106362064707	0.118270177821684
ENSMUSG00000002930.5	0	0	0	0	0	0
ENSMUSG00000003038.9	0.0630541764705882	0.133112363071895	0.0344113555555556	0	0.138801838562091	0.179564594444444
ENSMUSG00000003053.9	0	0	0	0	0	0
ENSMUSG00000003070.6	0.117932	0.235359	0.076606	0	0.190548	0.154117
ENSMUSG00000003206.6	0	0.139704	0	0	0.098633	0
ENSMUSG00000003208.8	0.217559	0.218037	0.175601	0.164491	0.187373	0.447587
ENSMUSG00000003227.4	0	0	0	0	0	0
ENSMUSG00000003282.3	0	0	0.00970681795687522	0	0.100033887946271	0.122259845528455
ENSMUSG00000003283.7	0.153514	0.017373	0	0	0.301565	0.479407
ENSMUSG00000003309.7	0	0	0	0	0	0
ENSMUSG00000003341.7	0	0	0	0	0	0
ENSMUSG00000003354.4	0.0245151761630946	0	0	0	0	0
ENSMUSG00000003379.7	0	0	0	0	0	0.219047
ENSMUSG00000003410.7	0.040004	0	0	0	0	0
ENSMUSG00000003418.9	0.0146206581185045	0.0230013004454042	0	0	0	0.0561969124038332
ENSMUSG00000003436.10	0	0	0	0	0	0
ENSMUSG00000003452.9	0	0.0152849284934895	0	0	0.0286845564123081	0.0497175068742271
ENSMUSG00000003469.3	0.0211084783505155	0	0	0	0	0
ENSMUSG00000003476.8	0	0	0	0	0	0
ENSMUSG00000003477.5	0	0	0	0	0	0
ENSMUSG00000003505.8	0	0	0	0	0	0
ENSMUSG00000003545.2	0	0	0	0	0.065105	0
ENSMUSG00000003555.7	0	0	0	0	0	0
ENSMUSG00000003644.11	0.270505293565054	0.24066966439643	0.249127214654768	0.0670490946453734	0.133936211836543	0.0658919269610145
ENSMUSG00000003657.7	0	0	0	0	0	0
ENSMUSG00000003849.8	0.180699	0.234893	0.351552	0	0.630542	0.70165
ENSMUSG00000003882.4	0.061575	0	0	0	0	0
ENSMUSG00000003934.5	0	0	0	0	0	0
ENSMUSG00000003949.8	0	0.100013204496458	0.0773459254696643	0.0677953748075146	0.48533045026178	0.426926946104096
ENSMUSG00000003974.4	0	0	0	0	0	0
ENSMUSG00000004031.8	0	0	0	0	0	0
ENSMUSG00000004110.7	0	0	0	0	0.01899	0
ENSMUSG00000004113.11	0	0.0511379923556628	0.0289905998792999	0	0	0
ENSMUSG00000004151.8	0.0573476794022754	0.050218347427407	0.0640330736967227	0.0315634571234505	0.186812925284429	0.141150163015792
ENSMUSG00000004187.9	0.127718	0.161053	0.136777	0.124991	0.128083	0.052719
ENSMUSG00000004231.7	0	0	0	0	0	0
ENSMUSG00000004266.9	0	0.0262299118486795	0.104560966452534	0.0660646466809422	0.265140642755175	0.247764870806567
ENSMUSG00000004296.8	0	0	0	0	0	0
ENSMUSG00000004328.8	0.0591543655593624	0.182351619246239	0.16030653776255	0.0708997896618501	0.271448286310145	0.0930354699836139
ENSMUSG00000004341.7	0	0	0	0	0	0
ENSMUSG00000004344.5	0	0	0	0	0	0
ENSMUSG00000004347.9	0	0.00965133554635632	0	0	0	0
ENSMUSG00000004359.9	0	0	0	0	0	0
ENSMUSG00000004366.3	0	0	0	0	0.034374	0
ENSMUSG00000004371.7	0	0	0	0	0	0
ENSMUSG00000004415.8	0	0	0	0	0	0
ENSMUSG00000004473.9	0.225503	0.156123	0.340727	0.048981	0.316816	0.3578
ENSMUSG00000004540.7	0	0	0	0	0	0
ENSMUSG00000004542.7	0	0	0	0	0	0
ENSMUSG00000004552.10	0	0	0	0	0.125454113636364	0.158242022727273
ENSMUSG00000004609.5	0.112818	0.11953	0	0	0.168926	0.264558
ENSMUSG00000004612.7	0	0	0	0	0	0
ENSMUSG00000004613.5	0	0	0	0	0	0
ENSMUSG00000004633.9	0	0	0	0	0.0107519979112272	0.0350393242819843
ENSMUSG00000004651.4	0	0	0	0	0	0
ENSMUSG00000004654.4	0	0	0	0	0	0
ENSMUSG00000004655.5	0	0.099355	0.143215	0.045403	0	0.118757
ENSMUSG00000004661.8	0.0317641262537613	0.0359811503259779	0.050480290997994	0	0.0455672098796389	0.142345587512538
ENSMUSG00000004668.7	0	0	0	0	0	0
ENSMUSG00000004707.8	0.0425442733595404	0.082222224674932	0	0	0.178678826731176	0.224853658300575
ENSMUSG00000004709.8	0	0	0	0	0	0
ENSMUSG00000004814.7	0	0	0	0	0	0
ENSMUSG00000004821.1	0	0	0	0	0	0
ENSMUSG00000004837.2	0	0	0.0264093931957613	0.137620644729504	0.259717857222532	0.134291083100948
ENSMUSG00000004842.9	0	0	0	0	0.059788	0
ENSMUSG00000004864.6	0	0	0	0	0	0
ENSMUSG00000004872.9	0	0	0	0	0	0
ENSMUSG00000004885.5	0.149227397881997	0.0525396437216339	0	0	0.225113968986384	0.185983095310136
ENSMUSG00000004891.10	0.0949854632169576	0.120342100062344	0.171130802992519	0.220017543329177	0.901560099594763	0.621299680174564
ENSMUSG00000004892.8	0	0	0	0.059699	0	0
ENSMUSG00000004894.4	0	0	0	0	0	0
ENSMUSG00000004933.10	0	0.0312642383543753	0.0366641478014802	0	0.0790079431867654	0
ENSMUSG00000004939.6	0	0	0	0.030182	0	0
ENSMUSG00000004948.6	0	0	0	0	0	0
ENSMUSG00000004952.7	0.0339652330802778	0.0347226236472298	0.0341918701340656	0.0131931140365046	0.0949098946858343	0.0924247518979163
ENSMUSG00000004961.6	0	0	0	0	0	0
ENSMUSG00000004988.7	0.013605	0.152908	0.019657	0	0	0
ENSMUSG00000005045.9	0.00877450052159399	0	0	0	0	0
ENSMUSG00000005089.8	0	0	0	0	0	0
ENSMUSG00000005131.2	0	0	0	0	0	0
ENSMUSG00000005148.7	0.109891	0.07931	0.121491	0	0	0.131046
ENSMUSG00000005220.2	0.0504899791376912	0.0663283053844625	0	0.0222955940790781	0	0
ENSMUSG00000005232.5	0	0	0	0	0	0
ENSMUSG00000005233.9	0.0687576295483062	0.0258828359473024	0	0	0.199767510037641	0.1958111706399
ENSMUSG00000005237.7	0	0	0	0	0	0
ENSMUSG00000005251.8	0	0	0.12088289779914	0	0	0
ENSMUSG00000005320.8	0	0	0	0	0	0.0217135576814857
ENSMUSG00000005338.6	0.0254801946577095	0	0	0	0.175698174504159	0.160511903710813
ENSMUSG00000005339.5	0	0	0	0	0	0
ENSMUSG00000005355.7	0	0	0	0	0	0
ENSMUSG00000005357.8	0	0	0	0	0	0.161798
ENSMUSG00000005364.8	0	0	0	0	0	0
ENSMUSG00000005410.4	0.0537013344768439	0	0	0	0.255710857632933	0.523744045740423
ENSMUSG00000005465.7	0	0.0562426518157993	0	0	0.219610848371396	0
ENSMUSG00000005474.5	0	0	0	0	0	0
ENSMUSG00000005503.8	0	0	0	0	0	0
ENSMUSG00000005540.8	0	0.0375060210618692	0	0	0	0
ENSMUSG00000005547.8	0	0	0	0	0	0
ENSMUSG00000005553.7	0	0	0	0	0	0
ENSMUSG00000005628.6	0	0.117752393709959	0.148219883517764	0	0.294918934769948	0.334126755969715
ENSMUSG00000005649.10	0	0	0	0	0	0
ENSMUSG00000005681.6	0	0	0	0	0	0
ENSMUSG00000005696.5	0	0	0	0	0	0
ENSMUSG00000005705.5	0	0	0	0	0	0.228305
ENSMUSG00000005716.10	0	0	0	0	0	0
ENSMUSG00000005718.7	0	0.163084	0.114199	0	0	0.169728
ENSMUSG00000005800.2	0	0.035504	0	0	0.116343	0.181808
ENSMUSG00000005824.6	0	0	0	0	0	0
ENSMUSG00000005864.7	0	0.042361408723748	0	0	0	0
ENSMUSG00000005883.9	0	0	0	0	0	0
ENSMUSG00000005891.6	0	0	0	0	0	0
ENSMUSG00000005892.4	0	0	0	0	0	0
ENSMUSG00000005917.8	0	0	0	0	0	0
ENSMUSG00000005952.9	0	0	0	0	0	0
ENSMUSG00000005968.7	0.0955913118383061	0.0563567459095284	0	0.0945927641963426	0	0.264469545717036
ENSMUSG00000005986.8	0	0	0	0	0	0
ENSMUSG00000005994.8	0	0	0	0	0	0
ENSMUSG00000006007.7	0	0.089343	0	0	0	0
ENSMUSG00000006056.6	0	0	0	0	0	0
ENSMUSG00000006143.6	0	0	0	0	0	0
ENSMUSG00000006154.7	0	0	0	0	0	0
ENSMUSG00000006179.2	0	0	0	0	0	0
ENSMUSG00000006200.3	0	0	0	0	0	0
ENSMUSG00000006216.4	0	0	0	0	0	0
ENSMUSG00000006218.4	0	0	0	0	0	0
ENSMUSG00000006235.5	0.202345	0.149475	0	0	0	0
ENSMUSG00000006269.6	0	0	0	0	0	0
ENSMUSG00000006270.4	0	0	0	0	0	0
ENSMUSG00000006310.10	0	0.0225583899024183	0	0	0	0
ENSMUSG00000006311.6	0	0	0	0	0	0
ENSMUSG00000006313.4	0	0	0	0	0.167119	0
ENSMUSG00000006378.7	0.0672449766294469	0.0915447221500909	0.0668150882887562	0	0.081568856141262	0.14905088548429
ENSMUSG00000006389.6	0	0.125552321162948	0.294509172413793	0.168580413793103	0	0
ENSMUSG00000006411.6	0	0	0	0	0.0561163117992525	0
ENSMUSG00000006435.9	0.0203392369077307	0	0.0380877703468601	0	0.0430429972795285	0
ENSMUSG00000006445.3	0.0320105836542576	0.037813946084724	0.0197994116388532	0	0.137228759306804	0
ENSMUSG00000006457.3	0	0.0961416447823082	0.23594604008293	0.0772856910850035	0.091913199723566	0.358437210780926
ENSMUSG00000006462.6	0	0.049451073943662	0.0486534852448021	0.032062283869886	0.136531167002012	0
ENSMUSG00000006464.8	0.100884	0.101444	0.113167	0.056899	0.471421	0.260952
ENSMUSG00000006469.7	0	0	0	0	0	0
ENSMUSG00000006488.9	0	0	0	0	0	0
ENSMUSG00000006490.2	0	0	0	0	0	0
ENSMUSG00000006522.9	0	0	0	0	0	0
ENSMUSG00000006529.8	0	0	0	0	0	0
ENSMUSG00000006538.8	0	0	0	0	0	0
ENSMUSG00000006542.7	0	0	0	0	0	0
ENSMUSG00000006546.2	0	0	0	0	0	0
ENSMUSG00000006567.5	0	0.020983	0	0.021064	0.033235	0.028095
ENSMUSG00000006570.3	0	0	0	0	0	0
ENSMUSG00000006574.9	0	0.0309619413207933	0	0	0	0
ENSMUSG00000006642.2	0	0	0	0	0	0
ENSMUSG00000006651.6	0.219808	0.152279	0.156165	0	0.523614	0.286612
ENSMUSG00000006711.9	0	0	0	0	0	0
ENSMUSG00000006720.9	0.0203655850108393	0	0	0	0	0
ENSMUSG00000006724.5	0	0	0	0	0	0.100284485625486
ENSMUSG00000006731.8	0.188747	0.252621	0.259223	0.068067	0.803362	0.478878
ENSMUSG00000006764.8	0	0.00804218200764154	0	0	0	0.146698448072247
ENSMUSG00000006777.7	0	0.106482	0	0	0.11688	0.149842
ENSMUSG00000006930.8	0	0	0	0	0	0
ENSMUSG00000006948.5	0	0	0	0	0	0
ENSMUSG00000007021.4	0	0	0	0	0	0
ENSMUSG00000007030.2	0	0	0	0.002513	0	0
ENSMUSG00000007034.8	0	0	0	0	0	0
ENSMUSG00000007035.8	0.00968632681867535	0	0	0	0	0.0398383941368078
ENSMUSG00000007044.4	0	0	0	0	0	0
ENSMUSG00000007207.4	0.0569808829707427	0	0	0	0	0.0990683147036759
ENSMUSG00000007209.3	0	0	0	0	0	0
ENSMUSG00000007279.7	0	0	0	0	0	0.0969094247402754
ENSMUSG00000007379.8	0.043818539661709	0.0293440102070575	0	0.0487532528433946	0.0664712171186935	0.0966940966754156
ENSMUSG00000007440.7	0	0	0.0295851271872975	0.0232905734769929	0.0318671697990927	0
ENSMUSG00000007457.3	0	0	0	0	0	0
ENSMUSG00000007591.7	0	0	0	0	0	0
ENSMUSG00000007594.9	0	0.092675	0.041721	0.059023	0	0.054201
ENSMUSG00000007646.7	0	0.0951220109489051	0.0770393467153285	0	0.0947522609489051	0
ENSMUSG00000007653.5	0	0.00413764765168313	0	0	0.00781820348720016	0
ENSMUSG00000007877.2	0	0	0	0	0	0
ENSMUSG00000007907.3	0	0	0	0	0	0
ENSMUSG00000007908.7	0	0	0	0	0	0
ENSMUSG00000007944.7	0	0	0	0	0	0
ENSMUSG00000008129.8	0.0436461113881962	0.0371489534497091	0	0.0411660399002494	0.0927430698254364	0.0589267738985869
ENSMUSG00000008193.6	0	0	0	0	0	0
ENSMUSG00000008318.3	0	0.0441719579139982	0.0447082342177493	0.163251372369625	0.0527906221408966	0
ENSMUSG00000008461.5	0	0	0	0	0	0
ENSMUSG00000008482.8	0	0	0	0	0	0
ENSMUSG00000008489.10	0	0	0	0	0	0
ENSMUSG00000008496.9	0	0	0	0	0	0
ENSMUSG00000008590.4	0	0	0	0	0	0
ENSMUSG00000008601.6	0	0	0	0	0	0
ENSMUSG00000008658.8	0	0	0	0	0	0
ENSMUSG00000008789.8	0	0	0	0	0	0
ENSMUSG00000008813.5	0	0	0	0	0	0
ENSMUSG00000008843.4	0	0	0	0	0	0
ENSMUSG00000008874.3	0	0	0	0	0	0
ENSMUSG00000008932.7	0	0	0	0	0.0262388841446058	0
ENSMUSG00000008999.7	0	0	0	0	0	0
ENSMUSG00000009047.3	0	0	0	0	0	0
ENSMUSG00000009070.7	0	0	0	0	0	0
ENSMUSG00000009097.8	0.0347628691330756	0	0	0	0	0
ENSMUSG00000009210.4	0	0	0	0	0	0
ENSMUSG00000009214.3	0	0.0229836386499007	0.293065401720715	0	0.217554787557909	0.162324177365983
ENSMUSG00000009216.7	0	0	0	0	0	0
ENSMUSG00000009248.5	0	0	0	0	0.091788	0
ENSMUSG00000009292.9	0	0.00593371298922292	0	0	0	0
ENSMUSG00000009356.6	0	0	0	0	0	0
ENSMUSG00000009471.3	0	0	0	0	0	0
ENSMUSG00000009487.8	0	0	0	0	0	0
ENSMUSG00000009580.7	0	0	0	0	0	0
ENSMUSG00000009588.8	0	0	0	0	0	0
ENSMUSG00000009596.3	0	0	0	0	0	0.100058795991091
ENSMUSG00000009628.8	0	0	0	0.00317349459571815	0	0
ENSMUSG00000009646.7	0	0	0	0	0	0
ENSMUSG00000009654.4	0	0.101825129842181	0	0	0.135769113701578	0.0932307170014347
ENSMUSG00000009670.5	0	0	0	0	0	0
ENSMUSG00000009734.9	0	0	0	0	0	0
ENSMUSG00000009739.8	0.105771311740891	0.11519348582996	0.0665663076923077	0.0306793441295547	0.282394315789474	0.334027770580297
ENSMUSG00000009772.9	0	0	0.0789319785714286	0	0	0.156347093367347
ENSMUSG00000009941.4	0	0.0179269992211838	0	0	0	0
ENSMUSG00000010021.7	0	0	0	0	0	0
ENSMUSG00000010044.6	0.042408	0	0	0	0	0
ENSMUSG00000010064.8	0	0	0	0	0.0563008531757755	0
ENSMUSG00000010066.8	0	0	0	0	0	0
ENSMUSG00000010086.10	0	0	0	0	0	0
ENSMUSG00000010122.7	0	0	0	0	0	0
ENSMUSG00000010136.7	0	0	0	0	0	0
ENSMUSG00000010142.6	0	0	0	0	0	0
ENSMUSG00000010342.9	0.0191648719585162	0.00343593358595931	0	0	0	0
ENSMUSG00000010435.6	0	0	0	0	0	0
ENSMUSG00000010461.7	0	0.0353531884541985	0.0461633046278626	0.190064619990458	0.139014951574427	0.153052390505725
ENSMUSG00000010505.7	0	0	0	0	0	0
ENSMUSG00000010529.5	0	0	0	0	0	0
ENSMUSG00000010592.7	0	0	0	0	0	0
ENSMUSG00000010601.5	0	0	0	0	0	0
ENSMUSG00000010796.5	0	0	0	0	0	0
ENSMUSG00000010797.2	0	0.030444	0	0	0.031215	0.076801
ENSMUSG00000010803.6	0	0	0	0	0	0
ENSMUSG00000010825.11	0	0	0	0	0	0
ENSMUSG00000010841.6	0	0	0	0	0	0
ENSMUSG00000011034.3	0	0	0	0	0	0
ENSMUSG00000011118.3	0	0	0	0	0	0
ENSMUSG00000011148.6	0.365379	0.55806	0.475325	0.057252	0.208524	0.269869
ENSMUSG00000011154.9	0	0	0	0	0	0
ENSMUSG00000011171.4	0	0	0	0	0	0.136793362742262
ENSMUSG00000011263.9	0	0	0	0	0.030458	0
ENSMUSG00000011349.5	0	0	0	0	0	0
ENSMUSG00000011350.9	0	0	0	0	0	0
ENSMUSG00000011463.5	0	0	0.0287723970767357	0.0235350328867235	0	0
ENSMUSG00000011486.8	0	0	0	0	0	0
ENSMUSG00000011589.8	0.100466	0	0	0	0	0
ENSMUSG00000011632.6	0	0	0	0	0	0
ENSMUSG00000012042.4	0	0	0	0	0	0
ENSMUSG00000012123.9	0	0	0	0	0	0
ENSMUSG00000012296.8	0.291465	0.352445	0.274146	0.054707	0.453561	0.59834
ENSMUSG00000012350.8	0	0	0	0	0	0
ENSMUSG00000012396.5	0	0.0942613795718109	0	0.0295368693131133	0	0.122205579393399
ENSMUSG00000012520.7	0	0	0	0	0	0
ENSMUSG00000012889.8	0	0	0	0	0	0
ENSMUSG00000013083.7	0	0	0	0	0	0
ENSMUSG00000013091.4	0	0.031929	0	0	0	0
ENSMUSG00000013150.9	0	0.0602347777777778	0.0649418888888889	0.04216	0.181644055555556	0.137157888888889
ENSMUSG00000013158.4	0.083902	0	0	0	0	0
ENSMUSG00000013353.4	0	0	0	0	0	0
ENSMUSG00000013415.3	0	0	0	0	0	0
ENSMUSG00000013418.8	0	0.088476	0	0	0.047829	0.029876
ENSMUSG00000013562.8	0	0	0	0	0	0
ENSMUSG00000013611.8	0	0	0	0	0	0
ENSMUSG00000013653.2	0	0	0	0	0	0
ENSMUSG00000013766.5	0	0	0	0	0	0
ENSMUSG00000013936.6	0	0	0	0	0	0
ENSMUSG00000014030.9	0	0	0	0	0	0
ENSMUSG00000014104.6	0	0	0	0	0	0
ENSMUSG00000014158.5	0	0	0	0	0.079415452404318	0.0932706683022571
ENSMUSG00000014164.7	0.0202151767599139	0.0242067279434368	0	0	0.0866270796188134	0.0473535825391946
ENSMUSG00000014351.6	0	0	0	0	0	0
ENSMUSG00000014372.7	0	0	0	0	0	0
ENSMUSG00000014453.3	0	0	0	0	0	0
ENSMUSG00000014529.3	0	0	0	0	0.0291767405913978	0
ENSMUSG00000014542.2	0	0	0	0	0	0
ENSMUSG00000014543.7	0	0	0	0	0	0
ENSMUSG00000014602.8	0	0.0528970582360727	0.081769236914932	0.0568313284803273	0.0785006134039225	0
ENSMUSG00000014603.1	0	0	0	0	0	0
ENSMUSG00000014609.9	0	0	0	0	0	0
ENSMUSG00000014686.7	0	0	0	0	0	0
ENSMUSG00000014725.7	0	0	0	0	0	0
ENSMUSG00000014747.4	0	0	0	0	0	0
ENSMUSG00000014782.8	0	0	0	0	0	0
ENSMUSG00000014786.7	0	0.034412	0.041489	0	0	0
ENSMUSG00000014846.5	0.200318	0.141056	0	0	0	0.401155
ENSMUSG00000014852.9	0	0	0	0	0	0
ENSMUSG00000014907.8	0.244568	0.360741	0.266336	0.118779	0.748211	0.469075
ENSMUSG00000015001.10	0	0	0	0	0	0
ENSMUSG00000015053.8	0	0	0	0.0432249394210683	0.211270450910176	0
ENSMUSG00000015134.8	0.0745038013001083	0	0.0811941789815818	0.0249765547128927	0.148996418418202	0.0878860478873239
ENSMUSG00000015222.10	0	0.000982274457347844	0	0	0.0208458194807564	0.0214417443910744
ENSMUSG00000015242.7	0	0	0	0	0	0
ENSMUSG00000015314.4	0	0	0	0	0	0
ENSMUSG00000015316.9	0	0	0	0	0	0
ENSMUSG00000015342.6	0.019985	0	0	0	0.064666	0.040188
ENSMUSG00000015355.7	0.116401708158116	0.0302276164844407	0	0.172701786375105	0.644563961312027	0.581116339781329
ENSMUSG00000015377.9	0.017202	0.06339	0.0671	0	0.104331	0.149361
ENSMUSG00000015396.2	0	0.0605079892761394	0	0	0	0.132582305630027
ENSMUSG00000015401.6	0	0	0	0	0	0
ENSMUSG00000015405.9	0	0	0	0	0	0
ENSMUSG00000015437.4	0	0	0	0	0	0
ENSMUSG00000015441.3	0	0	0	0	0	0
ENSMUSG00000015443.7	0	0.0233863535353535	0	0	0	0
ENSMUSG00000015476.6	0.129541245446661	0.0688213000867303	0	0	0.148262301821336	0.0902780659150043
ENSMUSG00000015484.3	0	0.043933	0	0	0	0
ENSMUSG00000015519.6	0	0	0	0	0	0
ENSMUSG00000015579.4	0	0	0	0	0	0
ENSMUSG00000015619.9	0.0262695726495727	0	0	0	0	0
ENSMUSG00000015627.4	0	0	0	0	0	0
ENSMUSG00000015665.8	0	0	0	0	0	0.037012
ENSMUSG00000015709.8	0	0.015061	0	0	0.017113	0.02108
ENSMUSG00000015721.10	0	0	0.00304457205963556	0	0	0.0140387498619547
ENSMUSG00000015787.9	0	0	0	0	0	0
ENSMUSG00000015829.7	0	0	0	0	0	0
ENSMUSG00000015852.7	0	0	0	0	0.169051209940017	0.14827380848329
ENSMUSG00000015879.7	0	0.021455	0	0	0.058781	0
ENSMUSG00000015890.2	0.033058	0	0	0	0	0
ENSMUSG00000015947.5	0.021053569789675	0	0	0	0.158667582791587	0.189417774378585
ENSMUSG00000015957.4	0	0.0540580674373796	0	0	0	0.069488302504817
ENSMUSG00000015962.5	0	0	0	0	0	0
ENSMUSG00000015966.9	0	0	0	0	0	0
ENSMUSG00000016028.8	0	0	0	0	0	0
ENSMUSG00000016087.6	0.140399	0.2622	0.485456	0.134226	0.702086	0.881263
ENSMUSG00000016150.9	0	0	0	0	0	0
ENSMUSG00000016179.5	0	0	0	0	0.125745938736439	0.170839285258456
ENSMUSG00000016200.7	0	0	0	0	0.0415840332813313	0.0755946417056682
ENSMUSG00000016283.6	0	0	0	0	0.0242330237027546	0
ENSMUSG00000016327.3	0	0	0	0	0	0
ENSMUSG00000016346.11	0	0.00283884394982784	0	0	0	0
ENSMUSG00000016349.9	0	0	0	0	0	0.15989
ENSMUSG00000016386.9	0	0	0.00498753401459854	0	0	0
ENSMUSG00000016493.6	0	0.0637770155957579	0	0.0807165202744853	0.213134194635059	0.0543924079850281
ENSMUSG00000016498.9	0	0	0	0	0	0
ENSMUSG00000016524.6	0	0	0	0	0	0
ENSMUSG00000016526.7	0	0	0	0	0	0
ENSMUSG00000016529.5	0	0	0	0	0	0
ENSMUSG00000016552.7	0.14424299663243	0.233587160464725	0.0683359893921536	0.0620488592355615	0.164881928775888	0.137392608014817
ENSMUSG00000016624.8	0	0	0	0	0	0
ENSMUSG00000016626.7	0	0	0	0	0	0
ENSMUSG00000016758.3	0	0	0	0	0	0
ENSMUSG00000016763.8	0	0	0	0	0.0484523652048886	0
ENSMUSG00000016942.4	0	0	0	0	0.042242	0
ENSMUSG00000016982.4	0	0	0	0	0	0
ENSMUSG00000016995.10	0	0	0	0	0	0
ENSMUSG00000016998.2	0	0	0	0	0	0
ENSMUSG00000017000.2	0	0	0	0	0	0
ENSMUSG00000017003.7	0	0	0	0	0	0
ENSMUSG00000017004.7	0	0	0	0	0	0
ENSMUSG00000017007.3	0	0	0	0	0	0
ENSMUSG00000017049.4	0	0	0	0	0	0
ENSMUSG00000017064.4	0	0	0	0	0	0
ENSMUSG00000017165.1	0	0	0	0	0	0
ENSMUSG00000017195.9	0.135240633986928	0.120851797385621	0.104449310754605	0.0258532424242424	0.196601207367796	0
ENSMUSG00000017204.4	0	0	0	0	0	0
ENSMUSG00000017211.8	0	0	0	0	0	0
ENSMUSG00000017310.7	0	0	0	0	0	0
ENSMUSG00000017311.8	0	0	0	0	0	0
ENSMUSG00000017316.6	0	0	0	0	0	0
ENSMUSG00000017453.4	0	0	0	0	0	0.0972411230769231
ENSMUSG00000017499.9	0	0.018457327978581	0	0	0.0564099544846051	0.1534166291834
ENSMUSG00000017588.2	0	0	0	0	0	0
ENSMUSG00000017607.3	0	0	0	0	0	0.0170193477840139
ENSMUSG00000017639.6	0	0.00771399704737619	0.00937358206952087	0	0	0
ENSMUSG00000017652.8	0	0.0433539847328244	0	0	0.0778157210804463	0
ENSMUSG00000017688.8	0	0	0	0	0	0
ENSMUSG00000017723.5	0	0	0	0	0	0
ENSMUSG00000017724.8	0	0	0	0	0.0589298144329897	0
ENSMUSG00000017733.4	0	0	0	0	0	0
ENSMUSG00000017737.2	0	0	0	0	0	0.071418211359141
ENSMUSG00000017740.9	0	0	0	0	0	0.117969860128169
ENSMUSG00000017764.2	0.393610271125494	0.370943915857605	0.482937335490831	0.124301607335491	0.818996380798274	0.821406661272923
ENSMUSG00000017767.3	0.00679617574692443	0.0106823936731107	0.0202475676625659	0.221126678383128	0.0839303444639719	0.0562315782073814
ENSMUSG00000017817.4	0	0	0	0	0	0.116692698472385
ENSMUSG00000017832.2	0	0.080683	0	0	0	0.152851790633609
ENSMUSG00000017922.6	0	0	0	0	0	0
ENSMUSG00000017943.9	0	0	0	0	0	0
ENSMUSG00000018012.5	0	0	0	0	0	0
ENSMUSG00000018126.8	0	0	0	0	0	0
ENSMUSG00000018166.8	0.195737	0.104872	0.130969	0.080034	0.192898	0.327103
ENSMUSG00000018168.8	0	0	0	0	0	0
ENSMUSG00000018211.6	0	0	0	0	0	0
ENSMUSG00000018259.6	0	0	0	0	0	0
ENSMUSG00000018263.8	0.026387	0.081598	0	0	0.339904	0.345181
ENSMUSG00000018341.6	0.0161235635213495	0.0546733263046916	0.049182762256194	0	0.0636102266736953	0.0993362092778071
ENSMUSG00000018411.10	0	0.00114392776523702	0	0	0.120521102509627	0
ENSMUSG00000018451.5	0.130528	0.109426	0.144196	0.249657	0.145167	0.101448
ENSMUSG00000018470.2	0	0	0	0	0	0.192455698429319
ENSMUSG00000018479.6	0	0	0	0	0	0
ENSMUSG00000018486.2	0	0	0	0	0	0
ENSMUSG00000018500.2	0.088691	0	0	0	0.423561	0.198273
ENSMUSG00000018543.8	0	0.047674	0	0	0	0
ENSMUSG00000018569.6	0	0	0	0	0	0
ENSMUSG00000018589.8	0	0	0	0	0	0
ENSMUSG00000018620.2	0	0	0	0	0	0
ENSMUSG00000018623.8	0	0	0	0	0	0
ENSMUSG00000018634.9	0	0	0	0	0	0
ENSMUSG00000018648.9	0.176386549100257	0	0.111723542930591	0.0456244246786632	0	0.0971919948586118
ENSMUSG00000018654.10	0	0.127285090217942	0.212312783071465	0.152406631018753	0.132431516979219	0.426660104409529
ENSMUSG00000018656.5	0	0	0	0	0	0
ENSMUSG00000018698.7	0	0	0	0	0	0
ENSMUSG00000018822.7	0	0	0	0	0	0
ENSMUSG00000018849.6	0	0	0	0	0	0
ENSMUSG00000018862.5	0	0	0	0	0	0
ENSMUSG00000018907.4	0	0	0	0	0	0
ENSMUSG00000018914.5	0	0	0	0	0	0
ENSMUSG00000018916.5	0	0	0	0	0	0
ENSMUSG00000018919.3	0	0	0	0	0.137625371655104	0
ENSMUSG00000018924.6	0	0.0381228667481663	0	0	0	0
ENSMUSG00000018925.3	0	0	0	0	0	0
ENSMUSG00000018930.3	0	0	0	0	0	0
ENSMUSG00000018973.2	0	0	0	0	0	0
ENSMUSG00000018983.8	0	0.0260829434657927	0.032331395534617	0.0265032603441213	0.130696222859484	0
ENSMUSG00000018986.8	0	0	0	0	0	0
ENSMUSG00000019027.6	0	0	0	0	0	0
ENSMUSG00000019102.4	0	0	0	0	0	0
ENSMUSG00000019146.2	0	0	0	0	0	0
ENSMUSG00000019214.7	0	0	0.0576872687609075	0	0.0322260082897033	0.0367362373472949
ENSMUSG00000019230.7	0	0	0	0	0	0
ENSMUSG00000019232.8	0	0	0	0	0	0
ENSMUSG00000019256.10	0.0878647536044063	0.174905351044873	0.0570240570225174	0.092497823424591	0.505526689130083	0.596430150332091
ENSMUSG00000019301.5	0	0	0.067983	0	0	0.053836
ENSMUSG00000019312.4	0.201027520356612	0.329259899257058	0.162118247251114	0.15437256731055	0.109927352154532	0.316089459138187
ENSMUSG00000019368.7	0	0	0.0332982712933754	0	0	0.0373995205047319
ENSMUSG00000019429.6	0	0	0	0	0	0
ENSMUSG00000019489.7	0	0	0	0	0	0
ENSMUSG00000019647.9	0	0	0.0758763549160671	0.0310105405960946	0.0594930437364394	0.177684172205093
ENSMUSG00000019737.7	0	0	0	0	0	0
ENSMUSG00000019756.4	0	0	0	0	0	0
ENSMUSG00000019762.4	0	0	0	0	0	0
ENSMUSG00000019772.4	0	0	0	0	0	0
ENSMUSG00000019779.8	0.21712	0.320658215461554	0.127732325901229	0.102239	0.604165	0.497314
ENSMUSG00000019785.7	0	0.0272961370712219	0	0	0	0.0258360162556826
ENSMUSG00000019787.7	0	0	0	0.043657234846839	0	0
ENSMUSG00000019789.8	0.369229	0.229679	0.083436	0.067205	0	0.108501
ENSMUSG00000019796.5	0.141311510239906	0.16032482153306	0.249370281451141	0.175260667641896	0.459859019894675	0.260694262141603
ENSMUSG00000019803.5	0	0	0	0	0	0
ENSMUSG00000019815.5	0	0	0	0	0	0
ENSMUSG00000019828.7	0	0	0	0	0	0.00985585904811715
ENSMUSG00000019834.9	0	0	0	0	0	0
ENSMUSG00000019851.7	0	0.08752	0	0	0	0
ENSMUSG00000019852.6	0	0	0	0	0	0
ENSMUSG00000019853.5	0.108225	0.293671	0.196864	0	0.222749	0.533389
ENSMUSG00000019856.7	0	0.0159254031702274	0	0	0.0345404700206754	0.0687134307374225
ENSMUSG00000019865.3	0	0	0	0	0	0
ENSMUSG00000019866.8	0	0.026537	0	0.081189	0	0.022022
ENSMUSG00000019867.4	0	0	0	0	0	0
ENSMUSG00000019876.7	0	0	0	0	0.0361379913603253	0.0437290211756734
ENSMUSG00000019888.8	0	0	0	0	0	0
ENSMUSG00000019890.3	0.272871	0.710585	0	0	0	0
ENSMUSG00000019891.7	0.108960342762977	0.0519618591046416	0.0493789881900577	0.0061848490799231	0.11339792364735	0.211333249107388
ENSMUSG00000019892.6	0	0	0	0.0279599437736529	0	0
ENSMUSG00000019893.4	0	0	0	0	0	0
ENSMUSG00000019894.6	0	0	0	0	0	0
ENSMUSG00000019900.10	0	0	0	0	0	0
ENSMUSG00000019905.6	0	0	0	0	0	0
ENSMUSG00000019906.8	0	0	0	0	0.0403054420362903	0.10739247311828
ENSMUSG00000019909.3	0	0	0	0	0	0
ENSMUSG00000019913.3	0	0	0	0	0	0
ENSMUSG00000019932.6	0	0	0	0	0	0
ENSMUSG00000019933.1	0	0	0	0	0	0
ENSMUSG00000019935.9	0	0	0	0	0	0
ENSMUSG00000019936.4	0	0	0	0	0	0
ENSMUSG00000019945.3	0	0	0	0	0	0
ENSMUSG00000019982.7	0	0	0	0	0.025863	0
ENSMUSG00000019987.8	0.161805	0.103327	0.18121	0	0	0.209945
ENSMUSG00000019989.7	0	0	0	0	0.566956	0.342889
ENSMUSG00000019992.6	0.0791838298045603	0	0.0700788823289902	0	0.100408981270358	0.135306113599349
ENSMUSG00000019996.9	0.0849217305127616	0.102387311106001	0.0943640970338009	0.223486138882502	0.124307661301449	0.190787399172224
ENSMUSG00000020000.7	0	0.011196660412758	0.123864746716698	0	0.255217767354597	0.236819803001876
ENSMUSG00000020007.3	0	0	0	0	0	0
ENSMUSG00000020010.7	0	0	0	0	0	0
ENSMUSG00000020014.8	0.00588701161825726	0	0.00394750290456432	0	0	0.0964768614107884
ENSMUSG00000020019.4	0	0.042458698209035	0.0725360053461641	0.0486152825447741	0.39449142475274	0.325896457631649
ENSMUSG00000020020.7	0	0	0	0	0	0
ENSMUSG00000020033.2	0	0	0	0	0	0
ENSMUSG00000020037.9	0	0	0	0	0	0
ENSMUSG00000020042.8	0	0.00729862354231038	0.00517245170935911	0	0.0222168511910695	0
ENSMUSG00000020051.9	0	0	0	0	0	0
ENSMUSG00000020052.7	0.113932	0.199769	0	0.037691	0.275609	0.320451
ENSMUSG00000020062.6	0	0	0	0	0	0
ENSMUSG00000020067.7	0	0	0	0	0.038154	0
ENSMUSG00000020072.7	0	0	0.029771	0	0	0
ENSMUSG00000020080.8	0	0	0	0	0	0.0385835185113016
ENSMUSG00000020081.5	0	0	0	0	0	0
ENSMUSG00000020083.6	0	0.0507093552499161	0.040981338812479	0	0	0
ENSMUSG00000020096.12	0	0	0	0	0	0
ENSMUSG00000020125.6	0	0	0	0	0.461927	0.401525
ENSMUSG00000020140.9	0	0.00876067322681216	0	0	0	0
ENSMUSG00000020151.9	0	0	0	0	0	0
ENSMUSG00000020159.2	0	0	0	0	0	0
ENSMUSG00000020164.7	0	0	0	0	0	0
ENSMUSG00000020168.4	0	0	0	0	0	0
ENSMUSG00000020169.4	0	0	0	0	0	0
ENSMUSG00000020173.10	0	0	0.00894969196757553	0	0	0.0121598168754606
ENSMUSG00000020175.7	0	0.01964064	0	0	0.0506760704453441	0.0626803593522267
ENSMUSG00000020177.6	0	0	0	0	0	0
ENSMUSG00000020178.5	0	0.079681	0.153079	0	0.063304	0.119928
ENSMUSG00000020182.9	0	0	0	0	0.0183113695452458	0
ENSMUSG00000020213.6	0	0	0	0	0	0
ENSMUSG00000020214.4	0	0	0	0	0	0
ENSMUSG00000020216.5	0	0	0	0	0	0
ENSMUSG00000020218.4	0	0	0	0	0	0
ENSMUSG00000020226.9	0	0	0	0	0	0
ENSMUSG00000020229.4	0	0	0	0	0	0
ENSMUSG00000020258.9	0.0461069127453299	0.117083650981319	0	0.0826711695436273	0.177376724284701	0.159448345708205
ENSMUSG00000020270.3	0	0	0	0	0	0
ENSMUSG00000020279.4	0	0	0	0	0	0
ENSMUSG00000020286.6	0	0	0	0	0	0
ENSMUSG00000020295.1	0	0	0	0	0	0
ENSMUSG00000020297.4	0	0	0	0	0	0
ENSMUSG00000020299.6	0	0	0	0	0	0
ENSMUSG00000020310.7	0	0.023888	0	0	0	0
ENSMUSG00000020317.8	0	0	0	0	0	0
ENSMUSG00000020327.2	0	0	0	0	0	0
ENSMUSG00000020332.6	0	0	0	0	0	0
ENSMUSG00000020333.10	0.00442173118821868	0	0	0.035630402461166	0	0
ENSMUSG00000020340.9	0	0.00411789198231569	0.0151915891982316	0	0.0300100112319274	0.0822741457760784
ENSMUSG00000020364.7	0.132930564381658	0.213446464798518	0.156433122047244	0.168828888374247	0.262542154701251	0.162855996757758
ENSMUSG00000020374.10	0	0.0292794762840303	0	0	0.0740505383104126	0
ENSMUSG00000020387.8	0.0977093793772521	0.0575593973020419	0.0831481136468632	0.0593694849856786	0.374141035757184	0.305882214173519
ENSMUSG00000020395.7	0	0	0	0	0	0
ENSMUSG00000020396.7	0	0	0	0	0	0
ENSMUSG00000020399.8	0	0	0	0	0.171757	0
ENSMUSG00000020401.6	0	0	0	0	0	0
ENSMUSG00000020405.4	0	0	0	0	0	0
ENSMUSG00000020407.7	0.351973532381438	0.453727242733299	0.289985912799592	0	0.131736448750637	0.233676045385008
ENSMUSG00000020411.2	0	0	0	0	0.022941	0.040559
ENSMUSG00000020413.5	0.308585253953488	0.430349695813953	0.556410827596899	0.228089432868217	0.454269006821705	0.668850372093023
ENSMUSG00000020419.4	0	0	0	0	0	0
ENSMUSG00000020420.7	0.18674	0.300305	0.215487	0	0.487555	0.460931
ENSMUSG00000020428.7	0	0	0	0	0	0
ENSMUSG00000020429.7	0	0	0	0	0	0
ENSMUSG00000020431.5	0	0	0	0	0.0173223723047437	0
ENSMUSG00000020435.10	0	0.0136968584846587	0.0183454270507201	0	0	0
ENSMUSG00000020436.9	0	0	0	0	0	0
ENSMUSG00000020437.6	0.0313978334052034	0.0105449403478511	0.0458735137271813	0.059634941497772	0.108164782233721	0.103616215466437
ENSMUSG00000020447.4	0	0	0	0	0	0
ENSMUSG00000020469.8	0	0	0.137063	0	0.219537	0
ENSMUSG00000020486.11	0.0633807634016278	0.0813768119562167	0.101162350827954	0.0528646511366826	0.221614121807466	0.161938133595285
ENSMUSG00000020490.9	0	0	0	0	0	0
ENSMUSG00000020520.8	0.0781954886839899	0.127432317686505	0.107766798826488	0.101033794635373	0.420281583403185	0.239590182732607
ENSMUSG00000020524.10	0	0.00915461691212974	0	0	0	0
ENSMUSG00000020542.11	0	0.00817253871648087	0	0	0.084471908707442	0.0430329463693884
ENSMUSG00000020545.5	0	0	0	0	0	0
ENSMUSG00000020562.6	0	0	0	0	0	0
ENSMUSG00000020573.9	0	0.0293823818395189	0.0142094218864603	0	0.142803010561831	0.138520978582954
ENSMUSG00000020577.9	0.0421369668552951	0.168504916734034	0	0	0.155711078415521	0.196223728375101
ENSMUSG00000020581.5	0	0	0	0	0	0
ENSMUSG00000020583.4	0	0	0	0	0	0
ENSMUSG00000020599.6	0	0	0	0	0	0
ENSMUSG00000020607.6	0	0	0	0	0	0
ENSMUSG00000020617.6	0	0	0	0	0	0
ENSMUSG00000020622.9	0	0.0368438244454932	0	0	0	0
ENSMUSG00000020624.3	0	0	0	0	0	0
ENSMUSG00000020633.6	0	0	0	0	0	0
ENSMUSG00000020635.7	0	0	0	0	0.300071	0
ENSMUSG00000020636.8	0	0	0	0	0	0
ENSMUSG00000020639.6	0.118073	0.07792	0.117217	0	0.108894	0
ENSMUSG00000020646.9	0.045614344511119	0.0715563346276032	0.0809019392869749	0.0385989594069891	0.158966272502647	0.196591999294035
ENSMUSG00000020651.7	0	0	0	0	0	0
ENSMUSG00000020657.8	0.142166	0.151488	0.109386	0.082554	0.341861	0.292315
ENSMUSG00000020658.8	0	0.051606	0.024605	0.01851	0.115304	0.172559
ENSMUSG00000020672.7	0	0.130099462850183	0.0113246671741778	0	0.127949048112058	0.252750989951279
ENSMUSG00000020673.8	0	0	0.0529094643678161	0	0	0
ENSMUSG00000020679.3	0	0	0	0	0	0
ENSMUSG00000020684.7	0	0	0	0	0	0
ENSMUSG00000020686.6	0	0	0	0	0	0
ENSMUSG00000020690.6	0	0	0	0	0	0
ENSMUSG00000020701.6	0	0	0	0	0	0
ENSMUSG00000020702.6	0	0	0	0	0	0
ENSMUSG00000020703.3	0	0	0	0	0	0
ENSMUSG00000020704.7	0	0	0	0	0	0
ENSMUSG00000020712.5	0.166434687899787	0.0410782977078891	0	0.0279242406716418	0	0
ENSMUSG00000020713.6	0	0	0	0	0	0
ENSMUSG00000020722.5	0	0	0	0	0	0
ENSMUSG00000020723.3	0	0	0	0	0	0
ENSMUSG00000020732.7	0	0	0.027544890619137	0	0	0
ENSMUSG00000020734.6	0	0	0	0	0	0
ENSMUSG00000020785.11	0	0	0	0.0253908589055794	0	0
ENSMUSG00000020787.8	0	0.021537756952381	0.153043842285714	0	0.287123056	0.238833097904762
ENSMUSG00000020793.5	0	0	0	0.0637935244299674	0	0
ENSMUSG00000020798.8	0	0	0	0	0	0
ENSMUSG00000020799.9	0	0	0	0	0	0
ENSMUSG00000020804.5	0	0	0	0	0	0
ENSMUSG00000020805.7	0	0	0	0	0	0
ENSMUSG00000020808.3	0.214064517595888	0.0881955160142349	0.14320701107157	0	0	0
ENSMUSG00000020811.10	0	0	0	0	0.0505981422906461	0.0120007116864941
ENSMUSG00000020830.3	0	0	0	0	0.145363	0.114838
ENSMUSG00000020838.5	0	0	0	0	0	0
ENSMUSG00000020847.8	0.0534626830099633	0.0328581567907708	0.0524398654955427	0.0161615545359203	0	0
ENSMUSG00000020848.7	0	0.025557	0	0	0	0
ENSMUSG00000020865.9	0	0.0926080145818693	0.0419759671468728	0	0.341549566057625	0.289494970660576
ENSMUSG00000020867.7	0	0	0	0	0	0
ENSMUSG00000020871.7	0.169660776380368	0.131387561656442	0	0.106600213803681	0.0713854475460123	0
ENSMUSG00000020875.8	0	0	0.032845	0	0	0
ENSMUSG00000020877.5	0	0.0422212136585366	0	0	0	0.137299004878049
ENSMUSG00000020884.8	0	0	0	0	0	0
ENSMUSG00000020887.3	0	0	0	0	0	0
ENSMUSG00000020890.5	0	0	0	0	0	0
ENSMUSG00000020891.5	0	0	0	0	0	0
ENSMUSG00000020892.3	0	0.00817142666666667	0	0.043705648627451	0	0.0281518009411765
ENSMUSG00000020904.5	0	0	0	0	0	0
ENSMUSG00000020905.5	0	0	0	0	0	0
ENSMUSG00000020908.7	0	0	0.118903861788618	0.136225089918699	0.0710863673170732	0.0762612595121951
ENSMUSG00000020912.3	0	0	0	0	0	0
ENSMUSG00000020913.3	0	0	0	0	0	0
ENSMUSG00000020926.10	0	0	0	0	0.0222151645792909	0.0727068749338508
ENSMUSG00000020928.8	0	0	0	0	0.299630082644628	0.302642975206612
ENSMUSG00000020940.7	0	0	0	0	0	0
ENSMUSG00000020945.7	0	0	0	0	0	0
ENSMUSG00000020950.8	0	0	0	0.0291480317002882	0	0
ENSMUSG00000020953.9	0.061932555171088	0.0254104817377932	0.0288466797385621	0	0.102819261822376	0
ENSMUSG00000020961.8	0	0.0263376296456978	0	0	0.0279408665220535	0.0593897995661605
ENSMUSG00000021010.6	0	0.0308555094307562	0	0	0	0
ENSMUSG00000021032.7	0	0	0	0	0	0
ENSMUSG00000021055.6	0	0	0	0	0	0
ENSMUSG00000021056.6	0	0	0	0	0	0
ENSMUSG00000021057.9	0	0	0	0.0250850693141852	0	0.0409392564478312
ENSMUSG00000021061.8	0	0.00431093866798386	0.0106447155676299	0.00215239482999918	0.0161429659998354	0.0323072251584753
ENSMUSG00000021070.5	0	0.034453	0	0	0	0.087241
ENSMUSG00000021071.8	0.0136964695009242	0	0	0	0	0
ENSMUSG00000021081.6	0	0	0	0	0	0
ENSMUSG00000021087.10	0	0	0	0	0.0281707584311766	0.0908618920809393
ENSMUSG00000021095.3	0	0.167702	0	0	0.099365	0.153457
ENSMUSG00000021101.1	0	0	0	0	0	0
ENSMUSG00000021108.10	0.0547634433614901	0.0486886735975742	0.0530601780376868	0.038812253411306	0.269186759367555	0.280777464154213
ENSMUSG00000021130.6	0	0.0458546998535871	0.0625242203513909	0.0663605204978038	0.268048445827233	0.186488232796486
ENSMUSG00000021148.4	0	0	0	0	0	0
ENSMUSG00000021182.7	0	0.0197586239554318	0.0111029897057043	0	0.0437552764926729	0.0861427794598522
ENSMUSG00000021187.8	0	0	0.0129108628608924	0.0113636072834646	0	0
ENSMUSG00000021194.5	0	0	0	0	0	0
ENSMUSG00000021198.9	0	0	0	0	0	0
ENSMUSG00000021200.8	0	0	0	0	0	0
ENSMUSG00000021203.8	0.307240273712737	0.383797597289973	0.167527951219512	0.197406634146341	0.381905642276423	0.333076117886179
ENSMUSG00000021207.7	0	0	0	0	0	0
ENSMUSG00000021210.9	0	0	0	0	0	0
ENSMUSG00000021211.3	0	0.046075	0	0	0.101257	0.10333
ENSMUSG00000021214.7	0	0.019182	0	0	0	0
ENSMUSG00000021216.6	0	0	0	0	0	0
ENSMUSG00000021217.5	0.0986	0.150889	0.119004	0.019458	0.338502	0.448069
ENSMUSG00000021219.9	0.00593823237982896	0.0125438378059569	0	0	0	0
ENSMUSG00000021221.8	0	0.0332683818688276	0	0.0287537839959483	0.021220071916941	0
ENSMUSG00000021239.5	0	0	0	0	0	0
ENSMUSG00000021250.7	0.620950980867347	0.681682715136054	0.306865803146258	0.403422163690476	0.649755386479592	0.436585907312925
ENSMUSG00000021255.10	0	0	0	0	0	0
ENSMUSG00000021256.4	0	0.079879205811138	0	0	0.134203052663438	0.34823958535109
ENSMUSG00000021257.8	0	0.101793378893121	0.0556667040107551	0.0413493278064083	0.26892633878557	0.213995473896482
ENSMUSG00000021259.4	0.085642	0	0	0.13302	0	0.21724
ENSMUSG00000021265.3	0.0954583914044513	0.0365188457405986	0.107779091327705	0.0307568610897928	0.186227005372218	0.197303323867997
ENSMUSG00000021278.6	0	0	0	0	0	0
ENSMUSG00000021280.7	0	0.0717238573102156	0.0171780463917526	0	0	0.078141591846298
ENSMUSG00000021294.6	0.044096	0	0	0	0	0
ENSMUSG00000021298.7	0	0	0	0	0	0
ENSMUSG00000021301.7	0	0	0	0	0	0
ENSMUSG00000021303.7	0	0	0	0	0.00689567296376587	0
ENSMUSG00000021314.7	0	0	0	0	0	0
ENSMUSG00000021335.7	0	0.0539110741989882	0	0	0	0.119669806913997
ENSMUSG00000021336.9	0	0	0	0	0	0
ENSMUSG00000021337.7	0	0	0	0	0	0
ENSMUSG00000021342.7	0	0	0	0	0	0
ENSMUSG00000021345.9	0	0	0	0	0	0
ENSMUSG00000021346.6	0	0	0	0	0	0
ENSMUSG00000021347.3	0	0	0	0	0	0
ENSMUSG00000021348.2	0	0	0	0	0	0
ENSMUSG00000021359.8	0	0.0744636645081714	0	0	0.0425982910884983	0
ENSMUSG00000021362.6	0	0	0	0	0	0
ENSMUSG00000021363.7	0	0	0	0	0	0.037000837026648
ENSMUSG00000021364.9	0	0	0	0	0	0
ENSMUSG00000021373.9	0	0.0205843257074052	0.0549341011438892	0	0	0.0539338019265503
ENSMUSG00000021379.1	0	0.04687	0.197205	0.088292	0.194421	0.171359
ENSMUSG00000021381.4	0	0	0	0	0	0
ENSMUSG00000021384.8	0	0	0	0	0	0
ENSMUSG00000021396.4	0.381775	0.205905	0	0	0.440757	0.299369
ENSMUSG00000021414.6	0	0	0.051348	0	0	0.12309
ENSMUSG00000021439.7	0	0	0	0	0	0
ENSMUSG00000021440.6	0	0	0	0	0	0
ENSMUSG00000021441.4	0	0	0	0	0	0
ENSMUSG00000021448.5	0	0	0	0	0	0
ENSMUSG00000021451.8	0.0431986114126221	0.0307040282214297	0	0	0.082232142967902	0
ENSMUSG00000021457.8	0	0.0282820629139073	0	0	0.0596122483443709	0.0619501283913694
ENSMUSG00000021464.8	0	0.0499778371051391	0.0265563330975955	0.0128662329090052	0.174570618811881	0.0765050483262612
ENSMUSG00000021469.7	0	0	0	0	0	0
ENSMUSG00000021478.5	0.063251	0.069289	0	0.019971	0	0.26467
ENSMUSG00000021490.9	0	0	0	0	0	0
ENSMUSG00000021492.9	0	0	0	0	0	0
ENSMUSG00000021499.6	0.0531863188831741	0.031649309331374	0.117404504041146	0.194904568699486	0.166416127847171	0
ENSMUSG00000021506.6	0	0.0269418409347908	0	0	0	0
ENSMUSG00000021509.5	0	0	0	0	0	0
ENSMUSG00000021534.7	0.051033	0.113613	0	0	0	0
ENSMUSG00000021536.7	0.129408	0.199659	0	0.011692	0.276264	0.067764
ENSMUSG00000021538.3	0	0	0	0	0	0
ENSMUSG00000021539.7	0	0	0	0	0	0
ENSMUSG00000021541.7	0	0	0	0	0	0
ENSMUSG00000021545.4	0	0	0	0	0	0
ENSMUSG00000021553.7	0	0	0	0	0	0
ENSMUSG00000021565.9	0	0.0314877315221734	0	0	0	0
ENSMUSG00000021566.6	0	0	0	0	0	0
ENSMUSG00000021572.8	0.049475	0.074309	0.059235	0	0.21101	0.13992
ENSMUSG00000021573.8	0.145419052364205	0.293807738374365	0.346723679171551	0.149710445486518	0	0.366787902500977
ENSMUSG00000021575.8	0	0.00721888887697093	0	0	0	0.0346818144374129
ENSMUSG00000021587.4	0	0	0	0	0	0
ENSMUSG00000021596.9	0.00481968830059778	0.00561635476393803	0.00680531474929852	0	0.0811115749664511	0.0449198514090521
ENSMUSG00000021600.3	0	0	0	0	0	0
ENSMUSG00000021604.7	0	0	0	0	0	0
ENSMUSG00000021609.6	0	0	0	0	0	0
ENSMUSG00000021611.7	0	0	0	0.069462	0.118592	0
ENSMUSG00000021612.8	0	0	0	0	0	0
ENSMUSG00000021613.8	0	0	0	0	0	0
ENSMUSG00000021622.3	0	0	0.126299	0	0	0
ENSMUSG00000021636.7	0	0	0	0	0	0
ENSMUSG00000021638.6	0	0	0	0	0	0
ENSMUSG00000021640.5	0	0	0	0	0	0
ENSMUSG00000021647.6	0	0	0	0	0	0
ENSMUSG00000021678.8	0.067469	0	0	0	0.107453	0.220695
ENSMUSG00000021679.3	0	0	0	0	0	0
ENSMUSG00000021680.7	0	0	0	0	0	0
ENSMUSG00000021685.9	0	0	0	0	0	0
ENSMUSG00000021696.8	0.077192	0.041708	0	0	0	0
ENSMUSG00000021697.6	0	0	0	0.0222170020895522	0	0
ENSMUSG00000021700.8	0	0	0	0	0	0
ENSMUSG00000021718.5	0	0	0	0	0	0
ENSMUSG00000021719.8	0.058953	0.092133	0	0	0.126859	0.208167
ENSMUSG00000021720.9	0	0	0	0.0234349899345747	0.0832611394061399	0.0371817267237041
ENSMUSG00000021721.4	0	0	0	0	0	0
ENSMUSG00000021730.7	0	0	0	0	0	0
ENSMUSG00000021741.3	0.182817	0.044869	0	0.048846	0.050592	0.077449
ENSMUSG00000021743.5	0	0	0	0	0	0
ENSMUSG00000021747.10	0	0.0363304525770052	0.0215624678255566	0.0148407535834096	0	0
ENSMUSG00000021749.5	0	0	0	0	0	0
ENSMUSG00000021750.9	0	0	0	0	0	0
ENSMUSG00000021751.7	0	0	0.054945675668377	0	0	0
ENSMUSG00000021758.7	0	0	0	0	0	0
ENSMUSG00000021789.8	0	0	0	0	0	0
ENSMUSG00000021790.6	0	0	0	0	0	0
ENSMUSG00000021791.5	0	0	0	0	0	0
ENSMUSG00000021795.8	0	0	0	0	0	0
ENSMUSG00000021797.1	0	0	0	0	0	0
ENSMUSG00000021799.2	0.0518821986754967	0.0656854820494946	0	0.0290019198326943	0	0.0738131596375043
ENSMUSG00000021803.9	0	0	0	0	0.125636	0.046851
ENSMUSG00000021804.5	0	0	0	0	0	0
ENSMUSG00000021815.3	0	0.046219	0.05178	0.152963	0.175933	0.210801
ENSMUSG00000021848.9	0	0	0	0	0	0
ENSMUSG00000021867.8	0	0	0	0	0	0
ENSMUSG00000021872.7	0	0	0	0	0	0
ENSMUSG00000021874.5	0	0	0	0	0	0.0418028763696506
ENSMUSG00000021879.5	0	0	0	0	0	0
ENSMUSG00000021880.6	0	0	0	0	0	0
ENSMUSG00000021886.6	0.021396	0	0.031763	0	0	0.137659
ENSMUSG00000021898.6	0.0220647390776699	0	0	0.128461140776699	0.0466832787216828	0.152217764967638
ENSMUSG00000021907.6	0	0	0	0	0	0
ENSMUSG00000021913.7	0	0	0	0	0	0
ENSMUSG00000021919.6	0	0	0	0	0	0
ENSMUSG00000021927.7	0	0.0383	0	0	0.003729	0
ENSMUSG00000021933.5	0	0	0	0	0	0
ENSMUSG00000021940.8	0	0	0	0	0	0
ENSMUSG00000021944.8	0	0	0	0	0	0
ENSMUSG00000021953.8	0	0	0	0	0	0
ENSMUSG00000021961.5	0	0	0	0	0	0
ENSMUSG00000021966.7	0	0	0	0	0	0
ENSMUSG00000021974.8	0	0.024295905766526	0	0	0	0
ENSMUSG00000021977.5	0	0	0	0	0	0
ENSMUSG00000021983.9	0.00682944773329179	0.00591379809939243	0	0	0	0
ENSMUSG00000021986.6	0	0	0	0	0	0
ENSMUSG00000021991.7	0	0	0	0	0.012065	0
ENSMUSG00000021997.3	0	0	0	0	0	0
ENSMUSG00000021999.8	0	0	0	0	0	0
ENSMUSG00000022002.1	0	0	0	0	0	0
ENSMUSG00000022014.7	0	0.0324601355311355	0	0.114176664835165	0	0.110842673992674
ENSMUSG00000022015.7	0	0	0	0	0	0
ENSMUSG00000022021.6	0.0225343937203057	0.0467696756868416	0.0459154306961372	0	0.143919851270399	0.30831782689527
ENSMUSG00000022025.7	0	0	0	0	0	0
ENSMUSG00000022026.5	0	0	0	0	0	0
ENSMUSG00000022044.8	0	0	0.0741425349686848	0	0	0
ENSMUSG00000022054.5	0.00872838464199239	0	0	0	0	0
ENSMUSG00000022055.7	0	0	0	0	0	0
ENSMUSG00000022056.8	0	0	0	0	0	0
ENSMUSG00000022057.7	0	0	0	0	0	0
ENSMUSG00000022061.8	0	0	0	0	0	0
ENSMUSG00000022070.6	0	0.152435	0.156039	0.075179	0.469975	0.255694
ENSMUSG00000022076.9	0	0	0	0	0	0
ENSMUSG00000022085.3	0	0	0	0	0	0
ENSMUSG00000022097.3	0	0	0	0	0	0
ENSMUSG00000022101.5	0	0	0	0	0	0
ENSMUSG00000022112.6	0	0	0	0	0	0
ENSMUSG00000022113.5	0	0	0	0	0	0
ENSMUSG00000022116.1	0	0	0	0	0	0
ENSMUSG00000022122.7	0.34245224102056	0.753298490710924	0.2544640113946	0.08660289943027	0.913559965320783	1.23845622318553
ENSMUSG00000022123.7	0	0.0177717356247992	0	0	0.0356091798907806	0.133365984902024
ENSMUSG00000022126.6	0	0	0	0	0	0
ENSMUSG00000022129.2	0	0	0	0	0.0997588880837359	0
ENSMUSG00000022132.8	0	0.0707867701674277	0	0	0	0
ENSMUSG00000022144.3	0	0.040317	0	0.057268	0.042644	0.184974
ENSMUSG00000022149.9	0	0	0	0	0	0
ENSMUSG00000022155.8	0	0	0	0	0	0
ENSMUSG00000022156.6	0	0.181093618644068	0	0	0	0
ENSMUSG00000022157.7	0	0	0	0	0	0
ENSMUSG00000022176.4	0	0	0	0	0	0
ENSMUSG00000022178.9	0.117144	0.156733	0.142421	0.025093	0.227799	0.182959
ENSMUSG00000022187.2	0	0	0	0	0	0
ENSMUSG00000022199.9	0.0870773637010676	0.110463796441281	0	0	0.344902603914591	0.168395874733096
ENSMUSG00000022208.5	0	0	0	0	0	0
ENSMUSG00000022209.6	0	0	0	0	0	0
ENSMUSG00000022211.8	0	0.05161	0	0	0	0.019396
ENSMUSG00000022212.9	0	0	0	0	0	0
ENSMUSG00000022225.6	0	0	0	0	0	0.166823
ENSMUSG00000022226.5	0	0	0	0	0	0
ENSMUSG00000022227.4	0	0	0	0	0	0
ENSMUSG00000022229.2	0	0	0	0	0	0
ENSMUSG00000022237.9	0	0	0	0	0	0
ENSMUSG00000022240.8	0	0	0	0	0	0.03945
ENSMUSG00000022243.8	0	0	0	0	0	0
ENSMUSG00000022245.9	0	0	0	0	0	0
ENSMUSG00000022249.7	0	0	0	0	0	0
ENSMUSG00000022262.7	0	0	0	0	0	0
ENSMUSG00000022269.7	0	0	0	0	0	0
ENSMUSG00000022286.9	0	0	0	0	0	0
ENSMUSG00000022288.1	0	0	0	0	0	0
ENSMUSG00000022296.7	0	0.0693275230460922	0	0	0.113233386773547	0
ENSMUSG00000022297.7	0	0.097468	0.107555	0	0.074918	0.183307
ENSMUSG00000022303.7	0	0	0	0	0	0
ENSMUSG00000022311.8	0	0	0	0	0	0
ENSMUSG00000022315.3	0	0	0	0	0	0
ENSMUSG00000022321.8	0	0	0	0	0	0.0336468142091909
ENSMUSG00000022322.7	0	0.030811	0.108415	0.046188	0.154411	0.182385
ENSMUSG00000022342.5	0	0	0	0	0	0
ENSMUSG00000022347.7	0	0	0	0	0	0
ENSMUSG00000022366.6	0	0	0	0	0	0
ENSMUSG00000022372.8	0	0.0224199033311561	0	0	0.0257507851077727	0.0477352475506205
ENSMUSG00000022375.6	0	0	0	0	0	0
ENSMUSG00000022376.6	0	0	0	0	0.040918	0
ENSMUSG00000022382.7	0	0	0	0	0	0
ENSMUSG00000022388.6	0	0	0	0	0	0
ENSMUSG00000022415.6	0	0	0.0246892387687188	0	0	0
ENSMUSG00000022416.9	0	0	0	0	0	0
ENSMUSG00000022422.7	0	0	0	0.0345138911718221	0	0
ENSMUSG00000022429.9	0	0	0	0	0	0
ENSMUSG00000022431.2	0	0	0	0	0	0
ENSMUSG00000022432.6	0	0	0	0	0	0
ENSMUSG00000022435.5	0	0	0	0	0	0
ENSMUSG00000022439.3	0.0421505825242718	0	0	0	0.0908868932038835	0.0578866019417476
ENSMUSG00000022441.10	0	0	0	0	0	0
ENSMUSG00000022445.6	0	0	0	0	0	0
ENSMUSG00000022449.8	0	0	0.0088200804712682	0	0	0
ENSMUSG00000022454.9	0	0	0	0	0	0
ENSMUSG00000022455.3	0	0	0	0	0	0
ENSMUSG00000022456.9	0	0	0	0	0	0
ENSMUSG00000022464.6	0.0718472992555831	0.0396810024813896	0	0	0.124997597022333	0.0382243086848635
ENSMUSG00000022468.5	0	0	0	0	0	0
ENSMUSG00000022469.8	0	0	0	0	0.0306180140421264	0.0894034760949515
ENSMUSG00000022483.9	0	0	0	0	0	0
ENSMUSG00000022487.8	0	0	0	0	0	0
ENSMUSG00000022491.4	0	0	0	0	0	0
ENSMUSG00000022494.6	0	0	0	0	0	0
ENSMUSG00000022496.5	0	0.067387	0	0	0	0
ENSMUSG00000022501.5	0	0	0	0	0	0
ENSMUSG00000022504.8	0	0	0	0	0	0
ENSMUSG00000022510.8	0	0	0	0	0.0673951574305804	0.14608033416756
ENSMUSG00000022512.2	0	0.040088	0.305587	0.252962	0.045569	0
ENSMUSG00000022518.7	0	0	0	0	0	0
ENSMUSG00000022523.8	0	0	0	0	0	0
ENSMUSG00000022525.7	0	0	0	0	0	0
ENSMUSG00000022534.7	0	0	0	0	0	0
ENSMUSG00000022542.5	0	0	0	0	0	0
ENSMUSG00000022543.8	0.102946	0.208319	0	0	0.236382	0.376127
ENSMUSG00000022577.9	0	0	0	0	0	0
ENSMUSG00000022580.6	0	0	0	0	0	0
ENSMUSG00000022589.6	0	0	0	0	0	0
ENSMUSG00000022598.5	0	0	0	0	0	0
ENSMUSG00000022602.7	0.157665122669284	0.178068582924436	0.110267682041217	0	0	0
ENSMUSG00000022603.2	0	0	0	0	0	0
ENSMUSG00000022610.9	0	0.160333	0	0	0	0.270293
ENSMUSG00000022613.2	0	0	0	0	0	0
ENSMUSG00000022619.5	0	0	0	0	0	0
ENSMUSG00000022622.3	0	0	0	0	0	0
ENSMUSG00000022650.6	0	0	0	0	0	0
ENSMUSG00000022651.5	0	0	0	0	0	0
ENSMUSG00000022657.9	0	0	0	0	0	0
ENSMUSG00000022658.10	0	0	0	0	0	0
ENSMUSG00000022659.6	0	0	0	0	0	0
ENSMUSG00000022667.9	0.0467434838709677	0.0468393918757467	0	0	0.0914636200716846	0
ENSMUSG00000022683.7	0	0	0	0	0	0
ENSMUSG00000022686.8	0	0	0	0	0	0
ENSMUSG00000022696.11	0	0	0	0	0	0
ENSMUSG00000022705.4	0	0	0	0	0	0
ENSMUSG00000022715.2	0	0	0	0	0	0
ENSMUSG00000022738.5	0	0	0	0	0	0
ENSMUSG00000022753.8	0	0	0	0	0	0
ENSMUSG00000022755.4	0	0	0	0	0	0
ENSMUSG00000022759.7	0	0	0	0	0	0
ENSMUSG00000022762.10	0	0	0	0	0	0.0466471825
ENSMUSG00000022763.9	0	0	0	0	0	0
ENSMUSG00000022780.5	0	0	0	0	0	0
ENSMUSG00000022783.5	0	0	0	0	0	0
ENSMUSG00000022790.7	0	0.0210470019337017	0.0164255828729282	0.131477898066298	0.099472264640884	0.10568012679558
ENSMUSG00000022798.7	0	0	0	0	0	0
ENSMUSG00000022805.9	0	0.055339655932951	0	0	0	0
ENSMUSG00000022809.4	0	0	0	0	0	0
ENSMUSG00000022821.7	0	0	0	0	0	0
ENSMUSG00000022829.7	0	0	0	0	0	0
ENSMUSG00000022831.8	0.0622820245544554	0.0619993853465347	0.101816962772277	0.0750502906930693	0.225387665742574	0.157196102970297
ENSMUSG00000022832.4	0	0	0	0	0	0
ENSMUSG00000022849.4	0	0.040793	0.039853	0	0.073861	0.110717
ENSMUSG00000022857.6	0	0	0	0	0	0
ENSMUSG00000022860.8	0	0	0	0	0	0.232946745026178
ENSMUSG00000022868.5	0	0.053423	0	0	0.634125	0.645707
ENSMUSG00000022876.10	0	0	0	0	0.0408021779991338	0.105122955825032
ENSMUSG00000022877.8	0	0	0	0	0	0
ENSMUSG00000022883.9	0	0.0770535582905625	0.0371883808526239	0.0460957205404839	0.195760257882057	0.293597608777626
ENSMUSG00000022885.8	0.0950753162393162	0.0407053003663004	0.10146661050061	0	0.121951763125763	0.156434492063492
ENSMUSG00000022886.5	0	0	0	0	0	0
ENSMUSG00000022899.2	0	0	0	0	0	0
ENSMUSG00000022900.8	0	0	0	0	0	0
ENSMUSG00000022901.6	0.0200280594637643	0	0	0	0.0191942659941598	0.064316445978232
ENSMUSG00000022902.6	0	0	0	0	0	0
ENSMUSG00000022931.5	0	0	0	0	0	0
ENSMUSG00000022935.7	0	0	0	0	0	0
ENSMUSG00000022938.7	0	0	0	0	0	0
ENSMUSG00000022941.8	0.229744	0.064886	0.074286	0	0.143871	0.319625
ENSMUSG00000022945.5	0.085776374525095	0.10292748810238	0.0146569314137173	0	0.154156427714457	0.118484132373525
ENSMUSG00000022948.8	0.152484986814122	0.0963328751595066	0.0526532630795406	0	0.123682431518503	0.112278000850702
ENSMUSG00000022949.3	0	0.0169551665815023	0	0	0	0
ENSMUSG00000022978.10	0.168971584352078	0.158727042961928	0.118419293398533	0.0287293887530562	0.414449813133077	0.373706512748865
ENSMUSG00000022986.5	0	0	0	0	0	0
ENSMUSG00000022993.5	0	0	0	0	0	0.314067
ENSMUSG00000022996.7	0	0	0	0	0	0
ENSMUSG00000022997.8	0	0	0	0	0	0
ENSMUSG00000022999.8	0	0.202087974389376	0.151822169077543	0.19432291486839	0.206832073986246	0.410542345269149
ENSMUSG00000023011.7	0	0	0	0	0	0
ENSMUSG00000023013.4	0	0	0	0	0	0
ENSMUSG00000023015.6	0.0458911070975025	0.0444832230845209	0.0513172676732045	0.0405536599407366	0.315264078735713	0.256399437279526
ENSMUSG00000023032.6	0.0045221330158974	0	0	0	0.0350825516473389	0.0336758835726903
ENSMUSG00000023033.7	0	0.0173703611060907	0	0	0.0173950854870775	0
ENSMUSG00000023039.9	0	0	0	0	0	0.0120084471556249
ENSMUSG00000023041.6	0	0	0	0	0	0
ENSMUSG00000023043.6	0	0	0	0	0	0
ENSMUSG00000023045.6	0.260282922903517	0.241360184851217	0.122051240306583	0.0988606366095582	0.212542785843102	0.377192779531109
ENSMUSG00000023047.4	0	0	0	0	0	0
ENSMUSG00000023057.5	0	0	0	0	0	0
ENSMUSG00000023070.6	0	0	0	0	0	0
ENSMUSG00000023073.1	0	0	0	0	0	0
ENSMUSG00000023083.7	0	0	0	0	0	0
ENSMUSG00000023093.7	0	0	0	0	0	0
ENSMUSG00000023120.9	0	0	0	0	0	0
ENSMUSG00000023122.6	0	0	0	0	0	0
ENSMUSG00000023132.6	0	0	0	0	0	0
ENSMUSG00000023140.2	0	0	0	0	0	0
ENSMUSG00000023153.2	0	0	0	0	0	0
ENSMUSG00000023159.7	0	0	0	0	0	0
ENSMUSG00000023165.7	0	0	0	0	0	0
ENSMUSG00000023169.8	0.020199914193779	0.0231007937075438	0.0362822424025742	0	0.0445405105470147	0.101664740793708
ENSMUSG00000023176.8	0	0	0.101341	0.07691	0	0
ENSMUSG00000023185.4	0	0	0	0	0	0
ENSMUSG00000023192.7	0	0	0	0	0	0
ENSMUSG00000023210.2	0	0	0	0	0	0
ENSMUSG00000023216.7	0	0	0	0	0	0
ENSMUSG00000023232.10	0	0	0	0	0	0
ENSMUSG00000023236.7	0	0	0	0	0	0
ENSMUSG00000023243.8	0	0.037894	0	0	0.030746	0.056461
ENSMUSG00000023247.2	0	0	0	0	0	0
ENSMUSG00000023257.3	0	0	0	0	0	0
ENSMUSG00000023263.3	0	0	0	0	0	0
ENSMUSG00000023274.7	0	0.018661875	0	0	0.085150875	0
ENSMUSG00000023279.7	0	0	0	0	0	0
ENSMUSG00000023289.5	0	0	0	0	0	0
ENSMUSG00000023333.7	0	0	0	0	0	0
ENSMUSG00000023336.5	0	0	0	0	0	0
ENSMUSG00000023349.8	0.0572584816901408	0.118303808450704	0	0.0430059042253521	0.186816042253521	0.313645690140845
ENSMUSG00000023350.4	0	0	0	0	0	0
ENSMUSG00000023387.7	0	0	0	0	0	0
ENSMUSG00000023391.7	0	0	0	0	0.00486564751226349	0
ENSMUSG00000023393.9	0	0.010263860625	0.0229739453125	0	0.01922859	0
ENSMUSG00000023403.8	0	0	0.025383	0	0.099038	0
ENSMUSG00000023433.8	0	0	0	0	0	0
ENSMUSG00000023439.5	0.0161721382978723	0.0253670699088146	0	0	0	0
ENSMUSG00000023443.7	0	0	0	0	0	0
ENSMUSG00000023473.6	0.036484	0.046619	0.081666	0.111137	0.048458	0.028742
ENSMUSG00000023484.7	0	0	0	0	0	0
ENSMUSG00000023505.7	0.259684722958828	0.0917740551290998	0.23048047452896	0.0309629612700628	0.523952983251919	0.431342376831821
ENSMUSG00000023577.8	0	0	0	0	0	0
ENSMUSG00000023781.2	0.267824	0.108529	0	0	0.053724	0.06227
ENSMUSG00000023802.3	0	0	0	0	0	0
ENSMUSG00000023809.8	0.0927129554342082	0.110707487757618	0.0776604622159591	0.0582231164347367	0.172912922318126	0.185778726087722
ENSMUSG00000023868.8	0.0604330900936657	0.0699755115891411	0.0453108818860136	0.0632291495475472	0.0540116493094142	0.107958367518654
ENSMUSG00000023886.8	0.0839238060690617	0.0377958897802581	0.124363027554935	0	0.079250561562609	0.244756118590862
ENSMUSG00000023902.11	0	0	0	0	0	0
ENSMUSG00000023903.7	0	0	0	0	0	0
ENSMUSG00000023906.2	0	0	0	0	0	0
ENSMUSG00000023911.6	0.287637915662651	0.247592861445783	0	0	0.305526532128514	0
ENSMUSG00000023912.8	0	0.0754861950105411	0	0.0610872361208714	0.106250739985945	0.138204891426564
ENSMUSG00000023913.10	0.268745167641997	0.478241603442341	0.14030193253012	0.164364375903614	0.196482042340792	0.236818071944923
ENSMUSG00000023914.10	0	0	0	0	0	0
ENSMUSG00000023918.6	0	0.029341	0	0	0	0
ENSMUSG00000023926.7	0	0	0.011555	0	0.017401	0
ENSMUSG00000023930.7	0	0	0	0	0	0
ENSMUSG00000023931.4	0	0	0	0	0.014486	0
ENSMUSG00000023935.8	0	0.0673531834662799	0.0838859173313996	0.0935513560551124	0.11007456417694	0.195647881798405
ENSMUSG00000023943.7	0	0	0	0	0	0
ENSMUSG00000023945.6	0	0.017164	0	0	0	0
ENSMUSG00000023949.6	0	0	0	0	0	0
ENSMUSG00000023959.7	0.126988561029287	0.103115041476215	0.0934141882512274	0.0708176197731505	0.123540296258676	0.164062872862705
ENSMUSG00000023964.8	0	0	0	0	0	0
ENSMUSG00000023968.8	0	0	0	0	0	0
ENSMUSG00000023978.5	0	0	0	0	0	0
ENSMUSG00000023979.7	0	0	0	0	0	0
ENSMUSG00000023982.7	0	0	0	0	0.096758	0
ENSMUSG00000023987.7	0	0	0	0	0	0
ENSMUSG00000023993.6	0	0	0.12457	0	0	0
ENSMUSG00000023995.5	0	0	0	0	0	0
ENSMUSG00000023999.7	0	0	0	0.0170206517189836	0	0
ENSMUSG00000024008.8	0	0	0	0	0	0
ENSMUSG00000024011.9	0	0	0	0	0.136614729872084	0.127237297215952
ENSMUSG00000024013.8	0	0	0	0	0	0.0544102641509434
ENSMUSG00000024028.7	0	0	0	0	0	0
ENSMUSG00000024029.4	0	0	0	0	0	0
ENSMUSG00000024032.6	0	0	0	0	0	0
ENSMUSG00000024033.8	0.300209	0.118881	0	0.322491	0.150975	0
ENSMUSG00000024034.6	0	0	0	0	0	0
ENSMUSG00000024036.8	0	0	0	0	0.0524272934362934	0.0518861765030336
ENSMUSG00000024041.7	0	0	0	0	0	0
ENSMUSG00000024056.9	0.069134	0.160111	0.017486	0.152602	0.298379	0.454715
ENSMUSG00000024059.8	0.0300462595248767	0.0927960667861945	0	0.0288266696548633	0.359775376512775	0.236634059838637
ENSMUSG00000024064.7	0.0805919053851907	0.0229298560209424	0	0	0.0200561462228871	0.0523501589379207
ENSMUSG00000024076.8	0	0.074032	0.158201	0	0.046501	0
ENSMUSG00000024088.3	0	0	0	0	0	0
ENSMUSG00000024105.2	0	0	0	0	0	0
ENSMUSG00000024107.6	0	0	0	0	0	0
ENSMUSG00000024109.10	0	0.000773525324067887	0	0	0	0
ENSMUSG00000024112.9	0.039687804454434	0.0244100051082959	0	0	0.0202538046587658	0
ENSMUSG00000024114.8	0	0	0	0	0	0
ENSMUSG00000024116.5	0	0	0	0	0	0
ENSMUSG00000024124.3	0	0	0	0	0	0
ENSMUSG00000024125.1	0	0	0	0	0	0
ENSMUSG00000024128.5	0	0	0	0	0	0
ENSMUSG00000024134.9	0	0.010983	0	0.16721	0	0
ENSMUSG00000024136.8	0.0684281984536082	0.0252675863402062	0.0332502985395189	0.0195103625429553	0.151797927405498	0.121160803694158
ENSMUSG00000024154.4	0	0	0	0	0	0
ENSMUSG00000024171.4	0	0	0	0	0	0
ENSMUSG00000024172.4	0	0	0	0	0	0
ENSMUSG00000024173.8	0	0	0	0	0	0
ENSMUSG00000024174.8	0.217149	0.183927	0.071003	0	0.482469	0.337665
ENSMUSG00000024175.1	0	0	0	0	0	0
ENSMUSG00000024176.4	0	0	0	0	0	0
ENSMUSG00000024184.9	0	0	0	0	0	0
ENSMUSG00000024186.9	0.0543581911554922	0.0602314296243462	0.0429768002853067	0	0.349682062291964	0.387792356633381
ENSMUSG00000024207.7	0	0	0	0	0	0
ENSMUSG00000024209.8	0	0	0	0	0	0.0867395885792914
ENSMUSG00000024210.2	0	0	0	0	0	0
ENSMUSG00000024211.9	0	0	0	0	0	0
ENSMUSG00000024215.7	0	0	0	0	0	0
ENSMUSG00000024227.7	0	0	0	0	0	0
ENSMUSG00000024232.1	0.270661	0.234816	0	0	0.120661	0.11733
ENSMUSG00000024233.4	0	0	0	0	0	0
ENSMUSG00000024245.4	0	0	0	0	0.226998	0.128216
ENSMUSG00000024254.8	0	0	0	0	0	0
ENSMUSG00000024256.6	0	0	0	0	0	0
ENSMUSG00000024261.4	0	0	0	0	0	0
ENSMUSG00000024266.7	0	0	0	0	0	0
ENSMUSG00000024268.8	0	0.0666979139569785	0	0	0.084079603801901	0.0590296723361681
ENSMUSG00000024295.7	0	0	0	0	0	0
ENSMUSG00000024300.10	0.0532173064713065	0.101463073870574	0.0645934810744811	0.123963620879121	0.212039211233211	0.358702333943834
ENSMUSG00000024301.8	0	0	0	0	0.027265839731286	0
ENSMUSG00000024306.6	0	0	0	0	0	0
ENSMUSG00000024313.6	0	0	0	0	0	0
ENSMUSG00000024331.5	0.0569462800833807	0.023850159181353	0.0128248455561872	0	0	0
ENSMUSG00000024340.7	0	0	0	0	0.096926	0
ENSMUSG00000024347.8	0	0	0	0.0278949490349165	0.110649997831273	0
ENSMUSG00000024352.5	0.119928779731127	0.180962388831437	0.186706530506722	0.0992672543950362	0.397136743536711	0.356335133402275
ENSMUSG00000024353.4	0	0	0	0	0	0
ENSMUSG00000024366.7	0.148937	0.093591	0.048303	0.03516	0.093148	0.457827
ENSMUSG00000024376.6	0	0.057889	0.121439	0.040763	0.073013	0.093933
ENSMUSG00000024386.7	0	0	0	0	0	0
ENSMUSG00000024388.10	0	0	0	0	0	0
ENSMUSG00000024391.6	0	0	0	0	0	0
ENSMUSG00000024399.5	0	0	0	0	0	0
ENSMUSG00000024401.8	0	0	0	0	0.083849	0
ENSMUSG00000024402.5	0.050682	0	0	0.040017	0	0
ENSMUSG00000024403.10	0	0.0882193123505976	0	0	0.186386214342629	0.121865094023904
ENSMUSG00000024406.9	0	0	0	0	0	0
ENSMUSG00000024409.8	0	0	0	0	0	0
ENSMUSG00000024411.8	0	0	0	0	0	0
ENSMUSG00000024421.9	0	0	0	0	0.0266756541710164	0.0366760797190851
ENSMUSG00000024448.8	0	0	0	0	0	0
ENSMUSG00000024451.7	0.0256619529921654	0.0626035312552092	0	0.0609516012668778	0.221141786297716	0.232148847474579
ENSMUSG00000024459.10	0	0	0	0.0352134799847503	0	0
ENSMUSG00000024462.10	0.115225342615167	0.104017525471577	0.0313522294366739	0.0427813350442705	0.31942251790068	0.235128978827153
ENSMUSG00000024471.6	0	0	0.183138	0	0	0.12674
ENSMUSG00000024479.2	0.143744	0.173172	0.282841	0.170345	0.397137	0.373162
ENSMUSG00000024497.2	0	0	0	0	0	0
ENSMUSG00000024500.12	0	0	0	0	0.0708352539523212	0.213168540526976
ENSMUSG00000024502.8	0	0	0	0	0	0.065248646227748
ENSMUSG00000024503.2	0	0	0	0	0	0
ENSMUSG00000024510.5	0	0	0	0	0	0
ENSMUSG00000024511.9	0	0	0	0	0	0
ENSMUSG00000024512.2	0	0	0	0	0	0
ENSMUSG00000024517.9	0	0	0	0	0	0
ENSMUSG00000024518.3	0	0	0	0	0	0
ENSMUSG00000024519.5	0	0	0	0	0	0
ENSMUSG00000024530.7	0	0.021803	0	0	0	0
ENSMUSG00000024532.7	0	0	0	0	0	0
ENSMUSG00000024534.8	0.0620378938714499	0.129980693572496	0.0892575814648729	0	0.254452142750374	0.149034516193323
ENSMUSG00000024546.5	0	0	0	0	0	0
ENSMUSG00000024552.8	0	0	0	0	0	0
ENSMUSG00000024553.7	0	0	0	0	0	0
ENSMUSG00000024558.5	0	0	0	0	0	0
ENSMUSG00000024565.8	0	0	0	0	0	0
ENSMUSG00000024575.8	0	0	0	0	0	0
ENSMUSG00000024578.2	0	0	0	0	0	0
ENSMUSG00000024579.2	0.0576251943289225	0.0681944268431002	0.0741447674858223	0.0546901047258979	0.351030444234404	0.334846402268431
ENSMUSG00000024593.9	0	0.0111093876651982	0.0390527444933921	0.0526671233480176	0.0671606343612335	0.072046
ENSMUSG00000024610.8	0	0.028217	0.155342	0	0.546420289361702	0.651674919148936
ENSMUSG00000024617.10	0.0205544286671132	0	0	0	0	0.0770519772270596
ENSMUSG00000024619.8	0	0	0	0	0	0
ENSMUSG00000024647.8	0	0.0321408289564616	0	0	0.0168767757429164	0
ENSMUSG00000024650.4	0	0	0	0	0	0
ENSMUSG00000024669.7	0	0	0	0	0	0
ENSMUSG00000024670.9	0	0	0	0	0	0
ENSMUSG00000024671.6	0	0.036771	0	0	0	0
ENSMUSG00000024673.7	0	0	0	0	0	0
ENSMUSG00000024675.12	0	0	0	0.0601613346659052	0	0
ENSMUSG00000024680.5	0	0	0	0	0	0
ENSMUSG00000024681.4	0	0	0	0	0	0
ENSMUSG00000024682.3	0	0	0	0	0	0
ENSMUSG00000024694.3	0	0	0	0	0	0
ENSMUSG00000024697.3	0	0	0	0	0.013517	0.11388
ENSMUSG00000024727.8	0	0	0	0	0.030866	0
ENSMUSG00000024728.6	0	0	0	0	0	0
ENSMUSG00000024729.6	0	0	0	0	0	0
ENSMUSG00000024730.6	0	0	0	0	0	0
ENSMUSG00000024731.8	0	0	0	0	0	0
ENSMUSG00000024734.2	0	0	0	0	0	0
ENSMUSG00000024736.8	0.069283903907594	0.0492977390022118	0.0953475706561809	0.0737274010813468	0.284925147456377	0.54065720717621
ENSMUSG00000024737.2	0.0633114702240029	0.0874624638499363	0.0824838317246403	0	0.23077279348024	0.107971300309598
ENSMUSG00000024738.5	0	0	0	0	0	0
ENSMUSG00000024743.7	0	0	0	0	0	0
ENSMUSG00000024749.7	0	0	0	0	0	0
ENSMUSG00000024757.7	0	0	0	0	0	0
ENSMUSG00000024768.5	0.460269	0.393331	0.499256	0.602947	0	0
ENSMUSG00000024770.7	0	0.0212918864118896	0	0	0.0698948757961784	0.144951769639066
ENSMUSG00000024771.5	0	0	0	0	0	0
ENSMUSG00000024774.8	0	0	0	0	0	0
ENSMUSG00000024786.3	0	0	0	0	0	0
ENSMUSG00000024790.7	0.575618	0.298803	0.423316	0.083058	0.451659	0.325452
ENSMUSG00000024791.4	0	0	0.0396082254579615	0	0	0.104808785345232
ENSMUSG00000024793.8	0	0	0	0	0	0
ENSMUSG00000024795.9	0.0958270968205497	0.120511347943237	0.0532107395365547	0.0938934871564577	0.27636428399497	0.447673106700198
ENSMUSG00000024798.9	0	0	0	0	0	0
ENSMUSG00000024806.3	0	0	0	0	0	0
ENSMUSG00000024815.4	0	0	0	0	0	0
ENSMUSG00000024837.8	0	0	0	0	0	0
ENSMUSG00000024842.7	0.092441	0.096794	0.111813	0	0.121802	0
ENSMUSG00000024846.5	0	0	0	0	0	0
ENSMUSG00000024857.9	0	0	0	0	0	0
ENSMUSG00000024863.5	0	0	0	0	0	0
ENSMUSG00000024868.8	0	0	0	0	0	0
ENSMUSG00000024873.6	0	0	0	0	0.24155	0
ENSMUSG00000024883.6	0.116943	0.24907	0.13519	0.067863	0.2158	0.396881
ENSMUSG00000024901.8	0	0.0563537115689382	0.0127356835710512	0.0211709191759113	0	0.0555400221870048
ENSMUSG00000024903.9	0	0	0	0	0	0
ENSMUSG00000024905.9	0.0314044102760736	0	0	0	0.0307233900817996	0
ENSMUSG00000024907.6	0	0	0	0	0	0.153336
ENSMUSG00000024910.4	0	0	0	0	0	0
ENSMUSG00000024922.1	0	0.019217	0	0	0	0
ENSMUSG00000024936.7	0	0	0	0	0	0
ENSMUSG00000024957.8	0	0.047721	0	0	0	0
ENSMUSG00000024973.10	0	0.0247608032670455	0	0.0515046335227273	0	0.1159901953125
ENSMUSG00000024979.7	0	0.081081862565445	0.0440368002617801	0.103662414921466	0.176556985602094	0
ENSMUSG00000024986.5	0	0	0	0	0	0.076375672746222
ENSMUSG00000024987.5	0	0	0	0	0	0
ENSMUSG00000024989.8	0.0667023012958963	0.0694364665226782	0.0588426943844492	0.030020160187185	0.160131042836573	0.154616
ENSMUSG00000024992.6	0	0.011282	0	0	0.012946	0.00970462588712403
ENSMUSG00000025001.5	0	0.0337036159611381	0.020256720055517	0.0483651236641221	0.107299291603053	0.158294288410826
ENSMUSG00000025002.5	0	0	0	0	0	0
ENSMUSG00000025003.6	0	0	0	0	0	0
ENSMUSG00000025004.8	0	0	0	0	0	0
ENSMUSG00000025013.8	0	0	0	0	0	0
ENSMUSG00000025014.6	0	0	0	0	0	0
ENSMUSG00000025020.5	0	0.0267352460732984	0	0	0.0605327591623037	0
ENSMUSG00000025038.7	0	0	0	0	0.026342	0
ENSMUSG00000025043.2	0	0	0	0	0	0
ENSMUSG00000025051.1	0	0	0	0	0	0
ENSMUSG00000025056.4	0	0	0	0	0	0
ENSMUSG00000025064.8	0	0	0	0	0	0.0293658366001735
ENSMUSG00000025075.8	0	0	0	0	0	0
ENSMUSG00000025081.7	0	0	0	0	0	0
ENSMUSG00000025082.7	0	0	0	0	0.03264	0
ENSMUSG00000025089.8	0.0398425951424397	0.0213616517531045	0.0201378380204529	0	0.104138581994156	0.163919001278305
ENSMUSG00000025090.7	0	0	0	0	0	0
ENSMUSG00000025091.3	0	0	0	0	0	0
ENSMUSG00000025094.6	0.080426	0.120167	0.234245	0.189835	0.090971	0
ENSMUSG00000025105.7	0	0	0	0	0	0
ENSMUSG00000025127.8	0	0.0166470428100988	0	0.0240202985729967	0	0
ENSMUSG00000025128.6	0.004721	0.028528	0.011066	0	0.064196	0.059165
ENSMUSG00000025129.2	0	0	0	0	0	0.103583
ENSMUSG00000025140.9	0.281763338500635	0.188451433799238	0.178307446759848	0.0426781451080051	0.296979183989835	0.378925006861499
ENSMUSG00000025141.2	0	0	0	0	0	0
ENSMUSG00000025154.7	0.246398	0.386163	0.38164	0.249907	0.51226	0.375097
ENSMUSG00000025163.6	0	0	0	0	0	0
ENSMUSG00000025165.6	0	0.033254	0	0	0	0
ENSMUSG00000025170.6	0.125413834493042	0.216831277335984	0.15475143389662	0	0.795610798210736	0.441977191848907
ENSMUSG00000025172.2	0	0	0.136613	0.236466	0	0
ENSMUSG00000025189.7	0	0.0364621328890631	0.0105105915327323	0	0.0440176699333595	0
ENSMUSG00000025194.4	0.034484336061292	0	0	0	0	0
ENSMUSG00000025196.4	0	0	0	0	0	0
ENSMUSG00000025197.8	0	0	0	0	0	0
ENSMUSG00000025215.8	0	0	0	0	0	0
ENSMUSG00000025216.8	0	0	0	0	0	0
ENSMUSG00000025219.7	0	0	0	0	0	0
ENSMUSG00000025221.9	0	0	0	0	0	0
ENSMUSG00000025243.8	0	0	0	0.0861504280536426	0.0552781582094962	0.064614224537876
ENSMUSG00000025279.7	0	0	0	0	0	0
ENSMUSG00000025288.1	0	0	0	0	0	0
ENSMUSG00000025321.8	0.0403298414104882	0.123265020162749	0.115207713200723	0.0714870409584087	0.200282817721519	0.197370211030741
ENSMUSG00000025328.3	0	0	0	0	0	0
ENSMUSG00000025329.3	0	0	0	0	0	0
ENSMUSG00000025330.6	0	0	0	0.0267606974146846	0	0.0117540955532575
ENSMUSG00000025333.4	0	0	0	0	0	0
ENSMUSG00000025352.6	0.080945	0.059086	0	0.069814	0.174114	0.062444
ENSMUSG00000025370.5	0	0.187111	0	0	0	0
ENSMUSG00000025375.9	0.0791812732225171	0.0426819856125157	0.0761106658751222	0.0316158849001257	0.145043750384132	0.14109481282302
ENSMUSG00000025380.2	0	0	0	0	0	0
ENSMUSG00000025383.1	0	0	0	0	0	0
ENSMUSG00000025384.9	0	0.0426655249424405	0.123792355717575	0.0224818349961627	0.253937836914812	0.248609292785879
ENSMUSG00000025386.2	0	0.0488008200258956	0	0	0	0
ENSMUSG00000025396.6	0	0	0	0	0	0
ENSMUSG00000025400.3	0	0	0	0	0	0
ENSMUSG00000025401.8	0	0	0	0	0	0.050617
ENSMUSG00000025405.8	0	0	0	0	0	0
ENSMUSG00000025407.5	0	0	0	0	0	0
ENSMUSG00000025418.7	0	0	0	0	0	0
ENSMUSG00000025422.7	0	0	0	0	0	0.026603
ENSMUSG00000025425.10	0	0	0	0	0	0
ENSMUSG00000025429.7	0.030126880733945	0.0258761041177726	0	0	0.128879606358012	0.085195897162364
ENSMUSG00000025431.4	0	0	0	0	0	0
ENSMUSG00000025433.6	0	0	0	0	0	0
ENSMUSG00000025461.9	0	0	0	0	0	0
ENSMUSG00000025468.7	0	0.0620084278074866	0	0	0	0
ENSMUSG00000025469.8	0	0	0	0	0	0
ENSMUSG00000025475.10	0	0	0	0	0	0
ENSMUSG00000025478.9	0	0.0280777041617917	0	0	0	0
ENSMUSG00000025480.4	0	0	0	0	0	0
ENSMUSG00000025481.5	0	0	0	0	0	0
ENSMUSG00000025482.5	0	0	0	0	0	0
ENSMUSG00000025489.4	0	0	0	0.094341	0	0.307561
ENSMUSG00000025491.8	0.125576967093236	0.114798588665448	0	0	0.414500330895795	0.290909045703839
ENSMUSG00000025494.7	0	0	0	0	0.123921	0
ENSMUSG00000025496.3	0	0	0	0	0	0
ENSMUSG00000025497.7	0	0	0	0	0.0858511347974252	0
ENSMUSG00000025504.6	0.224854057665904	0.284679517162471	0.183297078032037	0.0898293217391304	0.032941781006865	0
ENSMUSG00000025519.3	0	0	0	0	0	0
ENSMUSG00000025527.3	0	0	0	0	0	0
ENSMUSG00000025528.4	0	0	0	0	0	0
ENSMUSG00000025529.8	0.0775926612466125	0	0	0	0	0
ENSMUSG00000025535.9	0	0	0.092766	0	0	0
ENSMUSG00000025551.7	0	0.008272	0	0.0397923921568627	0.0900550588235294	0.06666
ENSMUSG00000025557.8	0	0	0	0	0	0
ENSMUSG00000025573.4	0	0	0	0	0	0
ENSMUSG00000025576.10	0	0	0	0	0	0
ENSMUSG00000025577.7	0	0.0760791881606765	0.0587156194503171	0	0	0.479267048625793
ENSMUSG00000025578.8	0.10403333877551	0.094757066122449	0.162151179319728	0	0.257336681904762	0.180443689795918
ENSMUSG00000025582.4	0	0	0	0	0	0
ENSMUSG00000025588.3	0.032546	0.061658	0.097276	0	0.134552	0
ENSMUSG00000025592.10	0	0	0	0	0	0.0110896206442464
ENSMUSG00000025597.7	0	0.016413	0.079153	0	0.080965	0.216155
ENSMUSG00000025602.7	0.116297888573639	0.218977093629095	0.191348377095693	0.098003782563838	0.226020567964921	0.569908952798556
ENSMUSG00000025608.8	0.0481159783163265	0.0593326831268222	0	0.0261500947521866	0.294520832908163	0.221554423469388
ENSMUSG00000025652.5	0	0	0	0	0	0
ENSMUSG00000025658.9	0	0.0133886666666667	0.0107065466237942	0	0	0
ENSMUSG00000025665.9	0	0.0234145541591861	0	0	0	0
ENSMUSG00000025701.6	0	0	0	0	0	0.128429982464686
ENSMUSG00000025739.7	0	0	0	0	0	0
ENSMUSG00000025754.4	0	0	0	0	0	0
ENSMUSG00000025774.8	0	0	0	0	0	0
ENSMUSG00000025776.7	0	0	0	0	0.0828295619047619	0
ENSMUSG00000025777.7	0	0	0	0	0	0
ENSMUSG00000025783.2	0	0	0	0	0	0
ENSMUSG00000025789.4	0	0.017828	0	0.034611	0.050993	0
ENSMUSG00000025804.4	0	0.03433	0	0	0.126857	0
ENSMUSG00000025808.10	0	0	0	0	0	0
ENSMUSG00000025821.8	0.112257077906825	0.0745675108965157	0.0806142176693201	0.0312293087563617	0.21333270977424	0.168272391883075
ENSMUSG00000025838.6	0	0	0	0	0	0
ENSMUSG00000025839.3	0	0	0	0	0	0
ENSMUSG00000025867.7	0	0.035476	0	0	0.055906	0.04804
ENSMUSG00000025889.7	0	0	0	0	0.0870621120984279	0
ENSMUSG00000025892.8	0	0.0183987371610845	0.0331059250398724	0.017744428708134	0.00989012392344498	0
ENSMUSG00000025900.4	0	0	0	0	0	0
ENSMUSG00000025902.7	0	0	0	0	0.164194004438808	0
ENSMUSG00000025905.7	0	0	0	0	0	0
ENSMUSG00000025916.3	0	0	0	0	0	0
ENSMUSG00000025922.7	0.059019	0.074714	0.020616	0.014297	0.031524	0.036328
ENSMUSG00000025927.6	0	0	0	0	0	0
ENSMUSG00000025929.4	0	0	0	0	0	0
ENSMUSG00000025930.5	0.062199	0.037709	0	0	0	0
ENSMUSG00000025931.8	0.140575520891365	0.245218830083565	0.168360267409471	0.148099688022284	0.173529860724234	0.270783743732591
ENSMUSG00000025932.7	0	0	0	0.0265831180237877	0	0
ENSMUSG00000025936.8	0	0	0	0	0	0
ENSMUSG00000025938.9	0.130914219236969	0.108733830736163	0.0209132068780226	0.0244793981730253	0.181307109081139	0.23922947324787
ENSMUSG00000025945.5	0	0	0	0	0	0
ENSMUSG00000025946.7	0	0	0	0	0	0
ENSMUSG00000025952.9	0	0	0	0	0	0
ENSMUSG00000025961.1	0	0.026263	0	0	0	0
ENSMUSG00000025963.4	0	0	0	0	0	0
ENSMUSG00000025983.5	0	0	0	0	0	0
ENSMUSG00000025991.8	0	0	0	0	0	0
ENSMUSG00000025993.4	0.060855	0.110992	0.084186	0	0.331435	0.328757
ENSMUSG00000026009.8	0	0	0	0	0	0
ENSMUSG00000026011.6	0	0	0	0	0	0
ENSMUSG00000026012.2	0.00391358216269193	0	0	0	0	0.0656171757595557
ENSMUSG00000026018.6	0.17593	0.163648	0	0	0.095296	0.12258
ENSMUSG00000026023.9	0	0	0	0	0	0
ENSMUSG00000026051.8	0	0.083123	0.291732	0.124193	0.426552	0.577
ENSMUSG00000026058.5	0	0	0	0	0	0
ENSMUSG00000026063.3	0	0	0	0	0	0
ENSMUSG00000026065.7	0	0.027119	0.02608	0	0	0.071061
ENSMUSG00000026068.5	0	0	0	0	0	0
ENSMUSG00000026070.8	0	0	0	0	0	0
ENSMUSG00000026080.7	0	0	0	0	0	0.0763840654901127
ENSMUSG00000026085.5	0	0	0	0	0	0
ENSMUSG00000026090.9	0	0	0	0	0.0186346151724138	0
ENSMUSG00000026100.5	0	0	0	0	0	0
ENSMUSG00000026102.2	0	0	0.182574096604689	0	0.519293924818108	0.448425141875505
ENSMUSG00000026110.9	0.15325471998372	0.195803326821327	0.222059046805047	0.0707068412698413	0.256117068783069	0.566286975444309
ENSMUSG00000026114.8	0	0	0	0	0	0
ENSMUSG00000026115.8	0	0	0	0	0	0
ENSMUSG00000026117.7	0	0	0	0	0	0
ENSMUSG00000026124.3	0	0	0	0	0	0
ENSMUSG00000026125.3	0	0	0	0	0	0
ENSMUSG00000026126.8	0	0	0	0	0.139864433544304	0.148987843670886
ENSMUSG00000026147.9	0	0	0	0	0	0
ENSMUSG00000026149.2	0	0.024279	0	0	0	0
ENSMUSG00000026158.5	0.061721	0.204052	0.315361	0	0.729236	0.670531
ENSMUSG00000026163.10	0.0328828027422873	0.0378920347979641	0	0.0126871056403864	0.0876908619507635	0
ENSMUSG00000026166.8	0	0	0	0	0	0
ENSMUSG00000026167.8	0	0	0	0	0	0
ENSMUSG00000026170.5	0.080645	0.279971	0.486327	0.2387	0.340257	0.340417
ENSMUSG00000026177.5	0.0529479599675412	0.0685242269407628	0.105274329997295	0.0489868909926968	0.209760371111712	0.386489988368948
ENSMUSG00000026180.7	0	0	0	0	0	0
ENSMUSG00000026182.5	0	0	0	0	0	0
ENSMUSG00000026188.5	0	0	0	0	0	0
ENSMUSG00000026196.7	0	0.019291	0	0	0.036766	0.026322
ENSMUSG00000026204.8	0.110461	0.134532	0.082574	0	0.267122	0.33778
ENSMUSG00000026205.6	0	0.026437	0	0.022452	0.040272	0
ENSMUSG00000026207.9	0	0	0	0.0377626351890254	0.0391844146594353	0.00584479621949274
ENSMUSG00000026220.5	0	0	0.04077	0	0	0
ENSMUSG00000026224.5	0	0	0	0	0	0
ENSMUSG00000026226.9	0	0	0	0	0	0
ENSMUSG00000026227.5	0	0	0	0	0	0
ENSMUSG00000026237.3	0	0	0	0	0	0
ENSMUSG00000026241.3	0	0	0	0	0.098707	0
ENSMUSG00000026246.6	0	0	0	0	0	0
ENSMUSG00000026247.7	0	0	0	0	0	0
ENSMUSG00000026251.6	0	0	0	0	0.0389186442908852	0
ENSMUSG00000026253.7	0	0	0	0	0	0.047646
ENSMUSG00000026255.9	0	0.228966349176471	0	0	0	0.0729132395294118
ENSMUSG00000026258.4	0	0	0	0	0	0
ENSMUSG00000026259.8	0	0	0	0	0	0
ENSMUSG00000026272.5	0	0	0	0	0	0
ENSMUSG00000026285.6	0	0	0	0	0	0
ENSMUSG00000026288.8	0.0254143147855827	0	0.0814598505656406	0	0.348518212838727	0.193111904498816
ENSMUSG00000026295.5	0	0	0	0	0	0
ENSMUSG00000026301.8	0	0	0	0	0	0
ENSMUSG00000026303.6	0.0681333531827515	0.0180917412731006	0	0	0.100470269180511	0.113234724285981
ENSMUSG00000026304.7	0	0	0	0	0	0
ENSMUSG00000026308.8	0	0	0	0.023229	0	0
ENSMUSG00000026312.10	0	0	0	0	0	0
ENSMUSG00000026321.6	0.049129	0.036989	0.080168	0	0.166241	0.093688
ENSMUSG00000026322.8	0	0	0	0	0	0
ENSMUSG00000026327.2	0	0	0	0	0	0
ENSMUSG00000026331.7	0	0	0	0	0	0
ENSMUSG00000026343.6	0.394578250746269	0.417248698507463	0.293571588059702	0.244305313432836	0.400998271641791	0
ENSMUSG00000026344.3	0.206590327223643	0.120804934498437	0.15110403637397	0.0879436476271668	0.0599155305484513	0
ENSMUSG00000026354.8	0	0	0	0.0432555875741492	0	0
ENSMUSG00000026357.3	0	0	0	0	0	0
ENSMUSG00000026358.6	0	0.123080537336815	0	0	0.0864542104438642	0.0789558798955614
ENSMUSG00000026368.5	0	0	0	0	0	0
ENSMUSG00000026380.9	0	0.027418	0	0	0	0
ENSMUSG00000026394.4	0	0	0	0	0	0
ENSMUSG00000026398.8	0	0	0	0	0	0
ENSMUSG00000026405.8	0	0	0	0	0	0
ENSMUSG00000026407.10	0	0	0.0211469978638999	0	0	0
ENSMUSG00000026413.6	0	0	0	0	0	0
ENSMUSG00000026415.5	0	0	0	0	0	0.0561910476190476
ENSMUSG00000026416.5	0	0	0	0	0	0
ENSMUSG00000026418.10	0	0	0.282303454332553	0.12335231264637	0.149007142857143	0
ENSMUSG00000026420.9	0	0	0	0	0	0
ENSMUSG00000026424.8	0	0	0	0	0.04685	0
ENSMUSG00000026429.7	0.07057866367713	0.0475351726457399	0	0	0	0.173364094170404
ENSMUSG00000026432.6	0	0	0	0	0	0
ENSMUSG00000026435.8	0.098625	0.092319	0	0	0.192741	0.050345
ENSMUSG00000026437.5	0.376334	0.349857	0	0.216677	0.256809	0.364772
ENSMUSG00000026442.8	0	0	0	0	0.107529741761418	0.0677308812873386
ENSMUSG00000026443.3	0	0	0	0	0	0.0344459171070932
ENSMUSG00000026447.10	0.0481782422864566	0.0664222410955938	0.03941942015806	0	0.191599368626177	0.190178818014507
ENSMUSG00000026450.7	0	0	0	0	0	0
ENSMUSG00000026452.9	0	0	0	0	0	0.008218
ENSMUSG00000026458.6	0	0	0	0	0	0
ENSMUSG00000026459.4	0.036535	0	0	0.072645	0.060381	0
ENSMUSG00000026495.7	0.139803	0.126222	0.071875	0.147719	0.367156	0.125259
ENSMUSG00000026497.7	0	0	0	0	0	0
ENSMUSG00000026514.7	0	0	0	0	0	0
ENSMUSG00000026523.7	0	0	0	0	0	0
ENSMUSG00000026531.4	0	0	0	0	0	0
ENSMUSG00000026532.7	0.0360848215870395	0.0303356761944072	0	0.0151830176452378	0.146058701475596	0.0977181236198535
ENSMUSG00000026542.5	0	0	0	0	0	0
ENSMUSG00000026546.10	0	0	0	0	0.0563288930232558	0
ENSMUSG00000026548.4	0	0.07935	0	0	0.306889	0.522135
ENSMUSG00000026556.9	0.0809864240343348	0	0.0224884463519313	0	0.0586389974248927	0.118018581974249
ENSMUSG00000026560.7	0	0	0	0	0	0
ENSMUSG00000026564.4	0	0	0.01264	0	0	0
ENSMUSG00000026567.9	0.0638466993754109	0.0315503438527285	0.0841217404667982	0	0.116798762984878	0.0730084549638396
ENSMUSG00000026572.5	0	0	0	0	0	0
ENSMUSG00000026573.7	0	0	0	0	0	0
ENSMUSG00000026579.8	0.015711	0.043335	0.015074	0.052294	0.0242	0
ENSMUSG00000026580.9	0.00791293133922502	0	0	0	0	0
ENSMUSG00000026581.7	0	0	0	0	0	0
ENSMUSG00000026582.6	0	0	0	0	0	0
ENSMUSG00000026587.8	0	0	0	0	0	0
ENSMUSG00000026592.7	0	0	0	0	0	0
ENSMUSG00000026594.7	0	0.0323116357427433	0.0741144040978941	0	0	0
ENSMUSG00000026602.4	0	0	0	0	0	0
ENSMUSG00000026605.7	0	0.0874334833743842	0.0311743910098522	0.0759291034482759	0.212210401477832	0.388255923029557
ENSMUSG00000026609.8	0	0	0	0	0	0
ENSMUSG00000026610.7	0	0	0.0340633313466495	0	0	0
ENSMUSG00000026614.6	0	0	0	0	0	0
ENSMUSG00000026616.8	0	0	0	0	0.0206942310838446	0.0214084380368098
ENSMUSG00000026621.6	0.16397049953917	0.105081521658986	0.0968519004608295	0	0.102167439631336	0.272095259907834
ENSMUSG00000026622.8	0	0.10793085938884	0.134061270372011	0.0406104658990257	0.049358236935341	0.138560920283437
ENSMUSG00000026630.4	0	0	0	0	0	0
ENSMUSG00000026644.6	0	0	0	0	0	0
ENSMUSG00000026645.5	0	0	0	0	0	0
ENSMUSG00000026650.9	0	0	0	0	0	0
ENSMUSG00000026668.4	0	0	0	0.108804048642534	0	0
ENSMUSG00000026673.2	0	0	0	0	0	0
ENSMUSG00000026679.3	0	0	0	0	0.0394179891095452	0
ENSMUSG00000026683.7	0.0953074274004684	0.0689330074160812	0.0482746018735363	0.0254008177205308	0.529212793520687	0.352699539422326
ENSMUSG00000026686.8	0	0	0	0	0	0
ENSMUSG00000026691.8	0	0	0.221782053919535	0	0	0
ENSMUSG00000026692.6	0	0.137402289588216	0.214991211918313	0.0355224385671242	0.128647626380984	0.125372451288919
ENSMUSG00000026694.11	0.0492579078730647	0.0462930992643022	0.0642466484023279	0.0696338191501043	0.142490766004173	0.2014988346327
ENSMUSG00000026700.3	0	0	0	0	0	0
ENSMUSG00000026715.7	0	0.021218	0.060245	0	0.079474	0
ENSMUSG00000026723.4	0.150228059514487	0.204319208561733	0.140084055338032	0.0798521785434612	0.353913144348734	0.291771982250065
ENSMUSG00000026725.10	0	0	0.00430810202679492	0	0	0
ENSMUSG00000026726.8	0	0	0	0	0.0467895712230216	0.0792144129496403
ENSMUSG00000026734.8	0	0	0	0	0	0
ENSMUSG00000026735.2	0	0	0	0	0	0
ENSMUSG00000026736.1	0	0.042717	0.02549	0.022498	0.18773	0.135102
ENSMUSG00000026751.7	0	0	0	0	0	0
ENSMUSG00000026764.9	0	0.00559749873984878	0.0079618683842061	0	0.0997643035564268	0.16492606216746
ENSMUSG00000026765.6	0	0	0	0	0	0
ENSMUSG00000026768.4	0.0477309913378248	0.0413466217516843	0	0.0562834263715111	0.223751703561116	0.206289749759384
ENSMUSG00000026770.4	0.0532190777843253	0.0181641426045963	0	0	0.0622185769004125	0
ENSMUSG00000026774.5	0	0	0	0	0	0
ENSMUSG00000026778.6	0	0	0	0	0	0
ENSMUSG00000026787.3	0	0	0	0	0	0
ENSMUSG00000026805.7	0	0	0	0	0	0
ENSMUSG00000026807.8	0	0	0	0	0	0
ENSMUSG00000026809.8	0	0	0	0	0.0509614979919679	0
ENSMUSG00000026815.8	0	0	0	0	0	0
ENSMUSG00000026818.5	0	0	0	0	0	0
ENSMUSG00000026824.5	0	0	0	0	0	0
ENSMUSG00000026826.5	0.0496074185760039	0.0325330574033013	0.0785724759793053	0.021204064055186	0.0332679300320276	0.130432859324957
ENSMUSG00000026828.5	0.0909397635589422	0.062296498207082	0.0428370685791125	0	0.106027426042134	0.134405563648588
ENSMUSG00000026829.3	0	0	0	0	0.130902890800299	0.300677357516829
ENSMUSG00000026830.9	0	0	0	0	0	0
ENSMUSG00000026831.9	0	0	0.138471664248705	0	0	0
ENSMUSG00000026832.6	0	0	0	0	0	0
ENSMUSG00000026835.9	0	0	0	0	0	0
ENSMUSG00000026839.10	0	0	0	0	0	0.0248941982135262
ENSMUSG00000026840.8	0.116037794450829	0.177178702676079	0.0231447138400919	0	0.0638349560006567	0.0832860773272041
ENSMUSG00000026841.7	0	0	0	0	0	0
ENSMUSG00000026866.9	0	0	0	0	0	0
ENSMUSG00000026870.10	0	0	0	0	0	0
ENSMUSG00000026873.3	0	0	0	0	0.118474401310564	0
ENSMUSG00000026874.4	0.0697724820430966	0.0992641316839585	0	0.0354259608938547	0.281420023144453	0.429068607342378
ENSMUSG00000026875.7	0	0.0225359342907732	0	0	0.0828531727326382	0
ENSMUSG00000026882.1	0	0	0	0	0	0
ENSMUSG00000026904.11	0	0	0	0	0	0
ENSMUSG00000026919.1	0	0	0	0	0	0
ENSMUSG00000026931.4	0	0	0	0	0	0
ENSMUSG00000026934.8	0	0	0	0	0	0
ENSMUSG00000026936.3	0	0	0	0	0	0
ENSMUSG00000026937.6	0	0	0	0	0	0
ENSMUSG00000026943.6	0	0	0	0	0	0
ENSMUSG00000026955.7	0	0.00661702200628751	0	0	0.0183381191769077	0
ENSMUSG00000026959.7	0	0	0	0	0	0
ENSMUSG00000026961.6	0	0	0	0	0	0
ENSMUSG00000026963.4	0	0	0	0	0	0
ENSMUSG00000026971.9	0	0	0	0.0208521330333286	0	0
ENSMUSG00000026976.8	0	0	0	0	0	0
ENSMUSG00000026979.10	0.166728648819421	0.155132951612903	0.204537070335883	0.100591566345195	0.366416788160958	0.43608391536415
ENSMUSG00000026983.4	0	0	0	0	0	0
ENSMUSG00000026984.4	0	0	0	0	0	0
ENSMUSG00000026985.1	0	0	0	0	0	0
ENSMUSG00000026989.5	0	0	0	0	0	0
ENSMUSG00000026994.3	0	0	0	0	0	0
ENSMUSG00000027004.3	0	0	0	0	0.0860940685820204	0.0832563691689836
ENSMUSG00000027015.4	0	0	0	0	0	0
ENSMUSG00000027016.10	0.0555762255867688	0.0167626934208926	0	0.00647490404961693	0.126014368478657	0.171980993919494
ENSMUSG00000027022.6	0	0.006416	0	0.042711	0	0
ENSMUSG00000027070.8	0	0	0	0	0	0
ENSMUSG00000027072.6	0	0	0	0	0	0
ENSMUSG00000027073.5	0	0	0	0	0	0
ENSMUSG00000027077.6	0	0	0	0	0	0
ENSMUSG00000027120.6	0	0	0	0	0	0
ENSMUSG00000027157.4	0	0	0	0	0	0
ENSMUSG00000027171.4	0	0.0127166533965245	0.0160541624012638	0.020922497314376	0.116873704265403	0
ENSMUSG00000027173.7	0.0597079618320611	0.178728322519084	0	0	0.306929112118321	0.310385508587786
ENSMUSG00000027186.8	0	0.00845163246554364	0	0.00935179070954569	0	0
ENSMUSG00000027188.8	0	0	0	0	0.140857071782997	0.119773086338075
ENSMUSG00000027202.6	0	0	0	0	0	0
ENSMUSG00000027219.6	0	0.053778362785114	0.0295911987995198	0.055625406482593	0.230913327731092	0.159358460504202
ENSMUSG00000027220.2	0	0	0	0	0	0
ENSMUSG00000027224.8	0.189895975861202	0.0903026047271813	0	0	0.120041338948956	0.019404180538094
ENSMUSG00000027225.7	0	0	0	0	0	0
ENSMUSG00000027229.5	0	0	0	0	0	0
ENSMUSG00000027238.9	0	0	0	0	0	0
ENSMUSG00000027239.7	0.0529972011967091	0	0	0.061376382946896	0.0684059401645475	0
ENSMUSG00000027249.9	0	0	0	0	0.00990191902481498	0
ENSMUSG00000027253.8	0	0.01136313608131	0.0152202173913043	0	0.0832316644080557	0.034707764539808
ENSMUSG00000027261.2	0	0	0	0	0.0449703021015762	0
ENSMUSG00000027270.8	0	0	0	0	0	0
ENSMUSG00000027273.7	0.0245086455603004	0.0394250278309527	0	0	0.069982515682521	0.0339588243263142
ENSMUSG00000027297.7	0	0	0	0	0	0
ENSMUSG00000027298.10	0.0548165949245101	0	0.0326799229039512	0.0720319370382268	0.0431078906199807	0.0411242659813685
ENSMUSG00000027301.7	0	0	0	0	0	0
ENSMUSG00000027315.7	0	0	0	0	0	0
ENSMUSG00000027316.8	0.0529780406466513	0.0931375210161663	0.0936790937644342	0.0360524577367206	0.164664239722864	0
ENSMUSG00000027317.8	0	0.126866801643192	0	0	0	0
ENSMUSG00000027326.7	0.0208569187543901	0	0	0	0.165873290330133	0.0619092586045423
ENSMUSG00000027331.8	0.146855121418264	0.122171590599876	0.0700678453927025	0.02462653432282	0.396024346320346	0.210999470624613
ENSMUSG00000027344.7	0	0.0109054187341772	0	0	0	0
ENSMUSG00000027345.6	0	0	0	0	0	0
ENSMUSG00000027347.11	0	0	0	0	0.0115901093247588	0
ENSMUSG00000027350.7	0	0	0	0	0	0
ENSMUSG00000027355.8	0	0	0	0	0	0
ENSMUSG00000027356.7	0	0	0	0	0	0.0287831980820106
ENSMUSG00000027359.9	0	0.018799012793177	0	0	0	0
ENSMUSG00000027360.5	0	0	0	0	0	0
ENSMUSG00000027368.6	0	0	0	0	0	0
ENSMUSG00000027375.8	0	0.07903	0	0	0.157373	0
ENSMUSG00000027376.9	0	0	0	0	0	0
ENSMUSG00000027377.2	0.119818	0.159503	0	0	0	0.164168
ENSMUSG00000027380.4	0	0.0308677496067946	0.0637308889587921	0.0551083378420887	0.0349452463038691	0
ENSMUSG00000027386.3	0	0	0	0	0.143816	0.254356
ENSMUSG00000027398.7	0	0	0	0	0	0
ENSMUSG00000027399.1	0	0	0	0	0	0
ENSMUSG00000027400.5	0	0	0	0	0	0
ENSMUSG00000027401.8	0	0	0	0	0.059696	0
ENSMUSG00000027403.5	0	0	0	0	0	0
ENSMUSG00000027409.4	0	0	0	0	0	0
ENSMUSG00000027416.2	0	0	0	0	0	0
ENSMUSG00000027419.9	0	0	0	0	0	0
ENSMUSG00000027420.7	0	0	0	0	0	0.0396729405857741
ENSMUSG00000027431.3	0	0	0	0	0	0
ENSMUSG00000027434.9	0	0	0	0	0	0
ENSMUSG00000027442.4	0	0	0	0	0	0
ENSMUSG00000027443.4	0	0	0	0	0	0
ENSMUSG00000027444.2	0	0	0	0	0	0
ENSMUSG00000027445.3	0	0	0	0	0	0
ENSMUSG00000027446.2	0	0	0.0472758057713651	0	0	0.217444790233074
ENSMUSG00000027456.8	0.497376	0.223224	0.05734	0.084438	0.180721	0.171898
ENSMUSG00000027457.9	0	0	0	0	0	0
ENSMUSG00000027459.9	0	0	0	0	0.318830185772542	0.197058615768011
ENSMUSG00000027463.8	0	0	0	0	0	0
ENSMUSG00000027468.2	0	0	0	0	0	0
ENSMUSG00000027470.8	0	0	0	0	0.0400382968855789	0
ENSMUSG00000027474.6	0	0	0	0	0.0253641711674283	0
ENSMUSG00000027478.9	0.0433286016451234	0.0414949236192714	0.103367894633764	0	0.0586127379553467	0.177205945945946
ENSMUSG00000027480.5	0	0	0	0	0	0
ENSMUSG00000027481.2	0	0	0	0	0	0
ENSMUSG00000027482.6	0	0	0	0	0	0
ENSMUSG00000027483.7	0	0	0	0	0	0
ENSMUSG00000027484.2	0	0	0	0	0	0
ENSMUSG00000027485.9	0	0	0.00239142936134918	0	0	0
ENSMUSG00000027489.9	0	0.055998409733124	0	0	0.486640724489796	0.479955967817896
ENSMUSG00000027500.8	0	0	0.074156	0	0.126501	0.168564
ENSMUSG00000027517.6	0	0	0	0	0	0
ENSMUSG00000027518.3	0	0	0	0	0	0
ENSMUSG00000027520.8	0	0	0	0	0	0
ENSMUSG00000027524.3	0	0	0	0	0	0
ENSMUSG00000027525.10	0	0	0	0	0	0
ENSMUSG00000027536.5	0	0	0	0	0	0
ENSMUSG00000027544.9	0	0	0.012366955190017	0	0.043751355643789	0
ENSMUSG00000027547.11	0	0	0	0	0	0
ENSMUSG00000027556.8	0	0	0	0.07116	0	0
ENSMUSG00000027560.4	0.164347	0.098748	0.079371	0	0.114429	0.17561
ENSMUSG00000027564.3	0	0	0	0	0	0
ENSMUSG00000027568.3	0	0	0	0	0	0
ENSMUSG00000027570.8	0	0.0137998899558785	0	0	0	0
ENSMUSG00000027574.9	0	0	0	0	0	0
ENSMUSG00000027577.8	0	0	0	0	0	0
ENSMUSG00000027579.5	0	0.030631	0	0	0	0
ENSMUSG00000027581.11	0	0	0	0	0	0
ENSMUSG00000027584.7	0	0	0	0	0	0
ENSMUSG00000027606.6	0	0	0	0	0	0
ENSMUSG00000027646.8	0.111667276595745	0.0622994042553192	0.0498629361702128	0	0.263905659574468	0.206934893617021
ENSMUSG00000027654.2	0	0	0	0	0.0890854983713355	0.189614280130293
ENSMUSG00000027670.4	0.110958	0.028416	0	0	0.154377	0.089889
ENSMUSG00000027698.8	0.118876920807158	0.121898050637731	0.163164731772321	0.0475191871311631	0.242019028935846	0.681242615648201
ENSMUSG00000027699.9	0	0.123912323838081	0.0602950708931249	0	0.152964647676162	0.318394702077533
ENSMUSG00000027702.7	0	0	0	0	0	0
ENSMUSG00000027703.9	0	0	0	0	0	0
ENSMUSG00000027716.6	0.0596875143015317	0.0205674797933198	0	0.0119034190810113	0.0460819512825244	0
ENSMUSG00000027718.2	0	0	0	0	0	0
ENSMUSG00000027719.8	0	0	0	0	0	0
ENSMUSG00000027720.6	0	0	0	0	0.053786	0
ENSMUSG00000027737.5	0.100842207114273	0.280935729124055	0.213991043219209	0.0981262115606936	0.296396348599378	0.357523681369498
ENSMUSG00000027744.3	0	0	0	0	0	0
ENSMUSG00000027748.6	0	0	0	0	0.0251911669068896	0
ENSMUSG00000027762.5	0.34444	0	0.189934	0.142248	0.150876	0.263888
ENSMUSG00000027765.1	0.138919	0.152378	0.164921	0.051663	0	0.126849
ENSMUSG00000027776.6	0	0	0	0	0	0
ENSMUSG00000027777.7	0.0708780795631825	0.102058514820593	0.122025059282371	0	0.440370567862715	0.376689442667707
ENSMUSG00000027783.3	0	0	0	0	0	0
ENSMUSG00000027788.6	0	0	0	0	0	0
ENSMUSG00000027790.8	0	0	0	0	0	0
ENSMUSG00000027793.2	0	0	0	0	0	0
ENSMUSG00000027794.4	0	0	0	0	0	0
ENSMUSG00000027801.7	0	0	0	0	0	0
ENSMUSG00000027811.8	0.306196	0.295563	0.284265	0	0.550169	0.560663
ENSMUSG00000027824.4	0	0.049096	0	0	0	0
ENSMUSG00000027827.9	0	0.0086450273414776	0.0411813917393834	0	0.00668541780104712	0
ENSMUSG00000027840.4	0	0.044681	0.057792	0.025531	0	0.131766
ENSMUSG00000027849.10	0.0339539158716392	0.0731683335646141	0.0377435337380746	0.0562624289679098	0.13218348065915	0.144439569470945
ENSMUSG00000027855.8	0	0.0578887158927026	0.0505785232189213	0.0567506495529276	0.124992993366023	0.293331642342082
ENSMUSG00000027857.4	0	0	0	0	0	0
ENSMUSG00000027858.7	0.0503097954198473	0.0634146154852781	0.0825750359869138	0	0.203442551799346	0.205300697928026
ENSMUSG00000027859.4	0	0	0	0	0.096414	0.407467
ENSMUSG00000027863.7	0	0	0	0	0	0
ENSMUSG00000027869.8	0	0	0	0	0	0
ENSMUSG00000027870.7	0	0	0	0	0	0
ENSMUSG00000027871.10	0	0	0	0	0	0
ENSMUSG00000027875.6	0	0.08637	0	0	0	0
ENSMUSG00000027876.4	0	0	0	0	0	0
ENSMUSG00000027880.3	0	0	0	0	0	0
ENSMUSG00000027887.7	0	0	0	0.0555462554260909	0	0
ENSMUSG00000027894.8	0	0	0	0	0	0.0611133653603034
ENSMUSG00000027895.8	0	0	0	0	0	0
ENSMUSG00000027896.8	0.0782587287960815	0.0455286380510441	0.043812875483372	0	0.138072615364785	0.281375753544728
ENSMUSG00000027902.7	0	0	0	0	0	0
ENSMUSG00000027908.2	0	0	0	0	0	0
ENSMUSG00000027912.7	0	0	0	0	0	0
ENSMUSG00000027913.5	0	0	0	0	0	0
ENSMUSG00000027919.5	0	0	0	0	0	0
ENSMUSG00000027923.3	0	0	0	0	0	0
ENSMUSG00000027925.1	0	0	0	0	0	0
ENSMUSG00000027927.4	0	0	0	0	0	0
ENSMUSG00000027954.3	0.0743755016393443	0.119896983606557	0.0413538098360656	0	0.461964878688525	0.240433621857923
ENSMUSG00000027956.5	0.0692701548387097	0.111540102822581	0.0254587596774194	0.0617151048387097	0.0877554435483871	0.156430848387097
ENSMUSG00000027965.9	0	0	0	0	0	0
ENSMUSG00000027967.7	0	0	0	0	0	0
ENSMUSG00000027973.6	0	0	0	0	0	0
ENSMUSG00000027977.9	0	0	0	0	0	0.0372253076549603
ENSMUSG00000027985.8	0	0	0	0	0	0.0184223309452276
ENSMUSG00000027994.8	0.105589	0.052699	0	0	0.174207	0
ENSMUSG00000027995.9	0	0.048071	0	0	0.167428	0.377736
ENSMUSG00000028001.9	0	0	0	0	0	0
ENSMUSG00000028003.6	0	0	0	0	0	0
ENSMUSG00000028004.4	0	0	0	0	0	0
ENSMUSG00000028008.4	0	0	0	0	0	0
ENSMUSG00000028009.5	0	0	0	0	0	0
ENSMUSG00000028011.9	0	0	0	0	0	0
ENSMUSG00000028012.8	0.0297543656821378	0.0249904997655884	0	0	0	0
ENSMUSG00000028020.9	0	0	0	0	0.02590035540905	0
ENSMUSG00000028023.9	0	0	0	0	0	0
ENSMUSG00000028028.5	0.0419797573408854	0.0647664069160829	0.0748344753316441	0	0.328708540617081	0.363713435385303
ENSMUSG00000028031.5	0	0.094925	0	0	0.1096	0
ENSMUSG00000028036.5	0	0.00530774988537368	0	0.00450611531407611	0.277458108207244	0.572645109353508
ENSMUSG00000028039.7	0	0	0	0	0	0
ENSMUSG00000028051.4	0	0.0111476027924892	0	0	0	0
ENSMUSG00000028068.8	0	0	0	0	0.129010933333333	0.140976977777778
ENSMUSG00000028071.6	0	0.017965	0	0	0	0
ENSMUSG00000028078.8	0	0	0.0280339273927393	0	0	0.059793504950495
ENSMUSG00000028109.8	0	0	0	0	0	0
ENSMUSG00000028115.8	0	0	0	0	0	0.104299453362256
ENSMUSG00000028116.7	0.00629881729920565	0	0.0479008031774051	0.0297569464548397	0.0123968952633127	0
ENSMUSG00000028125.8	0	0	0	0	0.0288217025953166	0.00343892974892214
ENSMUSG00000028132.8	0	0.0548640269281046	0.122977640261438	0.0641368563398693	0	0
ENSMUSG00000028139.3	0.0472091432481752	0	0	0	0	0
ENSMUSG00000028148.5	0	0	0	0	0	0
ENSMUSG00000028172.4	0	0	0	0	0	0
ENSMUSG00000028174.8	0	0	0	0	0	0
ENSMUSG00000028175.9	0	0.04302	0	0	0.035593	0
ENSMUSG00000028176.6	0	0.00896589761458054	0.00961997641383007	0	0	0
ENSMUSG00000028177.8	0	0	0	0	0	0
ENSMUSG00000028186.8	0	0	0	0	0	0
ENSMUSG00000028217.5	0	0.0048138359409924	0	0	0	0
ENSMUSG00000028222.2	0	0	0	0	0	0
ENSMUSG00000028226.7	0	0	0	0.0030168914272528	0.0112985995154033	0
ENSMUSG00000028236.3	0	0	0	0	0	0
ENSMUSG00000028238.6	0.142081168630339	0.124349301178203	0	0.085793146539028	0.15647008173785	0.23523610640648
ENSMUSG00000028240.2	0	0	0	0	0	0
ENSMUSG00000028244.6	0	0	0	0	0	0
ENSMUSG00000028255.5	0	0	0	0.067167	0	0
ENSMUSG00000028262.8	0.064445677352637	0	0.0785959529472596	0.0281220077559462	0	0.0381232740434333
ENSMUSG00000028269.4	0.046588	0.042056	0.086167	0.1254	0.140616	0.106591
ENSMUSG00000028278.8	0.194574015078291	0.300051822926735	0	0	0.264784085636961	0.109803824666538
ENSMUSG00000028280.6	0	0	0	0	0	0
ENSMUSG00000028287.4	0	0	0	0	0	0
ENSMUSG00000028289.6	0.0442769382840955	0.0344282150951032	0.0668744002428167	0.076536113719142	0.214640996863618	0.319265615944962
ENSMUSG00000028294.8	0	0	0	0	0	0
ENSMUSG00000028298.4	0	0	0	0	0	0
ENSMUSG00000028307.9	0	0	0	0	0	0
ENSMUSG00000028310.2	0	0	0	0	0	0
ENSMUSG00000028314.6	0	0	0	0	0	0
ENSMUSG00000028327.7	0	0	0	0.008659055283196	0.0244238933973089	0
ENSMUSG00000028332.7	0	0	0	0	0	0
ENSMUSG00000028341.3	0	0	0	0.0102638984466344	0	0
ENSMUSG00000028351.5	0	0	0	0	0	0
ENSMUSG00000028354.7	0	0	0	0	0	0
ENSMUSG00000028356.4	0	0	0	0	0	0
ENSMUSG00000028357.6	0	0	0	0	0	0
ENSMUSG00000028358.9	0	0.0137316402908469	0	0.0444036890504705	0.104554879811805	0.186688963857998
ENSMUSG00000028360.9	0	0	0	0	0	0
ENSMUSG00000028362.2	0	0	0	0	0	0
ENSMUSG00000028386.1	0	0	0	0	0	0
ENSMUSG00000028389.4	0.0193296180931744	0.0823978968039003	0.045739034127844	0	0.362050134886241	0.356632640303359
ENSMUSG00000028391.10	0	0	0	0	0	0
ENSMUSG00000028396.5	0	0	0	0	0	0
ENSMUSG00000028415.4	0.0454190691823899	0	0	0	0	0
ENSMUSG00000028417.3	0	0	0	0	0	0
ENSMUSG00000028435.8	0	0	0	0	0.0664987151448879	0
ENSMUSG00000028441.6	0	0	0	0	0	0
ENSMUSG00000028445.6	0	0	0	0	0.257532907801418	0
ENSMUSG00000028457.12	0.0385102456357176	0.0198389198207941	0.0205768450486637	0	0.0409821133940986	0.0362281300787888
ENSMUSG00000028460.6	0	0	0	0	0	0
ENSMUSG00000028463.7	0.217048407552083	0.106880955295139	0.175210765625	0.165658588107639	0.182453042534722	0.183659574652778
ENSMUSG00000028488.9	0	0	0	0	0	0
ENSMUSG00000028492.7	0	0	0	0	0	0
ENSMUSG00000028519.9	0	0	0	0	0	0
ENSMUSG00000028520.6	0	0	0	0	0	0
ENSMUSG00000028523.7	0	0	0	0	0	0
ENSMUSG00000028524.12	0	0.00499254593953764	0	0	0.0374674149377593	0
ENSMUSG00000028528.9	0	0	0	0	0	0
ENSMUSG00000028533.4	0	0	0	0	0	0
ENSMUSG00000028536.6	0	0	0	0	0	0
ENSMUSG00000028539.8	0	0	0	0	0.133996386694387	0
ENSMUSG00000028540.4	0.100186644884488	0.0861851910891089	0.128947930693069	0.0634865207920792	0.256884160726073	0.239585564686469
ENSMUSG00000028544.8	0	0	0	0	0	0
ENSMUSG00000028546.11	0	0	0	0	0	0
ENSMUSG00000028558.8	0.0345637390959556	0.0466486578112609	0	0.0286789314036479	0	0
ENSMUSG00000028571.9	0	0	0	0	0	0
ENSMUSG00000028572.7	0.0800376221447463	0.130675756792498	0.113309488578985	0.109437619860543	0	0.112912787088242
ENSMUSG00000028584.3	0	0	0	0	0	0
ENSMUSG00000028589.2	0	0	0	0	0	0
ENSMUSG00000028590.6	0	0	0	0	0	0
ENSMUSG00000028591.5	0	0.0254776836377769	0	0	0	0
ENSMUSG00000028593.4	0	0	0	0	0	0
ENSMUSG00000028602.6	0	0	0	0	0	0
ENSMUSG00000028610.10	0	0	0	0	0	0
ENSMUSG00000028612.4	0	0	0	0	0	0
ENSMUSG00000028613.8	0.00981822132394902	0.0500586208864371	0.0256652856191744	0	0.0323811582651703	0.0152482769640479
ENSMUSG00000028626.5	0	0	0	0	0	0
ENSMUSG00000028631.7	0	0.0992167308648111	0	0	0.231507328528827	0.19348601640159
ENSMUSG00000028635.7	0	0	0	0	0	0
ENSMUSG00000028640.5	0	0	0	0	0	0
ENSMUSG00000028644.9	0	0	0	0	0	0
ENSMUSG00000028654.7	0	0.0149343053491828	0	0	0.0634428365527489	0
ENSMUSG00000028655.5	0	0.101404832	0.160868988	0.219845584	0.105238392	0.101698324
ENSMUSG00000028661.8	0	0	0	0	0	0
ENSMUSG00000028664.8	0.0435656302347716	0.0647634831852792	0.149081648477157	0.0974928297906091	0.212949575348985	0.216386287436548
ENSMUSG00000028678.6	0.0291973268048281	0	0.076571357094056	0	0.227207582327488	0.273498841721704
ENSMUSG00000028699.3	0.042571389008158	0	0	0	0	0.0652416401889223
ENSMUSG00000028707.9	0	0	0	0	0	0
ENSMUSG00000028712.5	0	0	0	0	0	0
ENSMUSG00000028715.2	0	0.0621025144175317	0	0	0	0
ENSMUSG00000028716.8	0	0	0	0	0.11432403712036	0.195146069741282
ENSMUSG00000028717.6	0	0	0	0	0.0739203994062571	0
ENSMUSG00000028718.9	0	0.109490275531186	0.134193561343386	0	0.131813098012337	0.311001831391364
ENSMUSG00000028730.8	0	0	0	0	0	0
ENSMUSG00000028736.6	0	0	0	0	0	0
ENSMUSG00000028738.8	0	0.015197	0	0	0	0
ENSMUSG00000028747.4	0	0	0	0	0	0
ENSMUSG00000028749.7	0	0	0	0	0	0
ENSMUSG00000028750.6	0	0	0	0	0	0
ENSMUSG00000028753.6	0	0	0	0	0	0
ENSMUSG00000028758.5	0	0	0	0	0	0.0140350659100829
ENSMUSG00000028777.7	0	0	0	0	0	0
ENSMUSG00000028778.8	0	0	0	0	0	0
ENSMUSG00000028782.8	0.0129269924464313	0	0	0	0	0
ENSMUSG00000028784.7	0	0	0	0	0	0.0978377142857143
ENSMUSG00000028785.6	0	0	0	0	0.0774479856016455	0
ENSMUSG00000028786.9	0	0	0	0	8.11276595744681e-05	0
ENSMUSG00000028794.7	0	0	0	0	0	0
ENSMUSG00000028801.7	0	0	0.0295747709424084	0	0	0
ENSMUSG00000028803.9	0	0	0.0605803595790035	0.0192465167865707	0.0244970022648548	0.0300866273647748
ENSMUSG00000028804.9	0	0	0	0	0	0
ENSMUSG00000028813.2	0	0	0	0	0	0
ENSMUSG00000028825.7	0	0	0	0	0	0
ENSMUSG00000028834.7	0	0	0	0	0	0
ENSMUSG00000028836.8	0	0	0	0	0	0
ENSMUSG00000028838.5	0.144411904454189	0.197019594738057	0.160681656588968	0.103853695822756	0	0
ENSMUSG00000028840.10	0.416185671455939	0.157007575670498	0	0	0.330924602490421	0.202213463601533
ENSMUSG00000028841.8	0	0	0	0	0	0
ENSMUSG00000028859.7	0	0	0	0	0	0
ENSMUSG00000028865.7	0.0998635539481616	0	0.0509599746835443	0	0	0
ENSMUSG00000028871.7	0	0.0505651197110423	0.08747082249742	0.109402169246646	0	0
ENSMUSG00000028874.8	0	0	0	0.0170439590991457	0	0
ENSMUSG00000028876.7	0	0	0	0	0	0
ENSMUSG00000028885.8	0	0	0	0	0.097869	0
ENSMUSG00000028909.10	0	0.0238064040489245	0.0207317250105441	0	0.0843509051033319	0.0751877756221004
ENSMUSG00000028919.4	0.00363935470941884	0	0	0	0	0
ENSMUSG00000028927.6	0	0.0336456054258927	0.00849663435068821	0	0.0422679465389986	0
ENSMUSG00000028933.7	0.182023732361963	0.154840689992331	0.119966565375767	0.0644301662193252	0.172726580329755	0.168823457246933
ENSMUSG00000028938.3	0	0	0	0	0	0
ENSMUSG00000028940.2	0	0	0	0	0	0
ENSMUSG00000028943.10	0	0	0	0	0	0
ENSMUSG00000028946.5	0	0	0	0	0	0
ENSMUSG00000028950.2	0	0	0	0	0	0
ENSMUSG00000028952.6	0.100630161925602	0.104185376367615	0.0867184857768053	0.0204618840262582	0.233209201625508	0.389527447952485
ENSMUSG00000028963.1	0	0	0	0	0	0
ENSMUSG00000028970.5	0	0	0.056196	0.015859	0.164795	0.282311
ENSMUSG00000028971.4	0	0	0	0	0	0
ENSMUSG00000028976.4	0	0	0	0	0.180304965314521	0
ENSMUSG00000028978.6	0.222867513794772	0.067136	0.066228	0.108331641093901	0.23905917642788	0.221655370522749
ENSMUSG00000029015.3	0	0	0	0	0	0
ENSMUSG00000029019.8	0	0	0	0	0	0
ENSMUSG00000029026.9	0	0	0	0	0	0
ENSMUSG00000029032.6	0	0	0	0	0	0
ENSMUSG00000029044.5	0	0	0	0	0	0
ENSMUSG00000029049.7	0.0738097430555556	0.0453990046296296	0.0475986293981481	0	0.156122389351852	0.0848866520833333
ENSMUSG00000029053.10	0.0170648461538462	0	0	0	0	0
ENSMUSG00000029054.2	0	0	0	0	0	0
ENSMUSG00000029055.9	0	0	0	0	0	0
ENSMUSG00000029074.7	0	0	0	0	0	0
ENSMUSG00000029075.6	0.270753604395604	0.0933875487179487	0	0	0.116465501831502	0.112412726739927
ENSMUSG00000029086.8	0	0.055369386096967	0	0	0	0.0407247017932256
ENSMUSG00000029092.5	0	0	0	0	0	0
ENSMUSG00000029097.7	0.0511482647554806	0.196318372440376	0.222159588773789	0.132865257528306	0.271893815466153	0.538127118766562
ENSMUSG00000029102.6	0	0	0	0	0	0
ENSMUSG00000029112.4	0	0	0	0	0	0
ENSMUSG00000029120.7	0	0	0	0	0	0
ENSMUSG00000029121.8	0	0	0	0	0.0527372488822653	0
ENSMUSG00000029122.5	0.027040657057525	0.0582058174263083	0	0	0.0918073825477211	0.167713497597715
ENSMUSG00000029134.8	0	0	0	0	0	0
ENSMUSG00000029151.7	0	0	0	0	0	0
ENSMUSG00000029155.9	0	0	0	0	0	0
ENSMUSG00000029158.6	0	0.089369	0	0	0	0
ENSMUSG00000029161.6	0.047023	0	0	0.040812	0	0
ENSMUSG00000029168.8	0	0	0	0	0	0.0316668386486093
ENSMUSG00000029182.4	0	0	0	0	0	0
ENSMUSG00000029184.4	0	0	0	0	0	0
ENSMUSG00000029188.8	0	0.0298440431051686	0	0	0.0415675364198763	0
ENSMUSG00000029189.6	0	0	0	0	0.053287	0
ENSMUSG00000029193.3	0	0	0	0	0	0
ENSMUSG00000029204.4	0	0	0	0	0	0
ENSMUSG00000029205.6	0	0	0	0	0	0
ENSMUSG00000029211.6	0	0	0	0	0	0
ENSMUSG00000029212.7	0.028384	0	0	0	0	0.056549
ENSMUSG00000029219.7	0	0	0	0	0	0
ENSMUSG00000029223.8	0	0.046514	0.140374	0	0	0
ENSMUSG00000029235.8	0	0	0	0	0	0
ENSMUSG00000029236.3	0	0	0	0	0	0
ENSMUSG00000029254.9	0	0.04740789713446	0.0109090399216263	0.0691282003428851	0.124899829047269	0.137285000979672
ENSMUSG00000029255.8	0	0	0	0	0	0
ENSMUSG00000029260.9	0	0	0	0	0	0
ENSMUSG00000029268.8	0	0	0	0	0	0
ENSMUSG00000029269.5	0	0	0	0	0	0
ENSMUSG00000029272.7	0	0	0	0	0	0
ENSMUSG00000029273.9	0	0	0	0	0	0
ENSMUSG00000029275.10	0	0	0	0	0	0
ENSMUSG00000029280.6	0	0	0	0	0	0
ENSMUSG00000029281.8	0	0	0	0	0	0
ENSMUSG00000029282.3	0	0	0	0	0	0
ENSMUSG00000029286.8	0	0	0	0	0	0
ENSMUSG00000029288.7	0	0	0	0	0	0
ENSMUSG00000029299.8	0	0	0	0	0.044579447887324	0
ENSMUSG00000029306.8	0	0	0	0	0	0
ENSMUSG00000029307.5	0	0	0	0	0	0
ENSMUSG00000029320.5	0	0	0	0	0	0
ENSMUSG00000029330.8	0.15969753541508	0.256947948210206	0	0.0744165331302361	0.190734891089109	0
ENSMUSG00000029331.3	0	0	0	0	0	0
ENSMUSG00000029333.8	0.225337439435756	0.207835716038025	0.130489064704079	0.0719809720944495	0.673623802514566	0.381387376264949
ENSMUSG00000029343.10	0	0	0	0	0	0
[truncated: 41,946 more rows]
