# Supplementary material for: Identification and Analysis of Key lncRNAs for Adipose Differentiation
Source: Biology (Basel). 2025 Dec 31;15(1):87. doi: 10.3390/biology15010087 (PMC12785126; doi:10.3390/biology15010087)
Supplement: Supplementary file 1 [file biology-15-00087-s001.zip › 3. sample_gene_readCounts.tsv]

# Program:featureCounts v2.0.0; Command:"featureCounts" "-T" "20" "-g" "gene_id" "-t" "exon" "-a" "stringtie_merged.filtered.final.gtf" "-p" "-s" "2" "-d" "0" "-D" "1000000" "-o" "sample_gene_readCounts.tsv" "./0bam_data/Beige-1.uniq.sort.bam" "./0bam_data/Beige-2.uniq.sort.bam" "./0bam_data/Brown-1.uniq.sort.bam" "./0bam_data/Brown-2.uniq.sort.bam" "./0bam_data/White-1.uniq.sort.bam" "./0bam_dat…
Geneid	Chr	Start	End	Strand	Length	./0bam_data/Beige-1.uniq.sort.bam	./0bam_data/Beige-2.uniq.sort.bam	./0bam_data/Brown-1.uniq.sort.bam	./0bam_data/Brown-2.uniq.sort.bam	./0bam_data/White-1.uniq.sort.bam	./0bam_data/White-2.uniq.sort.bam
ENSMUSG00000090025.1	chr1	3044314	3044814	+	501	0	0	0	0	0	0
ENSMUSG00000064842.1	chr1	3092097	3092206	+	110	0	0	0	0	0	0
ENSMUSG00000051951.5	chr1;chr1;chr1;chr1;chr1;chr1;chr1	3195982;3196604;3203520;3203690;3204563;3411783;3660633	3197398;3197398;3205713;3206425;3207049;3411982;3661579	-;-;-;-;-;-;-	6094	5	13	5	3	13	40
ENSMUSG00000089699.1	chr1;chr1	3456668;3503486	3456768;3503634	+;+	250	0	0	1	0	0	1
ENSMUSG00000088390.1	chr1	3668961	3669024	-	64	0	0	0	0	0	0
ENSMUSG00000089420.1	chr1	3773818	3773879	-	62	0	0	0	0	0	0
ENSMUSG00000025900.4	chr1;chr1;chr1;chr1;chr1;chr1;chr1;chr1;chr1	4334224;4334578;4334690;4341991;4341991;4342283;4342283;4350281;4350281	4340172;4334586;4340172;4342162;4342162;4342918;4342918;4350473;4350473	-;-;-;-;-;-;-;-;-	6950	0	0	0	0	0	0
ENSMUSG00000025902.7	chr1;chr1;chr1;chr1;chr1;chr1;chr1;chr1;chr1	4481009;4481794;4483181;4483181;4483853;4483853;4485217;4486372;4486372	4482749;4482749;4483571;4483547;4483944;4483944;4486023;4486444;4486494	-;-;-;-;-;-;-;-;-	3154	2	5	0	6	18	3
ENSMUSG00000064376.1	chr1	4519098	4519204	+	107	0	0	0	0	0	0
ENSMUSG00000088000.1	chr1	4713358	4713460	-	103	0	0	0	0	0	0
MSTRG.2	chr1;chr1;chr1;chr1;chr1;chr1;chr1;chr1;chr1;chr1;chr1;chr1;chr1;chr1;chr1;chr1;chr1;chr1;chr1;chr1;chr1;chr1;chr1;chr1;chr1	4763287;4763292;4764517;4766458;4767606;4767606;4767606;4767606;4771302;4772649;4772649;4772649;4772649;4772649;4773653;4774032;4774032;4774032;4774032;4775654;4775654;4775654;4775654;4775654;4775654	4764597;4766882;4764597;4766882;4767729;4767729;4767729;4767729;4772382;4772687;4772814;4772814;4772814;4772814;4774186;4774186;4774186;4774186;4774186;4775773;4775820;4775820;4775820;4775779;4775791	-;-;-;-;-;-;-;-;-;-;-;-;-;-;-;-;-;-;-;-;-;-;-;-;-	5668	590	1184	732	689	410	339
MSTRG.9	chr1;chr1;chr1;chr1;chr1;chr1;chr1;chr1;chr1;chr1;chr1;chr1;chr1;chr1;chr1;chr1;chr1;chr1;chr1;chr1;chr1;chr1;chr1;chr1;chr1;chr1;chr1;chr1;chr1;chr1;chr1;chr1;chr1;chr1;chr1;chr1;chr1;chr1;chr1;chr1;chr1;chr1;chr1;chr1;chr1;chr1;chr1;chr1;chr1;chr1;chr1;chr1;chr1;chr1;chr1;chr1;chr1;chr1;chr1;chr1;chr1;chr1;chr1;chr1;chr1;chr1;chr1;chr1;chr1;chr1;chr1;chr1;chr1;chr1;chr1;chr1;chr1;chr1;chr1;chr1…	4797869;4797904;4797973;4797977;4797979;4797992;4797999;4798318;4798536;4798536;4798536;4798536;4798536;4798536;4798536;4818665;4818665;4818665;4818665;4818665;4818665;4818665;4818665;4820349;4820349;4820349;4820349;4820349;4820349;4820349;4822392;4822392;4822392;4822392;4822392;4822392;4822392;4822392;4826986;4827082;4827082;4827082;4827082;4827082;4827082;4827082;4829468;4829468;4829468;4829468…	4798063;4798063;4798063;4798063;4798063;4798063;4798063;4798446;4798567;4798567;4798567;4798567;4798567;4798567;4798567;4818730;4818730;4818730;4818730;4818730;4818730;4818730;4818730;4820396;4820396;4820396;4820396;4820396;4820396;4820396;4822462;4822462;4822462;4822462;4822449;4822462;4822462;4822462;4829569;4827155;4827155;4827155;4827155;4827155;4827155;4827155;4829569;4829569;4829569;4829569…	+;+;+;+;+;+;+;+;+;+;+;+;+;+;+;+;+;+;+;+;+;+;+;+;+;+;+;+;+;+;+;+;+;+;+;+;+;+;+;+;+;+;+;+;+;+;+;+;+;+;+;+;+;+;+;+;+;+;+;+;+;+;+;+;+;+;+;+;+;+;+;+;+;+;+;+;+;+;+;+;+;+;+;+;+;+;+;+;+	9989	898	1739	1134	769	1273	1050
MSTRG.11	chr1	4869283	4870750	-	1468	19	17	11	18	11	11
MSTRG.3	chr1;chr1;chr1;chr1;chr1;chr1;chr1;chr1;chr1;chr1;chr1;chr1;chr1;chr1;chr1;chr1;chr1;chr1;chr1;chr1;chr1;chr1;chr1;chr1;chr1;chr1;chr1;chr1;chr1;chr1;chr1;chr1;chr1	4899657;4899657;4900051;4900483;4900555;4902395;4902395;4902395;4902395;4902395;4902423;4906978;4906978;4906978;4906978;4906978;4906978;4912609;4913928;4913928;4913928;4913928;4913928;5008657;5009392;5009392;5009392;5010819;5010819;5052860;5060091;5060091;5060091	4900743;4900743;4900743;4900743;4900743;4902629;4902629;4902629;4902629;4902629;4902629;4907061;4907061;4907061;4907061;4907061;4907061;4914070;4914070;4914070;4914070;4914070;4914070;5008816;5009460;5009460;5009620;5011118;5010891;5053265;5060354;5060363;5060366	-;-;-;-;-;-;-;-;-;-;-;-;-;-;-;-;-;-;-;-;-;-;-;-;-;-;-;-;-;-;-;-;-	4239	2	3	1	2	1	1
MSTRG.4	chr1	4917109	4917380	-	272	0	0	0	0	0	0
MSTRG.6	chr1;chr1;chr1	4960938;4961713;4963646	4961209;4961909;4966901	+;+;+	3725	0	0	0	0	0	0
MSTRG.7	chr1	5053141	5054728	+	1588	0	0	0	0	0	0
MSTRG.8	chr1;chr1;chr1;chr1;chr1;chr1;chr1;chr1;chr1;chr1;chr1;chr1;chr1;chr1	5073254;5074498;5079090;5083444;5085696;5088110;5091151;5107471;5114358;5123165;5125893;5133831;5140029;5152186	5073359;5074644;5079192;5083533;5085809;5088214;5091204;5107568;5114550;5123343;5126018;5133932;5140142;5152630	+;+;+;+;+;+;+;+;+;+;+;+;+;+	1976	354	598	391	231	510	398
ENSMUSG00000025905.7	chr1;chr1;chr1;chr1;chr1;chr1;chr1;chr1;chr1;chr1;chr1;chr1;chr1	5578574;5578638;5579022;5579086;5579116;5586599;5588671;5588671;5588671;5592333;5592333;5592333;5592333	5578744;5578744;5579386;5579386;5579386;5589023;5589023;5589023;5589023;5593234;5592947;5594095;5596212	+;+;+;+;+;+;+;+;+;+;+;+;+	6841	0	0	0	0	0	0
ENSMUSG00000093015.1	chr1	5634726	5634826	-	101	0	0	0	0	0	0
ENSMUSG00000033774.4	chr1	5903788	5907479	-	3692	0	0	0	0	0	0
MSTRG.14	chr1;chr1;chr1;chr1;chr1;chr1;chr1;chr1;chr1;chr1;chr1;chr1;chr1;chr1;chr1;chr1;chr1;chr1;chr1;chr1;chr1;chr1;chr1;chr1;chr1;chr1;chr1;chr1;chr1;chr1;chr1;chr1;chr1;chr1;chr1;chr1;chr1;chr1;chr1;chr1;chr1;chr1;chr1;chr1;chr1;chr1;chr1;chr1;chr1;chr1;chr1;chr1;chr1;chr1;chr1;chr1;chr1;chr1;chr1;chr1;chr1;chr1;chr1;chr1;chr1;chr1;chr1;chr1;chr1;chr1;chr1;chr1;chr1;chr1;chr1;chr1;chr1;chr1;chr1;chr1…	6196278;6196308;6204726;6204743;6204744;6205089;6213680;6218021;6218021;6218021;6218021;6218021;6218021;6218083;6220040;6220040;6220040;6220040;6220040;6220040;6220040;6224042;6224042;6224042;6224042;6224042;6224042;6224310;6224310;6224310;6224310;6224310;6224360;6228343;6228343;6228343;6228343;6228343;6230033;6230033;6230033;6230033;6230386;6230386;6231051;6234186;6234186;6234186;6234186;6234876…	6196351;6196351;6205038;6205038;6205038;6205333;6213826;6218130;6218130;6218130;6218130;6218130;6218130;6218130;6220154;6220785;6220154;6220154;6220154;6220154;6220154;6224091;6224168;6224168;6224168;6224168;6224168;6224480;6224480;6224480;6224480;6224392;6224480;6228545;6228545;6228545;6228545;6228465;6230271;6230459;6230271;6230459;6230459;6230459;6234356;6234356;6234356;6234356;6234356;6235060…	+;+;+;+;+;+;+;+;+;+;+;+;+;+;+;+;+;+;+;+;+;+;+;+;+;+;+;+;+;+;+;+;+;+;+;+;+;+;+;+;+;+;+;+;+;+;+;+;+;+;+;+;+;+;+;+;+;+;+;+;+;+;+;+;+;+;+;+;+;+;+;+;+;+;+;+;+;+;+;+;+;+;+;+;+;+;+;+;+;+;+;+;+;+;+;+;+;+;+;+;+;+;+;+;+;+;+;+;+;+;+;+;+;+;+;+;+;+;+;+;+;+;+;+;+;+;+;+;+;+;+;+;+;+;+;+;+;+;+;+;+;+;+;+;+;+;+	14690	613	1371	770	671	906	713
MSTRG.16	chr1;chr1	6203374;6204314	6203428;6204671	-;-	413	8	25	13	14	14	4
MSTRG.17	chr1	6204693	6205373	-	681	2	2	3	0	5	2
ENSMUSG00000087247.1	chr1;chr1;chr1;chr1;chr1	6349537;6378654;6379521;6381121;6384351	6349595;6378707;6379601;6381197;6384812	+;+;+;+;+	733	0	0	0	0	0	0
ENSMUSG00000033740.10	chr1;chr1;chr1;chr1;chr1;chr1;chr1;chr1;chr1;chr1;chr1;chr1;chr1;chr1;chr1;chr1;chr1;chr1;chr1;chr1;chr1;chr1;chr1;chr1;chr1;chr1;chr1;chr1;chr1;chr1;chr1;chr1;chr1;chr1;chr1;chr1;chr1;chr1;chr1;chr1;chr1;chr1;chr1;chr1;chr1;chr1;chr1;chr1;chr1;chr1;chr1;chr1;chr1;chr1;chr1;chr1;chr1;chr1;chr1;chr1;chr1;chr1;chr1;chr1;chr1;chr1;chr1;chr1;chr1;chr1;chr1;chr1;chr1;chr1;chr1;chr1;chr1;chr1;chr1;chr1…	6477312;6477412;6477699;6477699;6720132;6720134;6720151;6720182;6720183;6720224;6720257;6724951;6727656;6727661;6727661;6727661;6727661;6742377;6742377;6742377;6743048;6743075;6743075;6743075;6743075;6743075;6743075;6743075;6743075;6743075;6743075;6743637;6758979;6758979;6758979;6758979;6758979;6758979;6758979;6758979;6758979;6758979;6758979;6761025;6761025;6761025;6761025;6761025;6761025;6761025…	6477486;6477486;6477822;6477822;6720321;6720321;6720321;6720321;6720321;6720321;6720321;6725053;6727738;6727738;6727738;6727738;6727738;6742449;6742449;6742449;6743117;6743117;6743117;6743117;6743117;6743117;6743117;6743117;6743117;6743117;6743117;6743683;6759033;6759033;6759033;6759033;6759033;6759033;6759033;6759033;6759033;6759033;6759033;6761055;6761055;6761055;6761055;6761055;6761055;6761055…	+;+;+;+;+;+;+;+;+;+;+;+;+;+;+;+;+;+;+;+;+;+;+;+;+;+;+;+;+;+;+;+;+;+;+;+;+;+;+;+;+;+;+;+;+;+;+;+;+;+;+;+;+;+;+;+;+;+;+;+;+;+;+;+;+;+;+;+;+;+;+;+;+;+;+;+;+;+;+;+;+;+;+;+;+;+;+;+;+;+;+;+;+;+;+;+;+;+;+;+;+;+;+;+;+;+;+;+;+;+;+;+;+;+;+;+;+;+;+;+;+;+;+;+;+;+;+;+;+;+;+;+;+;+;+;+;+;+;+;+;+;+;+;+;+;+;+;+;+;+;+;+;+;+;+;+;+;+;+;+;+;+;+;+;+;+;+;+;+;+;+;+;+;+;+;+;+;+;+;+;+;+;+;+;+;+;+;+;+;+;+	6494	5	1	0	0	1	3
MSTRG.12	chr1;chr1;chr1;chr1;chr1;chr1;chr1;chr1	7079001;7110275;7137718;7150973;7153329;7156542;7159596;7159596	7079297;7110696;7137820;7151144;7153452;7156599;7163707;7159968	+;+;+;+;+;+;+;+	5288	808	2130	1320	1591	963	978
ENSMUSG00000048538.7	chr1	7167820	7169118	+	1299	3	8	6	0	4	8
ENSMUSG00000077244.1	chr1	7255884	7256013	+	130	0	0	0	0	0	0
ENSMUSG00000086461.2	chr1;chr1;chr1	7339487;7341852;7387799	7340471;7341975;7387882	-;-;-	1193	0	0	2	5	7	0
MSTRG.23	chr1;chr1;chr1;chr1;chr1;chr1;chr1;chr1;chr1;chr1;chr1;chr1;chr1;chr1;chr1;chr1;chr1;chr1;chr1;chr1;chr1;chr1;chr1;chr1;chr1;chr1;chr1;chr1;chr1;chr1;chr1;chr1;chr1;chr1;chr1;chr1;chr1;chr1;chr1;chr1;chr1;chr1;chr1;chr1;chr1;chr1;chr1;chr1;chr1;chr1;chr1;chr1;chr1;chr1;chr1;chr1;chr1;chr1;chr1;chr1;chr1;chr1;chr1;chr1;chr1;chr1;chr1;chr1;chr1;chr1;chr1;chr1;chr1;chr1;chr1;chr1;chr1;chr1;chr1;chr1…	8351556;8351556;8352759;8353264;8353506;8353556;8353556;8404284;8404284;8404284;8404284;8404284;8404284;8404284;8435108;8435108;8435108;8435108;8435108;8435108;8438061;8438061;8438061;8438061;8438061;8438061;8453475;8453475;8453475;8453475;8453475;8453475;8453475;8455518;8455518;8455518;8455518;8455518;8455518;8455518;8460492;8460492;8544806;8544806;8544806;8544806;8544806;8573286;8573286;8573286…	8353714;8353714;8353714;8353714;8353714;8353714;8353714;8404394;8404394;8404394;8404394;8404394;8404394;8404394;8435200;8435200;8435200;8435200;8435200;8435200;8438213;8438213;8438213;8438213;8438213;8438213;8453546;8453546;8453546;8453546;8453546;8453546;8453546;8455634;8455634;8455634;8455634;8455634;8455634;8455634;8460560;8460601;8544844;8544844;8544844;8544844;8544844;8573415;8573415;8573415…	-;-;-;-;-;-;-;-;-;-;-;-;-;-;-;-;-;-;-;-;-;-;-;-;-;-;-;-;-;-;-;-;-;-;-;-;-;-;-;-;-;-;-;-;-;-;-;-;-;-;-;-;-;-;-;-;-;-;-;-;-;-;-;-;-;-;-;-;-;-;-;-;-;-;-;-;-;-;-;-;-;-;-;-;-;-;-;-;-;-;-;-;-;-;-;-;-;-;-;-;-;-;-;-;-;-;-;-;-;-;-;-;-;-;-;-;-;-;-;-;-;-;-;-	9126	0	0	0	0	0	0
MSTRG.24	chr1	8458507	8458906	-	400	2	4	3	0	0	3
MSTRG.25	chr1	8578696	8578805	-	110	0	0	0	0	0	0
MSTRG.26	chr1	8782004	8782243	-	240	1	1	2	3	1	5
MSTRG.27	chr1	8806219	8806328	+	110	1	2	0	0	2	1
MSTRG.28	chr1	8846009	8846348	-	340	0	0	0	0	0	0
MSTRG.29	chr1	8953077	8953702	-	626	0	0	0	1	0	0
MSTRG.30	chr1;chr1;chr1;chr1;chr1;chr1	9225753;9225761;9226027;9226180;9226218;9226256	9226141;9226179;9226217;9226312;9226300;9226314	-;-;-;-;-;-	562	17	24	15	1	9	3
ENSMUSG00000065625.1	chr1	9448751	9448853	+	103	0	0	0	0	0	0
MSTRG.21	chr1;chr1	9534097;9535438	9534654;9537533	-;-	2654	53	96	112	79	97	73
MSTRG.22	chr1	9535489	9537535	+	2047	34	79	44	39	60	55
MSTRG.33	chr1;chr1;chr1;chr1;chr1;chr1;chr1;chr1;chr1;chr1;chr1;chr1;chr1;chr1;chr1;chr1;chr1;chr1;chr1;chr1;chr1;chr1;chr1;chr1;chr1;chr1;chr1;chr1;chr1;chr1;chr1;chr1;chr1	9538029;9538136;9538173;9539988;9539988;9539988;9540642;9541798;9543004;9543004;9543004;9543399;9543399;9543399;9543704;9543704;9543704;9545619;9545619;9547081;9547081;9548214;9548214;9550190;9550190;9553590;9553590;9553878;9553878;9556862;9556862;9566272;9566272	9538232;9538232;9538232;9540025;9540025;9540025;9540728;9541838;9543057;9543057;9543057;9543553;9543553;9543553;9543768;9543900;9543900;9545696;9545696;9547186;9547186;9548366;9548366;9550288;9550288;9553668;9553668;9553974;9553974;9557019;9557019;9566982;9568051	+;+;+;+;+;+;+;+;+;+;+;+;+;+;+;+;+;+;+;+;+;+;+;+;+;+;+;+;+;+;+;+;+	3326	1179	2238	1537	1194	1731	1284
MSTRG.34	chr1;chr1;chr1;chr1;chr1;chr1;chr1;chr1;chr1;chr1;chr1;chr1;chr1;chr1;chr1;chr1;chr1;chr1;chr1;chr1	9550913;9553586;9553904;9590494;9591104;9593511;9609631;9609631;9609631;9609631;9611036;9611036;9611036;9611036;9611036;9621142;9621142;9621142;9621142;9621142	9551859;9553952;9553952;9593756;9591362;9593756;9609720;9609720;9609720;9609720;9611163;9611163;9611163;9611163;9611163;9621245;9621225;9621256;9621173;9621218	-;-;-;-;-;-;-;-;-;-;-;-;-;-;-;-;-;-;-;-	4910	266	618	371	289	441	355
MSTRG.35	chr1;chr1;chr1	9564629;9564657;9565506	9565730;9565322;9565730	+;+;+	1102	0	1	4	1	4	6
MSTRG.37	chr1;chr1;chr1;chr1;chr1;chr1	9591280;9597055;9603393;9609917;9612674;9614794	9591731;9597110;9603555;9609978;9612765;9617224	+;+;+;+;+;+	3256	0	2	2	1	6	2
MSTRG.39	chr1;chr1;chr1;chr1;chr1;chr1;chr1;chr1;chr1;chr1;chr1;chr1;chr1;chr1;chr1;chr1;chr1;chr1;chr1;chr1;chr1;chr1;chr1;chr1;chr1;chr1;chr1;chr1;chr1;chr1;chr1;chr1;chr1;chr1;chr1;chr1;chr1;chr1;chr1;chr1;chr1;chr1;chr1;chr1;chr1;chr1;chr1;chr1;chr1;chr1;chr1;chr1;chr1;chr1;chr1;chr1;chr1;chr1;chr1;chr1;chr1;chr1;chr1;chr1;chr1;chr1;chr1;chr1;chr1;chr1;chr1	9657496;9658918;9659618;9659958;9661660;9661660;9662293;9662293;9662293;9662293;9662621;9662621;9662621;9662621;9663182;9663182;9663182;9663182;9663826;9663826;9663826;9663826;9666048;9666048;9666048;9666048;9666213;9668353;9668353;9668353;9668353;9668353;9668353;9671866;9671866;9671866;9671866;9671866;9673178;9673178;9673178;9673178;9673178;9674967;9675717;9675717;9675717;9675723;9677642;9677642…	9660093;9660093;9660093;9660093;9661839;9661839;9662397;9662397;9662397;9662397;9662737;9662737;9662737;9662737;9663296;9663296;9663296;9663296;9663968;9663968;9663968;9663968;9666416;9666416;9666416;9666416;9666416;9668691;9668586;9668586;9668586;9668586;9668586;9671970;9671970;9671970;9671970;9671970;9673533;9673249;9673249;9673249;9673249;9674972;9675891;9675891;9675891;9675891;9677862;9677862…	-;-;-;-;-;-;-;-;-;-;-;-;-;-;-;-;-;-;-;-;-;-;-;-;-;-;-;-;-;-;-;-;-;-;-;-;-;-;-;-;-;-;-;-;-;-;-;-;-;-;-;-;-;-;-;-;-;-;-;-;-;-;-;-;-;-;-;-;-;-;-	15124	278	759	587	476	725	702
MSTRG.40	chr1;chr1;chr1;chr1;chr1;chr1;chr1;chr1;chr1;chr1;chr1	9737729;9738089;9742530;9742530;9770414;9770811;9771614;9779737;9779737;9781206;9781206	9738685;9738685;9742645;9742645;9770512;9770894;9771689;9779861;9779861;9781399;9782003	+;+;+;+;+;+;+;+;+;+;+	2255	17	60	48	4	43	40
MSTRG.41	chr1;chr1;chr1;chr1;chr1;chr1;chr1;chr1;chr1;chr1;chr1;chr1;chr1;chr1;chr1;chr1;chr1;chr1;chr1;chr1;chr1;chr1;chr1;chr1;chr1;chr1;chr1;chr1;chr1;chr1;chr1;chr1;chr1;chr1;chr1;chr1;chr1;chr1;chr1;chr1;chr1;chr1;chr1;chr1;chr1;chr1;chr1;chr1;chr1;chr1;chr1;chr1;chr1;chr1;chr1;chr1;chr1;chr1;chr1;chr1;chr1;chr1;chr1;chr1;chr1;chr1;chr1;chr1;chr1;chr1;chr1;chr1;chr1;chr1;chr1;chr1;chr1;chr1;chr1;chr1…	9788211;9788211;9788232;9817094;9838362;9838478;9855212;9855212;9855212;9855212;9855212;9858464;9858464;9858464;9858464;9858464;9861711;9861711;9861711;9861711;9861711;9862339;9862339;9862339;9862339;9862339;9867247;9867247;9867247;9867247;9867247;9869107;9869107;9869107;9869107;9869107;9870413;9870413;9870413;9870413;9870413;9871659;9871659;9871659;9871659;9871659;9871841;9871841;9871841;9871841…	9788327;9788327;9788327;9817200;9838466;9838629;9855429;9855429;9855429;9855429;9855429;9858547;9858547;9858547;9858547;9858547;9861783;9861783;9861783;9861783;9861783;9862414;9862414;9862414;9862414;9862414;9867334;9867334;9867334;9867334;9867334;9869156;9869156;9869156;9869156;9869156;9870470;9870470;9870470;9870470;9870470;9871742;9871742;9871742;9871742;9871742;9871972;9871972;9871972;9871972…	+;+;+;+;+;+;+;+;+;+;+;+;+;+;+;+;+;+;+;+;+;+;+;+;+;+;+;+;+;+;+;+;+;+;+;+;+;+;+;+;+;+;+;+;+;+;+;+;+;+;+;+;+;+;+;+;+;+;+;+;+;+;+;+;+;+;+;+;+;+;+;+;+;+;+;+;+;+;+;+;+;+;+;+	5760	35	43	28	24	55	30
MSTRG.42	chr1	9792275	9792634	-	360	2	2	6	0	3	4
MSTRG.44	chr1	9824579	9824683	-	105	0	0	0	0	0	0
MSTRG.45	chr1;chr1;chr1;chr1;chr1;chr1;chr1;chr1;chr1;chr1;chr1;chr1;chr1;chr1;chr1;chr1;chr1;chr1;chr1;chr1;chr1;chr1;chr1;chr1;chr1;chr1;chr1;chr1;chr1;chr1;chr1;chr1;chr1;chr1;chr1;chr1;chr1;chr1;chr1;chr1;chr1;chr1;chr1;chr1;chr1;chr1;chr1;chr1;chr1;chr1;chr1;chr1;chr1;chr1;chr1;chr1	9898719;9898719;9901395;9901709;9901756;9901756;9901780;9901991;9901991;9901991;9901991;9901991;9902195;9902195;9902195;9902195;9902237;9905555;9905555;9905555;9905555;9905555;9906397;9906397;9906397;9906397;9906397;9906631;9906631;9906631;9906631;9906631;9909101;9909101;9909101;9909101;9910399;9910516;9910516;9910516;9910516;9910909;9914138;9920809;9920817;9920862;9922083;9922083;9922083;9924004…	9898771;9898771;9901893;9901893;9901893;9901893;9901893;9902121;9902121;9902121;9902121;9902121;9902254;9902254;9902254;9902254;9902254;9905750;9905750;9905750;9905750;9905750;9906519;9906519;9906519;9906519;9906519;9906735;9906744;9906735;9906735;9906735;9909226;9909226;9909226;9909226;9910909;9910909;9910896;9910753;9910753;9912606;9914343;9921028;9921028;9921028;9922262;9922262;9922262;9924243…	+;+;+;+;+;+;+;+;+;+;+;+;+;+;+;+;+;+;+;+;+;+;+;+;+;+;+;+;+;+;+;+;+;+;+;+;+;+;+;+;+;+;+;+;+;+;+;+;+;+;+;+;+;+;+;+	6173	2	7	0	9	11	19
MSTRG.47	chr1	9932544	9932630	-	87	0	1	0	0	0	0
ENSMUSG00000073738.2	chr1	9950252	9952890	-	2639	16	50	2	6	16	17
ENSMUSG00000025916.3	chr1;chr1;chr1;chr1;chr1;chr1;chr1;chr1;chr1;chr1;chr1;chr1;chr1;chr1;chr1;chr1;chr1;chr1;chr1;chr1;chr1;chr1;chr1;chr1;chr1;chr1;chr1;chr1;chr1;chr1;chr1;chr1	9958705;9958705;9958705;9958906;9966668;9966668;9968897;9968897;9968897;9975673;9975673;9975673;9975673;9985144;9985227;9985227;9985227;9989482;9989482;9989482;9989482;9990052;9990052;9990052;9990052;9993316;9993316;9993316;9993316;9999153;9999153;9999153	9959012;9959012;9959012;9959012;9966780;9966827;9969028;9969028;9969028;9975782;9975790;9975790;9975790;9985343;9985358;9985343;9985343;9989620;9989620;9989620;9989620;9990218;9990218;9990218;9990218;9993534;9993534;9993534;9993534;9999211;9999211;9999217	-;-;-;-;-;-;-;-;-;-;-;-;-;-;-;-;-;-;-;-;-;-;-;-;-;-;-;-;-;-;-;-	1523	0	0	0	0	0	0
ENSMUSG00000087199.1	chr1;chr1	9972468;9981845	9972520;9982447	+;+	656	0	0	0	0	0	0
ENSMUSG00000065085.1	chr1	9999895	9999998	-	104	0	0	0	0	0	0
MSTRG.53	chr1;chr1;chr1;chr1;chr1;chr1;chr1;chr1;chr1;chr1;chr1;chr1;chr1;chr1;chr1;chr1	10014683;10017184;10020680;10021001;10022420;10023121;10023339;10023339;10024089;10024089;10024089;10025010;10025010;10025010;10027751;10027751	10015144;10017332;10020791;10022505;10022505;10023404;10023404;10023404;10024217;10024217;10024217;10025244;10025129;10025244;10028019;10028208	-;-;-;-;-;-;-;-;-;-;-;-;-;-;-;-	3334	626	1193	701	271	933	691
MSTRG.54	chr1;chr1;chr1;chr1;chr1;chr1;chr1;chr1;chr1;chr1;chr1;chr1;chr1;chr1;chr1;chr1;chr1;chr1;chr1;chr1;chr1;chr1;chr1;chr1;chr1;chr1;chr1;chr1;chr1;chr1;chr1;chr1;chr1;chr1;chr1;chr1;chr1;chr1;chr1;chr1;chr1;chr1;chr1;chr1;chr1;chr1;chr1;chr1;chr1;chr1;chr1;chr1;chr1;chr1;chr1;chr1;chr1;chr1;chr1;chr1;chr1;chr1;chr1;chr1;chr1;chr1;chr1;chr1;chr1;chr1;chr1;chr1;chr1;chr1;chr1;chr1;chr1;chr1;chr1;chr1…	10028299;10028316;10028343;10029854;10029854;10029866;10029904;10030236;10035157;10035157;10035157;10035157;10035157;10035157;10035157;10035157;10035167;10036574;10037505;10037505;10037505;10037505;10037505;10037505;10037505;10037505;10037505;10037505;10047005;10048801;10048801;10048801;10048801;10048801;10048801;10048801;10048801;10048801;10048801;10048801;10049905;10049905;10049905;10054414;100…	10028425;10028425;10028425;10029960;10029968;10029960;10029960;10030364;10035265;10035265;10035265;10035265;10035265;10035265;10035265;10035265;10035265;10036636;10037607;10037607;10037607;10037607;10037607;10037607;10037607;10037607;10037607;10037607;10047028;10048904;10048904;10048904;10048904;10048904;10048904;10048904;10048904;10048904;10050540;10048904;10049928;10050072;10049928;10054494;100…	+;+;+;+;+;+;+;+;+;+;+;+;+;+;+;+;+;+;+;+;+;+;+;+;+;+;+;+;+;+;+;+;+;+;+;+;+;+;+;+;+;+;+;+;+;+;+;+;+;+;+;+;+;+;+;+;+;+;+;+;+;+;+;+;+;+;+;+;+;+;+;+;+;+;+;+;+;+;+;+;+;+;+;+;+;+;+;+;+;+;+;+;+;+;+;+;+;+;+;+;+;+;+;+;+;+;+;+;+;+;+;+;+;+;+;+;+;+;+;+;+;+;+;+;+;+;+;+;+;+;+;+;+;+	9939	56	178	112	127	191	154
MSTRG.55	chr1;chr1;chr1;chr1;chr1;chr1;chr1;chr1;chr1;chr1;chr1;chr1;chr1;chr1;chr1;chr1;chr1;chr1;chr1;chr1;chr1;chr1;chr1;chr1;chr1;chr1;chr1;chr1;chr1;chr1;chr1;chr1;chr1;chr1;chr1;chr1;chr1;chr1;chr1;chr1;chr1;chr1;chr1;chr1;chr1;chr1;chr1;chr1;chr1;chr1;chr1;chr1;chr1;chr1;chr1;chr1;chr1;chr1;chr1;chr1;chr1;chr1;chr1;chr1;chr1;chr1;chr1	10127652;10130548;10131640;10132657;10134799;10137484;10137486;10141882;10141882;10143467;10143467;10143688;10143688;10144362;10144362;10146480;10146995;10147981;10149649;10149958;10149958;10150782;10150838;10151044;10151044;10153778;10162915;10163156;10163275;10164148;10164148;10169907;10169907;10170951;10170951;10173744;10173744;10174057;10174057;10174467;10174467;10178838;10178838;10179308;101…	10129077;10130665;10131778;10132825;10134938;10137616;10137616;10141954;10141954;10143605;10143605;10143823;10143823;10144611;10144491;10149821;10147125;10148141;10149821;10150141;10150109;10150951;10150951;10151387;10151084;10153868;10163065;10163433;10163433;10164276;10164276;10170058;10170058;10171122;10171122;10173828;10173828;10174262;10174262;10174578;10174578;10179039;10179039;10179416;101…	-;-;-;-;-;-;-;-;-;-;-;-;-;-;-;-;-;-;-;-;-;-;-;-;-;-;-;-;-;-;-;-;-;-;-;-;-;-;-;-;-;-;-;-;-;-;-;-;-;-;-;-;-;-;-;-;-;-;-;-;-;-;-;-;-;-;-	10429	452	850	519	428	759	599
MSTRG.58	chr1	10156620	10156859	+	240	0	3	0	4	1	2
ENSMUSG00000042501.6	chr1;chr1;chr1;chr1;chr1;chr1;chr1;chr1;chr1;chr1;chr1;chr1;chr1;chr1;chr1;chr1;chr1;chr1;chr1;chr1;chr1;chr1;chr1;chr1;chr1	10314801;10314808;10319554;10319554;10327348;10327348;10398350;10398350;10399338;10399338;10462556;10467106;10467106;10467808;10471095;10471095;10474030;10474030;10478906;10585447;10585701;10585701;10709693;10709693;10709693	10315392;10315392;10319638;10319638;10327550;10327550;10398440;10398440;10399448;10399448;10467210;10467210;10467210;10467904;10471196;10471196;10474144;10474144;10479030;10585776;10585776;10585776;10709986;10710026;10710026	-;-;-;-;-;-;-;-;-;-;-;-;-;-;-;-;-;-;-;-;-;-;-;-;-	6840	0	0	0	0	0	0
ENSMUSG00000083422.1	chr1	10544179	10545634	-	1456	0	0	0	1	0	0
ENSMUSG00000065035.1	chr1	10545635	10545741	-	107	0	0	0	0	0	0
ENSMUSG00000081417.1	chr1	10685204	10685695	+	492	0	0	0	0	0	0
ENSMUSG00000088585.1	chr1	10911751	10911841	+	91	0	0	0	0	0	0
MSTRG.49	chr1;chr1;chr1;chr1;chr1;chr1;chr1;chr1;chr1;chr1;chr1;chr1;chr1;chr1;chr1;chr1;chr1;chr1;chr1;chr1;chr1;chr1;chr1;chr1;chr1;chr1;chr1;chr1;chr1;chr1;chr1;chr1;chr1;chr1;chr1;chr1;chr1;chr1;chr1;chr1	10983546;11051407;11055875;11058092;11070104;11079798;11088544;11091145;11097684;11100363;11102824;11113202;11113895;11122419;11126846;11130037;11130317;11132730;11139891;11143624;11146322;11150177;11152321;11159934;11160665;11171936;11174527;11175211;11175968;11176718;11183594;11189916;11194147;11198593;11221763;11255760;11256050;11275138;11279334;11287789	10983990;11051478;11055997;11058196;11070205;11079959;11088677;11091248;11097833;11100507;11102924;11113305;11113944;11122494;11126918;11130179;11130409;11132878;11139976;11143760;11146439;11150361;11152482;11160156;11160872;11172115;11174621;11175293;11176058;11176846;11183635;11190133;11194249;11198736;11221877;11255826;11256240;11275240;11279401;11293763	+;+;+;+;+;+;+;+;+;+;+;+;+;+;+;+;+;+;+;+;+;+;+;+;+;+;+;+;+;+;+;+;+;+;+;+;+;+;+;+	11054	95	187	91	92	286	181
MSTRG.50	chr1	11124192	11124319	-	128	0	0	0	0	0	0
ENSMUSG00000057715.6	chr1;chr1;chr1;chr1;chr1;chr1;chr1;chr1;chr1;chr1;chr1;chr1;chr1;chr1;chr1;chr1;chr1;chr1;chr1;chr1;chr1;chr1;chr1;chr1;chr1;chr1;chr1;chr1;chr1;chr1;chr1;chr1;chr1;chr1;chr1;chr1;chr1;chr1;chr1;chr1;chr1;chr1;chr1;chr1;chr1;chr1;chr1;chr1;chr1;chr1;chr1;chr1;chr1;chr1;chr1;chr1;chr1;chr1;chr1;chr1;chr1;chr1;chr1;chr1;chr1;chr1;chr1;chr1;chr1;chr1;chr1;chr1;chr1;chr1;chr1;chr1;chr1;chr1;chr1	11404186;11404193;11404193;11404193;11404193;11404193;11404193;11404590;11501999;11501999;11501999;11501999;11501999;11501999;11501999;11508659;11508659;11508659;11508659;11508659;11508659;11508659;11508659;11508752;11527096;11535235;11535235;11535235;11535235;11535235;11535235;11535235;11553044;11553044;11553044;11553044;11553044;11553044;11553044;11578455;11578455;11578455;11578455;11578455;115…	11404718;11404718;11404718;11404718;11404718;11404718;11404718;11404718;11502146;11502146;11502146;11502146;11502146;11502146;11502146;11508790;11508790;11508790;11508790;11508790;11508790;11508790;11508790;11508790;11527788;11535363;11535363;11535363;11535363;11535363;11535363;11535363;11553072;11553072;11553072;11553072;11553072;11553072;11553072;11578627;11578627;11578627;11578627;11578627;115…	+;+;+;+;+;+;+;+;+;+;+;+;+;+;+;+;+;+;+;+;+;+;+;+;+;+;+;+;+;+;+;+;+;+;+;+;+;+;+;+;+;+;+;+;+;+;+;+;+;+;+;+;+;+;+;+;+;+;+;+;+;+;+;+;+;+;+;+;+;+;+;+;+;+;+;+;+;+;+	9134	39	71	30	33	87	64
ENSMUSG00000064969.1	chr1	12365017	12365123	+	107	0	0	0	0	0	0
ENSMUSG00000066918.5	chr1;chr1;chr1	12657644;12661397;12661542	12659173;12661436;12663171	+;+;+	3200	0	0	0	0	0	0
MSTRG.59	chr1;chr1;chr1;chr1;chr1;chr1;chr1;chr1;chr1;chr1;chr1;chr1;chr1;chr1;chr1;chr1;chr1;chr1;chr1;chr1;chr1;chr1	12708626;12718675;12776160;12776549;12786847;12795261;12797935;12807419;12808459;12810482;12810876;12812051;12826194;12828440;12829910;12830484;12831524;12832730;12838176;12838412;12840841;12848893	12708864;12718769;12776232;12776779;12787086;12795412;12798104;12807569;12808634;12810610;12810932;12812180;12826410;12828692;12830006;12830578;12831589;12832905;12838318;12838535;12840874;12850452	+;+;+;+;+;+;+;+;+;+;+;+;+;+;+;+;+;+;+;+;+;+	4608	30	111	73	81	305	265
ENSMUSG00000025938.9	chr1;chr1;chr1;chr1;chr1;chr1;chr1;chr1;chr1;chr1;chr1;chr1;chr1;chr1;chr1;chr1;chr1;chr1;chr1;chr1;chr1;chr1;chr1;chr1;chr1;chr1;chr1;chr1;chr1;chr1;chr1;chr1;chr1;chr1;chr1;chr1;chr1;chr1;chr1;chr1;chr1;chr1	12856630;12861429;12866391;12868676;12869219;12869219;12869764;12869764;12871374;12871374;12871411;12884508;12884508;12884508;12884508;12884508;12911119;12911119;12911119;12911119;12911119;12914952;12929070;12929070;12929070;12929070;12934031;12934061;12934061;12934061;12934061;12934061;12934061;12965900;12979661;12979661;12979661;12979661;12979661;12979661;12979661;12981186	12862409;12862409;12866455;12871533;12869460;12869460;12871533;12871533;12871533;12871533;12871533;12884706;12884706;12884706;12884706;12884706;12911283;12911283;12911283;12911283;12911283;12915124;12929281;12929281;12929281;12929281;12934043;12934193;12934193;12934193;12934193;12934193;12934193;12967730;12981216;12981044;12980995;12980995;12981258;12981216;12981258;12981258	-;-;-;-;-;-;-;-;-;-;-;-;-;-;-;-;-;-;-;-;-;-;-;-;-;-;-;-;-;-;-;-;-;-;-;-;-;-;-;-;-;-	13027	64	76	9	13	77	80
ENSMUSG00000042414.7	chr1;chr1;chr1;chr1;chr1;chr1;chr1;chr1	13103538;13105861;13108844;13112442;13114444;13114700;13115247;13117191	13104568;13105962;13109046;13112712;13114601;13114753;13115937;13117244	-;-;-;-;-;-;-;-	2564	0	0	0	0	0	0
MSTRG.61	chr1;chr1;chr1;chr1;chr1;chr1;chr1;chr1;chr1;chr1;chr1;chr1;chr1;chr1;chr1;chr1;chr1;chr1;chr1;chr1;chr1;chr1;chr1;chr1;chr1;chr1;chr1;chr1;chr1;chr1;chr1;chr1;chr1;chr1;chr1;chr1;chr1;chr1;chr1;chr1;chr1;chr1;chr1;chr1;chr1;chr1;chr1;chr1;chr1;chr1;chr1;chr1;chr1;chr1;chr1;chr1;chr1;chr1;chr1;chr1;chr1;chr1;chr1;chr1;chr1;chr1;chr1;chr1;chr1;chr1;chr1;chr1;chr1;chr1;chr1;chr1;chr1;chr1;chr1;chr1…	13129186;13129240;13132556;13136680;13136956;13136956;13136956;13138398;13138398;13138398;13138398;13138510;13139012;13139012;13139012;13139012;13140771;13140771;13140771;13140771;13142460;13142460;13142460;13142878;13142878;13142878;13146451;13146451;13146451;13150242;13150242;13150242;13152154;13152154;13152154;13154582;13154977;13156006;13156977;13156977;13156977;13156977;13164160;13164160;131…	13132853;13132853;13132853;13137045;13137045;13137045;13137045;13138588;13138596;13138596;13138596;13138596;13139189;13139189;13139189;13139189;13141099;13140999;13140999;13140999;13142537;13142537;13142537;13143156;13143156;13143156;13146616;13146616;13146616;13150371;13150371;13150371;13152369;13152369;13152369;13155183;13155183;13157187;13157187;13157187;13157187;13157187;13165429;13165429;131…	-;-;-;-;-;-;-;-;-;-;-;-;-;-;-;-;-;-;-;-;-;-;-;-;-;-;-;-;-;-;-;-;-;-;-;-;-;-;-;-;-;-;-;-;-;-;-;-;-;-;-;-;-;-;-;-;-;-;-;-;-;-;-;-;-;-;-;-;-;-;-;-;-;-;-;-;-;-;-;-;-;-;-;-;-;-;-;-;-;-;-;-;-;-;-;-;-;-;-;-;-;-;-;-;-;-;-;-;-;-;-;-;-;-;-	14344	240	641	403	340	638	526
MSTRG.63	chr1	13324579	13324690	-	112	0	1	0	0	0	0
MSTRG.60	chr1;chr1;chr1;chr1;chr1;chr1;chr1;chr1;chr1;chr1;chr1	13554783;13559552;13560020;13561884;13562085;13566449;13568181;13569531;13569771;13571104;13579681	13556477;13559712;13560163;13561988;13562155;13566533;13568239;13569647;13569892;13571167;13579945	-;-;-;-;-;-;-;-;-;-;-	2888	290	652	382	200	736	640
MSTRG.66	chr1;chr1;chr1;chr1;chr1;chr1;chr1;chr1;chr1	13614926;13617437;13620076;13620146;13628312;13628312;13637466;13640802;13650410	13616985;13617518;13620294;13620294;13628492;13628490;13637592;13640965;13650627	-;-;-;-;-;-;-;-;-	3051	692	1411	695	416	749	627
ENSMUSG00000067813.3	chr1;chr1;chr1;chr1	13658852;13662207;13674137;13690836	13658948;13662845;13674357;13691804	+;+;+;+	1926	0	0	0	0	0	0
ENSMUSG00000077368.1	chr1	13764415	13764545	-	131	0	0	0	0	0	0
ENSMUSG00000089358.1	chr1	13922459	13922766	+	308	0	0	0	0	0	0
ENSMUSG00000025932.7	chr1;chr1;chr1;chr1;chr1;chr1;chr1;chr1;chr1;chr1;chr1;chr1;chr1;chr1;chr1;chr1;chr1;chr1;chr1;chr1;chr1;chr1;chr1;chr1;chr1;chr1;chr1;chr1;chr1;chr1;chr1;chr1;chr1;chr1;chr1;chr1;chr1;chr1;chr1;chr1;chr1;chr1;chr1;chr1;chr1;chr1;chr1;chr1;chr1;chr1;chr1;chr1	14159035;14159035;14159747;14169561;14169561;14169561;14173238;14173238;14173238;14173462;14173462;14173462;14174430;14174430;14174430;14174707;14174707;14174707;14198976;14198976;14198976;14219574;14219574;14219574;14221494;14221494;14221494;14242509;14242509;14242509;14243101;14243101;14243101;14260786;14260786;14260786;14264146;14264146;14264146;14264615;14264615;14264615;14273202;14273202;142…	14161077;14161077;14161077;14169661;14169661;14169661;14173359;14173359;14173359;14173576;14173576;14173576;14174590;14174590;14174590;14174765;14174765;14174765;14199065;14199065;14199065;14219657;14219657;14219657;14221633;14221633;14221633;14242695;14242695;14242695;14243183;14243183;14243183;14260923;14260923;14260908;14264288;14264288;14264288;14264684;14264684;14264684;14273279;14273279;142…	-;-;-;-;-;-;-;-;-;-;-;-;-;-;-;-;-;-;-;-;-;-;-;-;-;-;-;-;-;-;-;-;-;-;-;-;-;-;-;-;-;-;-;-;-;-;-;-;-;-;-;-	4372	0	0	3	5	3	0
ENSMUSG00000093057.1	chr1	14172659	14172758	+	100	0	0	0	0	0	0
ENSMUSG00000025930.5	chr1;chr1	14743427;14745311	14744406;14746047	-;-	1717	4	5	0	0	1	0
ENSMUSG00000054493.1	chr1	14745535	14748454	+	2920	0	1	0	0	0	0
ENSMUSG00000081201.1	chr1	14829950	14830237	-	288	1	1	0	0	3	0
ENSMUSG00000082193.1	chr1	14855153	14856046	+	894	6	5	2	3	1	5
ENSMUSG00000032769.4	chr1;chr1;chr1;chr1;chr1;chr1;chr1;chr1;chr1;chr1;chr1;chr1;chr1;chr1;chr1;chr1;chr1;chr1;chr1;chr1;chr1;chr1;chr1;chr1;chr1;chr1;chr1	14862729;14864445;14865930;14870280;14871678;14872193;14874191;14875831;14876968;14877676;14879475;14880476;14881386;14883264;14886573;14888090;14888337;14889428;14890146;14891943;14893227;14894228;14894534;14896004;14900811;14902441;14908806	14863809;14864542;14866040;14870348;14871860;14872322;14874360;14875920;14877133;14877746;14879573;14880535;14881479;14883430;14886687;14888254;14888506;14889528;14890245;14891991;14893363;14894373;14894642;14896111;14900986;14902600;14908943	-;-;-;-;-;-;-;-;-;-;-;-;-;-;-;-;-;-;-;-;-;-;-;-;-;-;-	4263	0	0	0	0	0	0
ENSMUSG00000088159.1	chr1	15009121	15009240	-	120	0	0	0	0	0	0
ENSMUSG00000073737.2	chr1	15258880	15259878	-	999	5	15	2	2	11	14
ENSMUSG00000092083.1	chr1;chr1;chr1;chr1	15302533;15699385;15699566;15699566	15303111;15699396;15701710;15701710	+;+;+;+	2736	0	0	0	0	0	0
ENSMUSG00000088829.1	chr1	15676016	15676127	-	112	0	0	0	0	0	0
ENSMUSG00000090498.1	chr1	15702384	15706448	+	4065	0	0	0	0	0	0
ENSMUSG00000077377.1	chr1	15747913	15748044	+	132	0	0	0	0	0	0
MSTRG.67	chr1;chr1;chr1;chr1;chr1;chr1;chr1;chr1;chr1;chr1;chr1;chr1;chr1;chr1;chr1;chr1;chr1;chr1;chr1	15795739;15795745;15797722;15797722;15803122;15803122;15805967;15809015;15809015;15809732;15809732;15821588;15821588;15823482;15823482;15828263;15828263;15833002;15833002	15796038;15796038;15797817;15797817;15803243;15803243;15806053;15809164;15809164;15809844;15809844;15821647;15821647;15823570;15823570;15828369;15828369;15833551;15833509	+;+;+;+;+;+;+;+;+;+;+;+;+;+;+;+;+;+;+	1674	11	38	16	4	41	51
ENSMUSG00000032719.4	chr1;chr1;chr1;chr1;chr1	15843943;15848970;15850342;15873727;15882520	15845943;15849146;15850432;15873921;15882803	-;-;-;-;-	2748	1	6	0	0	4	2
ENSMUSG00000088943.1	chr1	15869611	15869913	+	303	0	0	0	0	0	0
ENSMUSG00000067795.5	chr1;chr1;chr1;chr1;chr1;chr1;chr1;chr1;chr1;chr1;chr1;chr1;chr1;chr1;chr1	16056060;16056060;16056060;16058881;16058881;16058881;16068649;16068649;16068649;16070911;16070911;16070911;16071749;16083055;16083055	16056355;16056355;16056355;16058936;16058936;16058936;16068781;16068781;16068781;16071074;16071074;16071293;16072591;16083406;16083406	-;-;-;-;-;-;-;-;-;-;-;-;-;-;-	2063	0	0	0	0	0	0
MSTRG.70	chr1;chr1;chr1;chr1;chr1;chr1;chr1;chr1;chr1;chr1;chr1;chr1;chr1;chr1;chr1;chr1;chr1;chr1;chr1;chr1;chr1;chr1;chr1;chr1;chr1;chr1	16091376;16091376;16091387;16091609;16091808;16091808;16091861;16092571;16092571;16092571;16092572;16092773;16092773;16092773;16092773;16092773;16093249;16093249;16093249;16093591;16093591;16093591;16094218;16094446;16094446;16094446	16091440;16091440;16092017;16092680;16092017;16092163;16092017;16092680;16092680;16092680;16092680;16092910;16093415;16092929;16092910;16092910;16093765;16093415;16093415;16093765;16093765;16093765;16094308;16094465;16094483;16094743	-;-;-;-;-;-;-;-;-;-;-;-;-;-;-;-;-;-;-;-;-;-;-;-;-;-	2687	943	1134	552	341	1363	871
MSTRG.72	chr1;chr1;chr1;chr1;chr1;chr1;chr1;chr1	16095855;16097876;16118246;16119277;16120583;16121156;16121375;16121375	16096387;16098111;16118344;16119422;16121287;16121287;16123815;16122628	+;+;+;+;+;+;+;+	4160	30	43	56	29	91	86
MSTRG.77	chr1;chr1;chr1;chr1;chr1;chr1;chr1;chr1;chr1;chr1;chr1;chr1;chr1;chr1;chr1;chr1;chr1;chr1;chr1;chr1;chr1;chr1;chr1;chr1;chr1;chr1;chr1;chr1;chr1;chr1;chr1;chr1;chr1;chr1;chr1;chr1;chr1;chr1;chr1;chr1;chr1;chr1;chr1;chr1;chr1;chr1;chr1;chr1;chr1;chr1;chr1;chr1;chr1;chr1;chr1;chr1;chr1;chr1;chr1;chr1;chr1;chr1;chr1;chr1;chr1;chr1;chr1;chr1;chr1;chr1;chr1;chr1;chr1;chr1;chr1;chr1;chr1;chr1;chr1;chr1…	16218755;16218882;16218885;16218891;16218897;16221084;16221084;16221084;16221084;16221084;16333488;16333567;16333652;16334279;16334372;16334380;16335675;16335775;16335785;16335785;16335785;16335785;16335785;16356160;16356160;16356160;16356160;16356160;16356160;16356160;16356160;16356160;16356160;16356160;16356160;16356160;16359836;16359836;16359836;16359836;16359836;16359836;16359836;16359836;163…	16219947;16219947;16219947;16219947;16219947;16221172;16221172;16221172;16221172;16221172;16336092;16336092;16336092;16336092;16336092;16336092;16336092;16336092;16336092;16336092;16336092;16336092;16336092;16356220;16356220;16356220;16356220;16356220;16356220;16356220;16356220;16356220;16356220;16356220;16356220;16356220;16359967;16359967;16359967;16359967;16359967;16359967;16359967;16359967;163…	-;-;-;-;-;-;-;-;-;-;-;-;-;-;-;-;-;-;-;-;-;-;-;-;-;-;-;-;-;-;-;-;-;-;-;-;-;-;-;-;-;-;-;-;-;-;-;-;-;-;-;-;-;-;-;-;-;-;-;-;-;-;-;-;-;-;-;-;-;-;-;-;-;-;-;-;-;-;-;-;-;-;-;-;-;-;-;-;-;-;-;-;-;-;-;-;-;-;-;-;-;-;-;-;-;-;-;-;-;-;-;-;-;-;-;-;-;-;-;-;-;-;-;-;-;-;-;-;-;-;-;-;-;-;-;-;-;-;-;-;-;-;-;-;-;-;-;-;-;-;-;-;-;-;-;-;-;-;-;-;-;-;-;-;-;-;-;-;-;-;-;-;-;-;-;-;-;-	6747	267	496	329	314	247	188
MSTRG.78	chr1;chr1;chr1;chr1;chr1;chr1;chr1;chr1;chr1;chr1	16243673;16243673;16243710;16243912;16243912;16243912;16248793;16248793;16253246;16257452	16243722;16243722;16243722;16243982;16244126;16243982;16248938;16248942;16253282;16258002	+;+;+;+;+;+;+;+;+;+	1003	0	0	0	0	2	2
MSTRG.76	chr1;chr1;chr1;chr1;chr1;chr1;chr1;chr1;chr1;chr1;chr1;chr1;chr1;chr1;chr1;chr1;chr1;chr1	16559863;16572008;16572017;16575076;16575357;16575357;16576167;16588032;16588032;16588032;16592060;16592343;16592343;16592343;16609318;16609318;16609318;16609318	16561363;16572083;16572083;16575512;16575512;16575512;16576218;16588134;16588134;16588134;16592434;16592434;16592434;16592434;16609365;16609365;16609570;16609340	-;-;-;-;-;-;-;-;-;-;-;-;-;-;-;-;-;-	2797	293	508	298	133	381	309
MSTRG.80	chr1;chr1;chr1;chr1	16632847;16635767;16638036;16646903	16633559;16635910;16638088;16646946	-;-;-;-	954	281	331	205	170	219	142
ENSMUSG00000087414.1	chr1;chr1;chr1;chr1	16647633;16650102;16650636;16652102	16649859;16650309;16650730;16652359	+;+;+;+	2788	0	1	0	0	0	0
MSTRG.81	chr1;chr1;chr1;chr1;chr1;chr1;chr1;chr1	16655272;16657746;16667049;16678537;16681765;16690876;16696254;16699520	16655586;16657854;16668356;16678700;16681854;16691004;16696306;16699686	+;+;+;+;+;+;+;+	2335	411	569	430	275	430	250
ENSMUSG00000091020.1	chr1	16757095	16760241	-	3147	9	15	16	11	13	11
ENSMUSG00000042686.3	chr1;chr1;chr1;chr1;chr1	16987545;16993972;17006120;17081379;17087307	16987640;16994615;17006238;17082138;17087879	-;-;-;-;-	2192	15	25	10	23	6	9
ENSMUSG00000025777.7	chr1;chr1;chr1;chr1;chr1;chr1;chr1;chr1;chr1	17135443;17135485;17137017;17137017;17147042;17147042;17148490;17150005;17151208	17135669;17135669;17137209;17137209;17147215;17148825;17148584;17150119;17154352	+;+;+;+;+;+;+;+;+	5464	0	2	1	0	14	5
ENSMUSG00000089534.1	chr1	17510082	17510192	+	111	0	0	0	0	0	0
MSTRG.83	chr1;chr1;chr1;chr1;chr1;chr1	17591982;17592658;17609864;17611482;17611728;17614916	17592123;17592965;17609982;17611614;17611843;17621019	+;+;+;+;+;+	6922	63	113	52	65	345	313
ENSMUSG00000085125.1	chr1;chr1;chr1;chr1;chr1;chr1;chr1;chr1;chr1;chr1;chr1;chr1;chr1;chr1	17666108;17682985;17687077;17697751;17697751;17699767;17699767;17702531;17702531;17714603;17715065;17717180;17717180;17717180	17667185;17687234;17687234;17697807;17697807;17699976;17699976;17702675;17702675;17714670;17717053;17717365;17717336;17717727	-;-;-;-;-;-;-;-;-;-;-;-;-;-	8345	0	5	0	0	0	0
ENSMUSG00000025776.7	chr1;chr1;chr1;chr1;chr1;chr1;chr1;chr1;chr1;chr1;chr1;chr1;chr1;chr1;chr1;chr1;chr1;chr1;chr1;chr1;chr1;chr1;chr1;chr1;chr1;chr1;chr1;chr1;chr1;chr1;chr1;chr1;chr1;chr1;chr1	17717126;17717140;17717169;17717663;17718675;17718675;17718675;17735435;17735435;17735435;17735861;17735861;17735861;17736812;17736812;17737582;17737582;17739588;17739588;17740346;17740346;17740515;17740515;17740815;17740815;17742919;17742919;17743049;17743049;17746339;17746339;17752193;17752193;17754144;17754144	17717215;17717215;17717844;17717844;17718995;17718995;17718995;17735553;17735553;17735553;17735993;17735974;17735993;17736927;17736927;17737682;17737682;17739728;17739728;17740406;17740406;17740581;17740581;17740945;17740945;17742962;17742962;17743121;17743121;17746414;17746414;17752323;17752323;17756425;17755656	+;+;+;+;+;+;+;+;+;+;+;+;+;+;+;+;+;+;+;+;+;+;+;+;+;+;+;+;+;+;+;+;+;+;+	4515	0	5	0	0	12	0
ENSMUSG00000025774.8	chr1;chr1;chr1;chr1;chr1;chr1;chr1;chr1;chr1;chr1;chr1;chr1;chr1;chr1;chr1;chr1;chr1;chr1;chr1;chr1;chr1;chr1;chr1;chr1;chr1;chr1;chr1;chr1;chr1;chr1;chr1	18105272;18105272;18105285;18105681;18112819;18112819;18112819;18112819;18114313;18114313;18114313;18114313;18118723;18118723;18118723;18118723;18120240;18120240;18120240;18124120;18124120;18124120;18124120;18127069;18127069;18127069;18127069;18131497;18135925;18135925;18135925	18105837;18105837;18105837;18105837;18112907;18112907;18112907;18112907;18114410;18114410;18114410;18114410;18118871;18118871;18120330;18118871;18120330;18120330;18120330;18124254;18124254;18124254;18124254;18127133;18127132;18127133;18127133;18131613;18135983;18135983;18135977	-;-;-;-;-;-;-;-;-;-;-;-;-;-;-;-;-;-;-;-;-;-;-;-;-;-;-;-;-;-;-	2737	0	0	0	0	1	0
ENSMUSG00000070977.4	chr1;chr1	18200134;18213605	18200311;18213645	-;-	219	0	0	0	0	0	0
ENSMUSG00000073735.1	chr1;chr1	18226554;18227455	18226741;18227524	-;-	258	0	0	0	0	0	0
ENSMUSG00000067773.5	chr1;chr1	18241061;18255107	18241414;18255219	-;-	467	0	0	0	0	0	0
ENSMUSG00000089923.1	chr1;chr1	18250605;18255107	18250747;18255161	-;-	198	0	0	0	0	0	0
ENSMUSG00000088800.1	chr1	18959843	18959914	-	72	0	0	0	0	0	0
MSTRG.84	chr1;chr1;chr1;chr1	19053380;19054963;19065182;19094751	19053604;19055121;19065545;19094921	-;-;-;-	919	0	0	0	0	0	0
MSTRG.86	chr1;chr1;chr1;chr1;chr1;chr1;chr1;chr1;chr1;chr1;chr1;chr1;chr1;chr1	19093103;19094445;19097262;19098331;19098331;19108911;19108911;19109243;19109243;19132918;19132918;19138385;19138385;19156040	19093375;19094942;19097454;19098391;19098391;19109076;19109076;19109361;19109361;19133059;19133059;19138448;19138498;19156427	+;+;+;+;+;+;+;+;+;+;+;+;+;+	1954	0	0	0	0	0	0
MSTRG.87	chr1;chr1;chr1	19143391;19143503;19143811	19143805;19144047;19144047	-;-;-	657	0	0	1	0	0	0
ENSMUSG00000025927.6	chr1;chr1;chr1;chr1;chr1;chr1;chr1;chr1;chr1;chr1;chr1;chr1;chr1;chr1;chr1;chr1;chr1;chr1;chr1;chr1;chr1;chr1	19198995;19199041;19202135;19204032;19204032;19204032;19209274;19209274;19209274;19216517;19216517;19216517;19218523;19218523;19218523;19221094;19221094;19221094;19224131;19224131;19224131;19226689	19199329;19199329;19202504;19204490;19204490;19204490;19209334;19209334;19209334;19216736;19216736;19216736;19218641;19218641;19218641;19221235;19221235;19221235;19224387;19228815;19228815;19228164	+;+;+;+;+;+;+;+;+;+;+;+;+;+;+;+;+;+;+;+;+;+	6391	0	0	0	0	0	0
ENSMUSG00000084668.1	chr1	19503936	19504000	-	65	0	0	0	0	0	0
ENSMUSG00000080585.1	chr1	19911391	19911480	-	90	0	0	0	0	0	0
ENSMUSG00000043760.9	chr1;chr1;chr1;chr1;chr1;chr1;chr1;chr1;chr1;chr1;chr1;chr1;chr1;chr1;chr1;chr1;chr1;chr1;chr1;chr1;chr1;chr1;chr1;chr1;chr1;chr1;chr1;chr1;chr1;chr1;chr1;chr1;chr1;chr1;chr1;chr1;chr1;chr1;chr1;chr1;chr1;chr1;chr1;chr1;chr1;chr1;chr1;chr1;chr1;chr1;chr1;chr1;chr1;chr1;chr1;chr1;chr1;chr1;chr1;chr1;chr1;chr1;chr1;chr1;chr1;chr1;chr1;chr1;chr1;chr1;chr1;chr1;chr1;chr1;chr1;chr1;chr1;chr1;chr1;chr1…	20047860;20047860;20060459;20060459;20063538;20063538;20071267;20071267;20093296;20093296;20094623;20094623;20107011;20107011;20188099;20188099;20189423;20189423;20190601;20190601;20199242;20199242;20201918;20201918;20210120;20210120;20212940;20212940;20229382;20229382;20265600;20265600;20278277;20278277;20300606;20300606;20302114;20302114;20337292;20337292;20340494;20340494;20348921;20348921;203…	20048791;20048791;20060581;20060581;20063696;20063696;20071374;20071374;20093383;20093383;20094758;20094758;20108028;20108028;20188256;20188256;20189591;20189591;20191476;20191476;20199394;20199394;20202072;20202072;20210207;20210207;20213053;20213053;20229519;20229519;20265728;20265728;20278342;20278342;20300801;20300801;20302291;20302291;20337538;20337538;20340626;20340626;20349055;20349055;203…	-;-;-;-;-;-;-;-;-;-;-;-;-;-;-;-;-;-;-;-;-;-;-;-;-;-;-;-;-;-;-;-;-;-;-;-;-;-;-;-;-;-;-;-;-;-;-;-;-;-;-;-;-;-;-;-;-;-;-;-;-;-;-;-;-;-;-;-;-;-;-;-;-;-;-;-;-;-;-;-;-;-;-;-;-;-;-;-;-;-;-;-;-;-;-;-;-;-;-;-;-;-;-;-;-;-;-;-;-;-;-;-;-;-;-;-;-;-;-;-;-;-;-;-;-;-;-;-;-;-;-;-;-;-;-;-;-;-;-;-;-;-;-;-;-;-;-;-;-;-;-	14315	0	0	5	0	0	1
ENSMUSG00000089914.1	chr1;chr1	20371174;20381973	20371300;20382381	+;+	536	0	0	0	0	0	0
ENSMUSG00000090142.1	chr1	20434339	20434641	-	303	1	0	0	0	1	0
ENSMUSG00000070175.1	chr1	20434892	20434993	-	102	0	0	0	0	0	0
ENSMUSG00000065559.1	chr1	20669091	20669163	+	73	0	0	0	0	0	0
ENSMUSG00000065480.1	chr1	20672850	20672968	+	119	0	0	0	0	0	0
ENSMUSG00000025929.4	chr1;chr1;chr1	20720986;20722177;20723703	20721069;20722388;20724577	+;+;+	1171	0	0	0	0	0	0
ENSMUSG00000041872.3	chr1;chr1;chr1	20767232;20769372;20774254	20768085;20769592;20774351	-;-;-	1173	0	0	0	0	0	0
MSTRG.88	chr1;chr1;chr1;chr1;chr1;chr1;chr1;chr1;chr1;chr1;chr1;chr1;chr1;chr1;chr1;chr1;chr1	20793055;20794898;20795344;20795878;20796823;20798802;20799677;20800139;20802046;20802645;20803042;20804480;20804770;20806730;20807324;20807874;20810212	20793735;20794988;20795420;20795981;20796963;20798952;20799803;20800313;20802254;20802776;20803195;20804588;20805008;20806860;20807532;20807986;20810359	-;-;-;-;-;-;-;-;-;-;-;-;-;-;-;-;-	2991	22	18	17	18	98	34
ENSMUSG00000088858.1	chr1	20832616	20832747	-	132	0	0	0	0	0	0
ENSMUSG00000087078.1	chr1;chr1;chr1;chr1	20878731;20879557;20879927;20880189	20879220;20879736;20880010;20880554	-;-;-;-	1120	0	1	3	0	1	0
ENSMUSG00000025931.8	chr1;chr1;chr1;chr1;chr1;chr1;chr1;chr1;chr1;chr1;chr1;chr1;chr1	20880691;20880698;20907921;20907955;20912340;20922141;20922141;20922141;20922141;20924663;20924663;20924663;20924663	20880767;20880767;20907970;20907970;20912447;20922320;20922320;20922320;20922320;20925851;20925830;20929632;20928835	+;+;+;+;+;+;+;+;+;+;+;+;+	5385	29	79	33	40	35	39
ENSMUSG00000077314.1	chr1	20905491	20905621	-	131	0	0	0	0	0	0
MSTRG.89	chr1;chr1;chr1;chr1;chr1;chr1;chr1;chr1;chr1;chr1;chr1;chr1;chr1	20941707;20941769;20945416;20945423;20950211;20951234;20957405;20962856;20964980;20968724;20969491;20979449;20980698	20941877;20941877;20945637;20945608;20950498;20951383;20957597;20963076;20965120;20968937;20969638;20979683;20980919	+;+;+;+;+;+;+;+;+;+;+;+;+	2205	31	66	15	10	50	88
MSTRG.90	chr1;chr1;chr1;chr1;chr1;chr1;chr1;chr1	20959611;20961736;20963033;20963033;20966135;20983048;20983048;20983726	20959640;20961774;20963165;20963165;20966179;20983171;20983113;20983878	-;-;-;-;-;-;-;-	524	4	7	1	0	20	17
MSTRG.91	chr1;chr1;chr1;chr1;chr1;chr1;chr1;chr1;chr1;chr1;chr1	20986377;20993051;20993919;20994307;20995648;20996231;20996934;21002874;21003483;21027478;21069075	20991716;20993214;20994062;20994411;20995718;20996315;20996992;21002990;21003592;21027541;21069310	-;-;-;-;-;-;-;-;-;-;-	6495	241	533	133	126	987	713
MSTRG.92	chr1;chr1;chr1;chr1;chr1;chr1;chr1;chr1;chr1;chr1	21208656;21208743;21215639;21215639;21216026;21216026;21216673;21216673;21219489;21219672	21208970;21208970;21215724;21215724;21216127;21216127;21216760;21216760;21220245;21220248	+;+;+;+;+;+;+;+;+;+	1351	47	31	21	25	66	68
MSTRG.93	chr1;chr1;chr1;chr1;chr1;chr1;chr1;chr1;chr1;chr1;chr1;chr1;chr1;chr1;chr1;chr1;chr1;chr1;chr1;chr1;chr1;chr1	21230670;21230688;21230710;21235019;21239832;21239832;21239832;21244765;21247412;21247412;21247412;21248929;21248929;21248929;21250129;21250129;21250129;21252874;21252874;21252874;21254924;21254924	21230740;21230740;21230740;21235113;21239939;21239939;21239939;21244904;21247463;21247463;21247463;21249061;21249061;21249061;21250270;21250270;21250270;21253005;21253005;21253005;21255102;21255442	+;+;+;+;+;+;+;+;+;+;+;+;+;+;+;+;+;+;+;+;+;+	1392	58	67	37	32	145	81
ENSMUSG00000046847.5	chr1;chr1	21262484;21262763	21262633;21262990	+;+	378	1	1	0	1	0	0
ENSMUSG00000025936.8	chr1;chr1;chr1;chr1;chr1;chr1	21275327;21278223;21281376;21283561;21285007;21288122	21275814;21278354;21281517;21283693;21285058;21288393	-;-;-;-;-;-	1219	0	0	0	0	0	0
ENSMUSG00000067750.3	chr1;chr1;chr1	21339722;21340339;21340957	21340200;21340521;21342281	+;+;+	1987	0	0	0	0	0	0
ENSMUSG00000086194.1	chr1;chr1;chr1	21344086;21344482;21345107	21344183;21344663;21345197	+;+;+	371	0	0	0	0	0	0
ENSMUSG00000087453.1	chr1	21354884	21355111	+	228	0	0	0	0	0	0
ENSMUSG00000041722.7	chr1;chr1;chr1	21358412;21358973;21359591	21358838;21359155;21360926	+;+;+	1946	0	0	0	0	0	0
ENSMUSG00000085507.1	chr1;chr1;chr1	21362751;21363119;21363750	21362823;21363299;21363845	+;+;+	350	0	0	0	0	0	0
ENSMUSG00000087427.1	chr1	21369636	21369863	+	228	0	0	0	0	0	0
ENSMUSG00000085079.2	chr1;chr1;chr1;chr1;chr1;chr1	21373637;21373637;21374256;21374256;21374883;21374883	21374117;21374117;21374438;21374438;21376454;21376465	+;+;+;+;+;+	2247	0	0	0	0	0	0
ENSMUSG00000085679.2	chr1	21380987	21381182	+	196	0	0	0	0	0	0
MSTRG.98	chr1;chr1;chr1;chr1;chr1;chr1;chr1;chr1;chr1;chr1;chr1;chr1;chr1;chr1;chr1;chr1;chr1;chr1;chr1;chr1;chr1;chr1;chr1;chr1;chr1;chr1;chr1;chr1;chr1;chr1;chr1;chr1;chr1;chr1;chr1;chr1;chr1;chr1;chr1;chr1;chr1;chr1;chr1;chr1;chr1;chr1;chr1;chr1;chr1;chr1;chr1;chr1;chr1;chr1;chr1;chr1;chr1;chr1;chr1;chr1;chr1;chr1;chr1;chr1;chr1;chr1;chr1;chr1;chr1;chr1;chr1;chr1;chr1;chr1;chr1;chr1;chr1;chr1;chr1;chr1…	21388484;21388489;21392244;21392244;21392244;21392244;21395013;21395013;21395013;21395013;21395013;21395013;21395874;21395874;21395874;21395874;21395874;21395874;21414130;21414130;21414130;21414130;21414130;21447485;21447485;21447485;21447485;21447485;21451632;21456326;21456464;21456464;21456464;21459551;21459551;21459551;21459551;21459551;21459551;21459551;21469455;21469455;21469455;21469455;214…	21393206;21393206;21393206;21393206;21393206;21393206;21395139;21395139;21395139;21395139;21395139;21395139;21396005;21396005;21396005;21396005;21396005;21396005;21414238;21414238;21414238;21414238;21414238;21447732;21447705;21447705;21447705;21447705;21451688;21456490;21456490;21456490;21456490;21459645;21459645;21459645;21459645;21459645;21459645;21459645;21469550;21469550;21469550;21469550;214…	-;-;-;-;-;-;-;-;-;-;-;-;-;-;-;-;-;-;-;-;-;-;-;-;-;-;-;-;-;-;-;-;-;-;-;-;-;-;-;-;-;-;-;-;-;-;-;-;-;-;-;-;-;-;-;-;-;-;-;-;-;-;-;-;-;-;-;-;-;-;-;-;-;-;-;-;-;-;-;-;-;-;-;-;-;-;-;-;-;-;-;-;-	7716	3	1	2	0	0	1
MSTRG.100	chr1	21502014	21503137	-	1124	40	79	29	23	55	43
MSTRG.101	chr1;chr1;chr1	21949923;21951211;21951954	21951141;21951428;21952611	+;+;+	2095	0	0	0	0	0	0
ENSMUSG00000041670.8	chr1;chr1;chr1;chr1;chr1;chr1;chr1;chr1;chr1;chr1;chr1;chr1;chr1;chr1;chr1;chr1;chr1;chr1;chr1;chr1;chr1;chr1;chr1;chr1;chr1;chr1;chr1;chr1;chr1;chr1;chr1;chr1;chr1;chr1;chr1;chr1;chr1;chr1;chr1;chr1;chr1;chr1;chr1;chr1;chr1;chr1;chr1;chr1;chr1;chr1;chr1;chr1;chr1;chr1;chr1;chr1;chr1;chr1;chr1;chr1;chr1;chr1;chr1;chr1;chr1;chr1;chr1;chr1;chr1;chr1;chr1;chr1;chr1;chr1;chr1;chr1;chr1;chr1;chr1;chr1…	22276332;22276332;22276332;22276332;22276332;22276996;22280141;22280141;22280141;22280141;22280141;22280141;22281094;22281094;22281094;22281094;22281094;22281094;22282903;22282903;22282903;22282903;22282903;22282903;22286939;22286939;22286939;22286939;22286939;22286939;22305813;22336374;22336374;22336374;22336374;22336374;22363425;22363425;22363425;22363425;22363425;22363427;22369509;22369509;223…	22278721;22278721;22278721;22278721;22278721;22278721;22280280;22280280;22280280;22280280;22280280;22280280;22281195;22281195;22281195;22281195;22281195;22281195;22283015;22283015;22283015;22283015;22283015;22283015;22287077;22287077;22287077;22287077;22287077;22287077;22305886;22336609;22336609;22336609;22336609;22336609;22363591;22363591;22363591;22363591;22363591;22363591;22369621;22369621;223…	-;-;-;-;-;-;-;-;-;-;-;-;-;-;-;-;-;-;-;-;-;-;-;-;-;-;-;-;-;-;-;-;-;-;-;-;-;-;-;-;-;-;-;-;-;-;-;-;-;-;-;-;-;-;-;-;-;-;-;-;-;-;-;-;-;-;-;-;-;-;-;-;-;-;-;-;-;-;-;-;-;-;-;-;-;-;-;-;-;-;-;-;-;-;-;-;-;-;-;-;-;-;-;-;-;-;-;-;-;-;-;-;-;-;-;-;-;-;-;-;-;-;-;-;-;-;-;-;-;-;-;-;-;-;-;-;-;-;-;-;-;-;-;-;-;-;-;-;-;-;-;-;-;-;-;-;-;-;-;-;-;-;-;-;-;-;-;-;-;-;-;-;-;-;-;-;-;-;-;-;-;-;-;-;-;-;-;-;-;-;-;-;-;-;-;-;-	7260	0	0	0	0	0	0
ENSMUSG00000073730.2	chr1	23107312	23109092	-	1781	0	0	0	0	0	0
ENSMUSG00000089553.1	chr1	23252050	23252170	+	121	0	0	0	0	0	0
ENSMUSG00000073729.1	chr1	23262826	23263245	-	420	0	0	0	0	0	1
ENSMUSG00000065405.1	chr1	23279108	23279178	+	71	0	1	0	2	0	0
ENSMUSG00000065567.1	chr1	23298540	23298623	+	84	0	0	1	0	2	0
ENSMUSG00000026158.5	chr1;chr1;chr1;chr1;chr1;chr1;chr1	23373263;23382569;23382827;23383010;23385565;23385811;23389654	23377287;23382714;23382893;23383088;23385643;23385897;23390014	-;-;-;-;-;-;-	4844	11	59	60	77	126	78
MSTRG.103	chr1;chr1;chr1;chr1;chr1;chr1;chr1;chr1;chr1	23768592;23768765;23768850;23769607;23822060;23822060;23822060;23851712;23851940	23769098;23770067;23770067;23770067;23822204;23822579;23822578;23851860;23855997	+;+;+;+;+;+;+;+;+	6203	293	384	266	332	345	263
MSTRG.105	chr1;chr1;chr1;chr1;chr1;chr1;chr1;chr1;chr1;chr1;chr1;chr1;chr1;chr1;chr1;chr1;chr1;chr1;chr1;chr1;chr1;chr1;chr1;chr1;chr1;chr1;chr1;chr1;chr1;chr1;chr1;chr1;chr1;chr1;chr1;chr1;chr1;chr1;chr1;chr1;chr1;chr1;chr1;chr1;chr1;chr1;chr1;chr1;chr1;chr1;chr1;chr1;chr1;chr1;chr1;chr1	23851685;23852464;23853017;23853135;23853191;23854558;23855103;23855103;23855103;23855119;23855372;23855634;23856142;23856142;23856142;23856142;23856142;23860262;23860262;23860262;23860262;23860262;23860262;23865862;23865862;23865862;23865862;23865862;23865862;23873056;23873056;23873056;23873056;23873056;23873056;23876763;23878277;23883213;23883213;23883213;23883213;23883213;23884548;23884548;238…	23852196;23853402;23853402;23853402;23853402;23854616;23855410;23855410;23855410;23855410;23855410;23856307;23856307;23856307;23856307;23856307;23856307;23860389;23860389;23860389;23860389;23860389;23860389;23865952;23865952;23865952;23865952;23865952;23865952;23873136;23873136;23873136;23873136;23873136;23873132;23876813;23878357;23883288;23883288;23883288;23883288;23883288;23884633;23884633;238…	-;-;-;-;-;-;-;-;-;-;-;-;-;-;-;-;-;-;-;-;-;-;-;-;-;-;-;-;-;-;-;-;-;-;-;-;-;-;-;-;-;-;-;-;-;-;-;-;-;-;-;-;-;-;-;-	3575	334	552	462	374	500	338
MSTRG.102	chr1;chr1;chr1;chr1;chr1	24002778;24009805;24009996;24012385;24012385	24003199;24010145;24010145;24012495;24012495	-;-;-;-;-	874	77	116	71	32	61	43
MSTRG.106	chr1;chr1;chr1;chr1;chr1;chr1;chr1;chr1;chr1;chr1;chr1;chr1;chr1;chr1;chr1;chr1;chr1;chr1;chr1;chr1;chr1;chr1;chr1;chr1;chr1;chr1;chr1;chr1;chr1;chr1;chr1;chr1;chr1;chr1;chr1;chr1;chr1;chr1;chr1;chr1;chr1	24017597;24017597;24021618;24021618;24027514;24027514;24028693;24028693;24031052;24031052;24031439;24031621;24033447;24035039;24035039;24037581;24037581;24039502;24039502;24050953;24050953;24053197;24053197;24060022;24060022;24060843;24060843;24062583;24062583;24064043;24064043;24064205;24064205;24074738;24074738;24092250;24092250;24093359;24093359;24106900;24106900	24019336;24019336;24021731;24021731;24027624;24027624;24028844;24028844;24031149;24031149;24031439;24031712;24033607;24037367;24037367;24037735;24037735;24039575;24039575;24051108;24051108;24053246;24053246;24060175;24060175;24060969;24060969;24062756;24062756;24064113;24064113;24064344;24064344;24074817;24074817;24092365;24092365;24093450;24093450;24107180;24107180	-;-;-;-;-;-;-;-;-;-;-;-;-;-;-;-;-;-;-;-;-;-;-;-;-;-;-;-;-;-;-;-;-;-;-;-;-;-;-;-;-	6468	175	449	239	195	340	292
ENSMUSG00000026147.9	chr1;chr1;chr1;chr1;chr1;chr1;chr1;chr1;chr1;chr1;chr1;chr1;chr1;chr1;chr1;chr1;chr1;chr1;chr1;chr1;chr1;chr1;chr1;chr1;chr1;chr1;chr1;chr1;chr1;chr1;chr1;chr1;chr1;chr1;chr1;chr1;chr1;chr1;chr1;chr1;chr1;chr1;chr1;chr1;chr1;chr1;chr1;chr1;chr1;chr1;chr1;chr1;chr1;chr1;chr1;chr1;chr1;chr1;chr1;chr1;chr1;chr1;chr1;chr1;chr1;chr1;chr1;chr1;chr1;chr1;chr1;chr1;chr1;chr1;chr1;chr1;chr1;chr1;chr1;chr1…	24184449;24184561;24185098;24185098;24186123;24186123;24186314;24186314;24191877;24191877;24201522;24201522;24202026;24202219;24202356;24202356;24202356;24203730;24203730;24203730;24203730;24203856;24204139;24204139;24204139;24204139;24204283;24204283;24204283;24204283;24204283;24208853;24208853;24208853;24208853;24208853;24209136;24209136;24209136;24209136;24209136;24211497;24211497;24211497;242…	24184707;24184707;24185171;24185171;24186200;24186200;24186446;24186446;24192273;24192273;24201605;24201605;24202296;24202296;24202376;24202376;24202376;24203804;24203804;24203804;24203804;24204174;24204174;24204174;24204174;24204174;24204345;24204345;24204345;24204345;24204345;24208906;24208906;24208906;24208906;24208906;24209171;24209171;24209171;24209171;24209171;24211520;24211520;24211520;242…	+;+;+;+;+;+;+;+;+;+;+;+;+;+;+;+;+;+;+;+;+;+;+;+;+;+;+;+;+;+;+;+;+;+;+;+;+;+;+;+;+;+;+;+;+;+;+;+;+;+;+;+;+;+;+;+;+;+;+;+;+;+;+;+;+;+;+;+;+;+;+;+;+;+;+;+;+;+;+;+;+;+;+;+;+;+;+;+;+;+;+;+;+;+;+;+;+;+;+;+;+;+;+;+;+;+;+;+;+;+;+;+;+;+;+;+;+;+;+;+;+;+;+;+;+;+;+;+;+;+;+;+;+;+;+;+;+;+;+;+;+;+;+;+;+;+;+;+;+	5122	0	0	0	0	0	0
MSTRG.112	chr1;chr1;chr1;chr1;chr1;chr1;chr1;chr1;chr1;chr1;chr1;chr1;chr1;chr1;chr1;chr1;chr1;chr1;chr1;chr1;chr1;chr1;chr1;chr1;chr1;chr1;chr1;chr1;chr1;chr1;chr1;chr1;chr1;chr1;chr1;chr1;chr1;chr1;chr1;chr1;chr1;chr1;chr1;chr1;chr1;chr1;chr1;chr1;chr1;chr1;chr1;chr1;chr1;chr1;chr1;chr1;chr1;chr1;chr1;chr1;chr1;chr1;chr1;chr1;chr1;chr1;chr1;chr1;chr1;chr1;chr1;chr1;chr1;chr1;chr1;chr1;chr1;chr1;chr1;chr1…	24268729;24270833;24271804;24271804;24277205;24277205;24286609;24286771;24286771;24289256;24289256;24289256;24291892;24291892;24291892;24292093;24292093;24292093;24296506;24296506;24296506;24296667;24296667;24296667;24299911;24299911;24299911;24303599;24303599;24303599;24307432;24307432;24307432;24308114;24308114;24308114;24308239;24308239;24308239;24310295;24310295;24310295;24313099;24313099;243…	24271656;24271656;24271881;24271881;24277333;24277333;24286837;24286837;24286837;24289426;24289426;24289426;24291936;24291936;24291936;24292128;24292128;24292128;24296568;24296568;24296568;24296711;24296711;24296711;24299955;24299955;24299955;24303652;24303652;24303652;24307458;24307458;24307458;24308158;24308158;24308158;24308289;24308289;24308289;24310339;24310339;24310339;24313152;24313152;243…	-;-;-;-;-;-;-;-;-;-;-;-;-;-;-;-;-;-;-;-;-;-;-;-;-;-;-;-;-;-;-;-;-;-;-;-;-;-;-;-;-;-;-;-;-;-;-;-;-;-;-;-;-;-;-;-;-;-;-;-;-;-;-;-;-;-;-;-;-;-;-;-;-;-;-;-;-;-;-;-;-;-;-;-;-;-;-;-;-;-;-;-;-;-;-;-;-;-;-;-;-;-;-;-;-;-;-;-;-;-;-;-;-;-;-;-;-;-;-;-;-;-;-;-;-;-;-;-;-;-;-;-;-;-;-;-;-;-;-	6887	0	0	2	0	0	0
MSTRG.113	chr1	24555680	24555816	-	137	0	0	0	0	0	0
MSTRG.114	chr1;chr1;chr1;chr1;chr1;chr1;chr1;chr1;chr1;chr1;chr1;chr1;chr1;chr1;chr1;chr1;chr1;chr1	24572754;24572754;24618056;24618056;24618372;24618372;24618374;24618374;24619192;24619230;24620026;24620828;24621211;24621543;24621716;24622291;24622482;24622548	24572772;24572772;24618088;24618088;24618695;24618724;24619000;24618724;24621565;24621565;24620686;24621507;24621651;24621651;24623027;24623027;24623027;24623027	+;+;+;+;+;+;+;+;+;+;+;+;+;+;+;+;+;+	4453	15240	20812	13558	17227	9132	6057
MSTRG.115	chr1	24619243	24619539	-	297	618	904	542	797	416	363
MSTRG.116	chr1;chr1	24620814;24621444	24621401;24621627	-;-	772	2023	2467	1767	3534	1251	754
MSTRG.107	chr1;chr1;chr1;chr1;chr1;chr1;chr1;chr1;chr1;chr1;chr1;chr1;chr1;chr1;chr1;chr1	24685383;24742242;24749786;24761666;24762822;24768357;24771754;24785391;24788592;24800728;24801101;24801711;24803650;24805645;24819037;24819468	24685655;24742418;24749846;24761763;24762889;24768445;24771827;24785516;24788744;24800792;24801203;24801815;24803799;24805723;24819128;24823144	+;+;+;+;+;+;+;+;+;+;+;+;+;+;+;+	5390	256	530	369	238	468	400
MSTRG.108	chr1;chr1	25071815;25076348	25071951;25076504	+;+	294	9	27	13	4	6	7
MSTRG.109	chr1;chr1;chr1;chr1;chr1;chr1;chr1;chr1	25072312;25072346;25072346;25072346;25072609;25072647;25072685;25072723	25072608;25072608;25072532;25072570;25072976;25072976;25072976;25076062	-;-;-;-;-;-;-;-	3751	228	555	127	91	156	104
ENSMUSG00000033569.10	chr1;chr1;chr1;chr1;chr1;chr1;chr1;chr1;chr1;chr1;chr1;chr1;chr1;chr1;chr1;chr1;chr1;chr1;chr1;chr1;chr1;chr1;chr1;chr1;chr1;chr1;chr1;chr1;chr1;chr1;chr1;chr1;chr1;chr1;chr1;chr1;chr1;chr1;chr1;chr1;chr1;chr1;chr1;chr1;chr1;chr1;chr1;chr1;chr1;chr1;chr1;chr1;chr1;chr1;chr1;chr1;chr1;chr1;chr1;chr1;chr1;chr1;chr1;chr1;chr1;chr1;chr1;chr1;chr1;chr1;chr1;chr1;chr1;chr1;chr1;chr1;chr1;chr1;chr1;chr1…	25124321;25124395;25124395;25124395;25124396;25124536;25131530;25131530;25131530;25131530;25131530;25131530;25141089;25141089;25141089;25141089;25141089;25141089;25148299;25150610;25150610;25150610;25150610;25150610;25150610;25155721;25155721;25155721;25155721;25155721;25155721;25155721;25158278;25158278;25158278;25158278;25158278;25158278;25158278;25168537;25168537;25168537;25168537;25168537;251…	25125201;25125201;25125201;25125201;25125201;25125201;25131634;25131634;25131634;25131634;25131634;25131634;25141124;25141124;25141124;25141124;25141124;25141124;25151253;25151253;25151253;25151253;25151253;25151253;25151253;25155760;25155760;25155760;25155760;25155760;25155760;25155760;25158373;25158373;25158373;25158373;25158373;25158373;25158373;25168708;25168708;25168708;25168708;25168708;251…	-;-;-;-;-;-;-;-;-;-;-;-;-;-;-;-;-;-;-;-;-;-;-;-;-;-;-;-;-;-;-;-;-;-;-;-;-;-;-;-;-;-;-;-;-;-;-;-;-;-;-;-;-;-;-;-;-;-;-;-;-;-;-;-;-;-;-;-;-;-;-;-;-;-;-;-;-;-;-;-;-;-;-;-;-;-;-;-;-;-;-;-;-;-;-;-;-;-;-;-;-;-;-;-;-;-;-;-;-;-;-;-;-;-;-;-;-;-;-;-;-;-;-;-;-;-;-;-;-;-;-;-;-;-;-;-;-;-;-;-;-;-;-;-;-;-;-;-;-;-;-;-;-;-;-;-;-;-;-;-;-;-;-;-;-;-	12484	0	0	0	0	0	0
ENSMUSG00000080849.1	chr1	25280575	25281018	+	444	0	1	0	0	0	0
ENSMUSG00000064910.1	chr1	25336290	25336396	-	107	0	0	0	0	0	0
ENSMUSG00000084740.1	chr1	25507916	25508019	+	104	0	0	0	0	0	0
ENSMUSG00000052558.1	chr1	25887502	25888723	+	1222	0	0	0	0	0	0
ENSMUSG00000088111.1	chr1	26623678	26623783	+	106	0	0	0	0	0	0
ENSMUSG00000073722.2	chr1;chr1	26738646;26744086	26742756;26744305	-;-	4331	0	0	0	0	0	0
ENSMUSG00000065125.1	chr1	27015948	27016066	-	119	0	0	0	0	0	0
ENSMUSG00000079640.1	chr1;chr1;chr1	27099346;27099437;27286731	27099350;27099503;27286771	+;+;+	113	0	0	0	0	0	0
ENSMUSG00000084715.1	chr1	27130448	27130557	+	110	0	0	0	0	0	0
MSTRG.111	chr1;chr1	28637343;28637343	28637613;28637618	-;-	276	5	8	3	0	2	6
ENSMUSG00000048411.3	chr1;chr1	28832989;28836879	28835629;28837097	-;-	2860	0	0	0	0	0	0
ENSMUSG00000081557.1	chr1	28857083	28859566	-	2484	0	0	0	0	0	1
ENSMUSG00000090766.1	chr1;chr1	28912033;28912479	28912044;28912718	+;+	252	0	0	0	0	0	0
ENSMUSG00000058590.1	chr1	28994880	28995185	+	306	0	0	0	0	0	0
ENSMUSG00000064433.1	chr1	29337809	29337920	-	112	0	0	0	0	0	0
ENSMUSG00000080625.1	chr1	29358325	29358424	+	100	0	0	0	0	0	0
ENSMUSG00000080391.1	chr1	29418120	29418215	-	96	0	0	0	0	0	0
ENSMUSG00000077073.1	chr1	30042779	30042888	+	110	0	0	0	0	0	0
ENSMUSG00000053185.1	chr1;chr1	30775399;30776292	30776049;30776806	-;-	1166	0	0	0	0	1	0
MSTRG.117	chr1;chr1;chr1;chr1;chr1;chr1;chr1;chr1;chr1;chr1;chr1;chr1;chr1;chr1;chr1;chr1;chr1;chr1;chr1;chr1;chr1;chr1;chr1;chr1;chr1;chr1;chr1;chr1;chr1;chr1;chr1;chr1;chr1;chr1;chr1	30859187;30860214;30863014;30863014;30865568;30865568;30867528;30867528;30868617;30868617;30869862;30869862;30870416;30870805;30870805;30873313;30873313;30873313;30876926;30876926;30876926;30877528;30877528;30877528;30877976;30877976;30877976;30881055;30881055;30881055;30886688;30886688;30893950;30919832;30930423	30862787;30862787;30863209;30863209;30865657;30865657;30867675;30867675;30868812;30868812;30869997;30869997;30870936;30870936;30870936;30873429;30873429;30873429;30877082;30877082;30877082;30877672;30877672;30877672;30878159;30878159;30878159;30881364;30881364;30881364;30887316;30888404;30894111;30920101;30930539	-;-;-;-;-;-;-;-;-;-;-;-;-;-;-;-;-;-;-;-;-;-;-;-;-;-;-;-;-;-;-;-;-;-;-	8067	685	1641	994	1109	1154	908
MSTRG.121	chr1;chr1;chr1;chr1;chr1;chr1;chr1;chr1;chr1;chr1;chr1;chr1;chr1;chr1;chr1;chr1;chr1;chr1;chr1;chr1	30997148;30998792;30999736;31000066;31000777;31000777;31000777;31000777;31001381;31001381;31001381;31001783;31001783;31001783;31002883;31002883;31003111;31005842;31006394;31006394	31000168;31000168;31000168;31000168;31000851;31001149;31000851;31000851;31001511;31001511;31001511;31003271;31001875;31001875;31003481;31003484;31003484;31006153;31006602;31006615	-;-;-;-;-;-;-;-;-;-;-;-;-;-;-;-;-;-;-;-	5761	414	1021	701	323	669	653
ENSMUSG00000086151.1	chr1;chr1	31033795;31035724	31034848;31035810	-;-	1141	0	0	0	0	1	0
ENSMUSG00000086726.1	chr1	31043070	31043798	-	729	0	0	0	0	0	0
ENSMUSG00000087346.1	chr1;chr1	31054712;31056664	31055788;31056750	-;-	1164	1	0	0	0	0	0
ENSMUSG00000086727.1	chr1;chr1;chr1;chr1;chr1;chr1	31197923;31259787;31261097;31261097;31279321;31279321	31198613;31260233;31261318;31261318;31279506;31279456	-;-;-;-;-;-	1546	0	0	0	0	0	0
ENSMUSG00000050217.7	chr1;chr1;chr1;chr1;chr1;chr1;chr1;chr1	31233251;31246211;31246315;31247208;31247208;31253627;31260176;31260176	31233325;31246343;31246343;31247369;31247369;31253793;31261501;31260770	+;+;+;+;+;+;+;+	1863	0	0	0	0	0	0
ENSMUSG00000026063.3	chr1	31279684	31281132	+	1449	0	0	0	0	0	0
ENSMUSG00000077664.1	chr1	31316438	31316564	-	127	0	0	0	0	0	0
MSTRG.120	chr1	31672836	31673507	+	672	6	15	8	4	13	7
ENSMUSG00000088620.1	chr1	31713477	31713583	-	107	0	0	0	0	0	0
ENSMUSG00000082159.1	chr1	31792901	31793737	+	837	0	0	0	0	0	0
ENSMUSG00000026058.5	chr1;chr1;chr1;chr1;chr1;chr1;chr1;chr1;chr1	32229651;32300745;32390311;32471716;32524605;32529412;32676016;32700938;32714289	32229853;32300872;32390427;32471862;32524732;32529610;32676098;32700996;32714583	+;+;+;+;+;+;+;+;+	1359	0	0	0	0	0	0
ENSMUSG00000064688.1	chr1	32269978	32270084	-	107	0	0	0	0	0	0
ENSMUSG00000049830.2	chr1	32576408	32577844	-	1437	0	0	0	0	0	0
ENSMUSG00000091318.1	chr1	32600391	32604138	-	3748	0	0	0	0	0	1
ENSMUSG00000089489.1	chr1	32625204	32625266	-	63	0	0	0	0	0	0
ENSMUSG00000089395.1	chr1	32783484	32783775	+	292	0	0	0	0	0	0
ENSMUSG00000088750.1	chr1	33248838	33248947	+	110	0	0	0	0	0	0
ENSMUSG00000065223.1	chr1	33350521	33350620	+	100	0	0	0	0	0	0
ENSMUSG00000065260.1	chr1	33479578	33479683	+	106	0	0	0	0	0	0
MSTRG.122	chr1;chr1;chr1;chr1;chr1;chr1;chr1;chr1;chr1;chr1;chr1;chr1;chr1;chr1;chr1;chr1;chr1;chr1;chr1;chr1	33510656;33520898;33537177;33537303;33541527;33541527;33568861;33568861;33570990;33570990;33590141;33590141;33678909;33685240;33687183;33719091;33720622;33723890;33725703;33726469	33511149;33520966;33537385;33537385;33541653;33541653;33569046;33569046;33571062;33571062;33590208;33590208;33678986;33685377;33687278;33719211;33720701;33723993;33725865;33726631	-;-;-;-;-;-;-;-;-;-;-;-;-;-;-;-;-;-;-;-	2169	40	48	34	18	61	45
MSTRG.123	chr1	33726688	33727557	+	870	0	1	2	0	2	4
MSTRG.126	chr1;chr1;chr1;chr1;chr1;chr1;chr1;chr1;chr1;chr1;chr1;chr1;chr1;chr1;chr1;chr1;chr1;chr1;chr1;chr1;chr1;chr1;chr1;chr1;chr1;chr1;chr1;chr1;chr1;chr1;chr1;chr1;chr1;chr1;chr1;chr1;chr1;chr1;chr1;chr1;chr1;chr1;chr1;chr1;chr1	33776727;33776732;33776754;33776755;33776983;33777253;33778453;33778453;33778453;33778453;33778453;33778453;33780631;33780631;33780631;33780631;33780631;33780631;33781779;33781779;33781779;33781779;33781779;33791376;33791547;33791547;33791547;33791547;33793502;33793645;33793645;33793645;33793645;33794982;33795133;33795133;33795133;33795133;33795133;33796098;33796098;33796098;33796098;33796098;337…	33777018;33777018;33777018;33777018;33777018;33777429;33778544;33778544;33778544;33778544;33778544;33778544;33780850;33780850;33780947;33782321;33780850;33780850;33781864;33781864;33781864;33783736;33781864;33791703;33792199;33791703;33791703;33791703;33793727;33793727;33793727;33793727;33793727;33795225;33795225;33795225;33795225;33795225;33795225;33796428;33797554;33796303;33796215;33799405;337…	+;+;+;+;+;+;+;+;+;+;+;+;+;+;+;+;+;+;+;+;+;+;+;+;+;+;+;+;+;+;+;+;+;+;+;+;+;+;+;+;+;+;+;+;+	8273	66	139	81	36	179	115
MSTRG.124	chr1;chr1;chr1;chr1;chr1	33802329;33803584;33805062;33805062;33814424	33803861;33803861;33805171;33805564;33814639	-;-;-;-;-	2252	50	56	55	42	55	30
MSTRG.127	chr1;chr1;chr1;chr1;chr1;chr1;chr1;chr1;chr1;chr1;chr1;chr1;chr1;chr1;chr1;chr1;chr1;chr1;chr1;chr1;chr1;chr1;chr1;chr1;chr1;chr1;chr1;chr1;chr1;chr1;chr1;chr1;chr1;chr1;chr1;chr1;chr1;chr1;chr1;chr1;chr1;chr1;chr1;chr1;chr1;chr1;chr1;chr1;chr1;chr1;chr1;chr1;chr1;chr1;chr1;chr1;chr1;chr1;chr1;chr1;chr1;chr1;chr1;chr1;chr1;chr1;chr1;chr1;chr1;chr1;chr1;chr1;chr1;chr1;chr1;chr1;chr1;chr1;chr1;chr1…	33817317;33818389;33818390;33822689;33822689;33822689;33824464;33826566;33826566;33826566;33827614;33827614;33827614;33827614;33829738;33829738;33829738;33833114;33833114;33833114;33833114;33835889;33835889;33835889;33835889;33836741;33836741;33836741;33836741;33836741;33838913;33838913;33838913;33838913;33838913;33839023;33839886;33839886;33839886;33839886;33839886;33839886;33840698;33840698;338…	33819054;33819054;33819054;33822754;33822754;33822754;33826752;33826752;33826752;33826752;33827744;33827744;33827744;33827744;33829878;33829878;33829878;33834708;33834708;33834708;33834708;33836036;33836036;33836036;33836036;33836894;33836894;33836894;33836894;33836894;33839039;33839039;33839039;33839039;33839039;33839039;33840036;33840036;33840036;33840036;33840036;33840036;33840809;33840809;338…	-;-;-;-;-;-;-;-;-;-;-;-;-;-;-;-;-;-;-;-;-;-;-;-;-;-;-;-;-;-;-;-;-;-;-;-;-;-;-;-;-;-;-;-;-;-;-;-;-;-;-;-;-;-;-;-;-;-;-;-;-;-;-;-;-;-;-;-;-;-;-;-;-;-;-;-;-;-;-;-;-;-	19195	114	407	238	147	426	483
ENSMUSG00000081402.2	chr1;chr1	33892744;33892967	33895759;33895525	-;-	3016	0	3	4	2	0	1
ENSMUSG00000042182.9	chr1;chr1;chr1;chr1;chr1;chr1;chr1;chr1;chr1;chr1;chr1;chr1;chr1;chr1;chr1;chr1;chr1;chr1;chr1;chr1;chr1;chr1;chr1;chr1;chr1;chr1;chr1;chr1;chr1;chr1	33908897;33908897;33908897;33908900;33919499;33919499;33919499;33920016;33920587;33920587;33920587;33921368;33921368;33921368;33921368;33930604;33935105;33935105;33935105;33935105;33935105;33940286;33940286;33940286;33940286;33940286;33964411;33964411;33964411;33964411	33910212;33910212;33910212;33910212;33919618;33919618;33919618;33920779;33920779;33920779;33920779;33921588;33921588;33921588;33921588;33930756;33935282;33935282;33935282;33935282;33935282;33940687;33940333;33940493;33940493;33940493;33964604;33964661;33964635;33964635	-;-;-;-;-;-;-;-;-;-;-;-;-;-;-;-;-;-;-;-;-;-;-;-;-;-;-;-;-;-	3405	13	36	5	3	19	29
MSTRG.150	chr1;chr1;chr1;chr1;chr1;chr1;chr1;chr1;chr1;chr1;chr1;chr1;chr1;chr1;chr1;chr1;chr1;chr1;chr1;chr1;chr1;chr1;chr1;chr1;chr1;chr1;chr1;chr1;chr1;chr1;chr1;chr1;chr1;chr1;chr1;chr1;chr1;chr1;chr1;chr1;chr1;chr1;chr1;chr1;chr1;chr1;chr1;chr1;chr1;chr1;chr1;chr1;chr1;chr1;chr1;chr1;chr1;chr1;chr1;chr1;chr1;chr1;chr1;chr1;chr1;chr1;chr1;chr1;chr1;chr1;chr1;chr1;chr1;chr1;chr1;chr1;chr1;chr1;chr1;chr1…	33965125;33965844;34025548;34063036;34068670;34068670;34068670;34068670;34068670;34143087;34143087;34143087;34143087;34143087;34143087;34170778;34170778;34170778;34170778;34170778;34170778;34172963;34172963;34172963;34172963;34172963;34172963;34174277;34174277;34174277;34174277;34174277;34174277;34178476;34191935;34191935;34191935;34191935;34191935;34191935;34191935;34209047;34209047;34209047;342…	33965297;33965878;34025748;34063243;34068760;34068760;34068760;34068760;34068760;34143148;34143148;34143148;34143148;34143148;34143148;34170867;34170867;34170867;34170867;34170867;34170867;34173040;34173040;34173040;34173040;34173040;34173040;34174369;34174369;34174369;34174369;34174369;34174369;34179237;34192101;34192101;34192101;34192101;34192101;34192101;34192101;34209159;34209159;34209159;342…	+;+;+;+;+;+;+;+;+;+;+;+;+;+;+;+;+;+;+;+;+;+;+;+;+;+;+;+;+;+;+;+;+;+;+;+;+;+;+;+;+;+;+;+;+;+;+;+;+;+;+;+;+;+;+;+;+;+;+;+;+;+;+;+;+;+;+;+;+;+;+;+;+;+;+;+;+;+;+;+;+;+;+;+;+;+;+;+;+;+;+;+;+;+;+;+;+;+;+;+;+;+;+;+;+;+;+;+;+;+;+;+;+;+;+;+;+;+;+;+;+;+;+;+;+;+;+;+;+;+;+;+;+;+;+;+;+;+;+;+;+;+;+;+;+;+;+;+;+;+;+;+;+;+;+;+;+;+;+;+;+;+;+;+;+;+;+;+;+;+;+;+;+;+;+;+;+;+;+;+;+;+;+;+;+;+;+;+;+;+;+;+;+;+;+;+;+;+;+;+…	29864	960	2440	1857	2326	3914	3214
MSTRG.151	chr1	34038255	34038347	-	93	0	0	0	0	0	0
MSTRG.152	chr1;chr1;chr1	34222701;34225990;34234733	34223940;34226115;34235118	-;-;-	1752	44	156	114	165	244	198
ENSMUSG00000079617.1	chr1;chr1	34428991;34460284	34429148;34460294	-;-	169	0	0	0	0	0	0
ENSMUSG00000092852.1	chr1	34489966	34490044	-	79	0	0	0	0	0	1
MSTRG.129	chr1;chr1;chr1;chr1;chr1	34493516;34494572;34495695;34495888;34496073	34494455;34494703;34495777;34495991;34496517	-;-;-;-;-	1704	245	404	127	191	329	212
MSTRG.130	chr1;chr1;chr1;chr1;chr1;chr1;chr1;chr1;chr1;chr1;chr1;chr1;chr1;chr1;chr1;chr1;chr1;chr1;chr1;chr1;chr1;chr1;chr1;chr1;chr1;chr1;chr1;chr1;chr1;chr1;chr1;chr1;chr1;chr1;chr1;chr1;chr1;chr1;chr1	34496696;34496750;34496750;34496782;34496798;34496886;34496886;34496886;34496886;34499755;34499755;34499755;34499755;34499755;34499755;34500223;34500223;34500223;34500223;34500223;34500223;34500408;34500408;34500408;34500408;34500408;34500416;34500614;34500614;34500614;34500614;34500614;34500842;34500842;34500842;34501041;34501041;34501203;34501203	34496772;34496772;34496772;34496994;34496994;34496994;34496994;34496994;34496994;34499949;34499838;34499949;34499838;34499949;34499838;34500332;34500332;34500300;34500332;34500332;34500332;34500540;34500540;34500540;34500540;34500540;34500540;34500904;34500768;34500793;34500701;34500768;34500936;34500872;34500936;34501114;34501114;34501359;34502581	+;+;+;+;+;+;+;+;+;+;+;+;+;+;+;+;+;+;+;+;+;+;+;+;+;+;+;+;+;+;+;+;+;+;+;+;+;+;+	2504	270	435	335	122	364	343
ENSMUSG00000026126.8	chr1;chr1;chr1;chr1;chr1;chr1;chr1;chr1;chr1;chr1;chr1;chr1;chr1;chr1;chr1;chr1;chr1;chr1;chr1;chr1;chr1;chr1;chr1;chr1;chr1;chr1;chr1;chr1;chr1;chr1	34516591;34516591;34519547;34519547;34519952;34519952;34520114;34520114;34520311;34520311;34525138;34525138;34526685;34526685;34527045;34527045;34528338;34528338;34528486;34528486;34528657;34528657;34528948;34528948;34529608;34529608;34530180;34530180;34530424;34532489	34516761;34516761;34519655;34519655;34520028;34520028;34520209;34520209;34520349;34520349;34525206;34525206;34526747;34526747;34527187;34527187;34528404;34528404;34528563;34528563;34528746;34528746;34529036;34529036;34529813;34529813;34530254;34530254;34530620;34532499	+;+;+;+;+;+;+;+;+;+;+;+;+;+;+;+;+;+;+;+;+;+;+;+;+;+;+;+;+;+	1580	0	3	0	0	7	5
ENSMUSG00000026125.3	chr1;chr1;chr1;chr1;chr1	34555275;34556073;34556861;34558872;34559469	34555473;34556235;34557135;34559041;34559907	+;+;+;+;+	1246	0	0	0	0	0	0
ENSMUSG00000026124.3	chr1;chr1;chr1;chr1;chr1;chr1	34592493;34593043;34593195;34593977;34594171;34600870	34592800;34593092;34593362;34594091;34594280;34601156	+;+;+;+;+;+	1038	0	0	0	0	0	0
ENSMUSG00000037529.7	chr1;chr1;chr1;chr1;chr1;chr1;chr1;chr1;chr1;chr1	34600820;34609179;34612814;34612814;34614698;34614698;34616588;34616588;34617575;34617575	34601590;34609654;34612983;34612983;34614972;34614972;34616779;34616750;34617788;34617765	-;-;-;-;-;-;-;-;-;-	2098	0	0	0	0	0	0
ENSMUSG00000045815.3	chr1	34636069	34636458	-	390	0	0	0	0	0	0
ENSMUSG00000045174.8	chr1;chr1	34636538;34643508	34636611;34647783	+;+	4350	0	0	0	0	0	0
MSTRG.137	chr1;chr1;chr1;chr1;chr1;chr1;chr1;chr1;chr1;chr1;chr1;chr1;chr1;chr1;chr1;chr1;chr1;chr1;chr1;chr1;chr1;chr1;chr1;chr1;chr1;chr1;chr1;chr1;chr1;chr1;chr1;chr1;chr1;chr1;chr1;chr1;chr1;chr1;chr1;chr1;chr1;chr1;chr1;chr1;chr1;chr1;chr1;chr1;chr1;chr1;chr1;chr1;chr1;chr1;chr1;chr1;chr1;chr1;chr1;chr1	34735033;34778549;34778769;34779929;34788954;34788960;34788960;34802163;34802163;34802163;34807726;34850071;34850071;34850071;34858549;34858566;34858567;34858586;34861759;34861759;34861759;34861759;34861759;34861759;34861759;34862801;34862801;34862801;34862801;34862801;34862801;34862801;34863160;34863160;34863160;34863160;34863160;34863160;34863869;34863904;34863904;34863904;34863904;34863904;348…	34735107;34781146;34782004;34780877;34789253;34789253;34789253;34802288;34802289;34802289;34807868;34850207;34850207;34850207;34858846;34858846;34858846;34858846;34861938;34861938;34861938;34861938;34861938;34861938;34861938;34862980;34862980;34862980;34862980;34862980;34862980;34862980;34863339;34863543;34863339;34863339;34863339;34863339;34864136;34866063;34864136;34863989;34864136;34864136;348…	+;+;+;+;+;+;+;+;+;+;+;+;+;+;+;+;+;+;+;+;+;+;+;+;+;+;+;+;+;+;+;+;+;+;+;+;+;+;+;+;+;+;+;+;+;+;+;+;+;+;+;+;+;+;+;+;+;+;+;+	9561	46	89	42	154	72	43
MSTRG.139	chr1;chr1;chr1;chr1;chr1;chr1;chr1;chr1;chr1;chr1;chr1;chr1;chr1;chr1;chr1;chr1;chr1;chr1;chr1;chr1;chr1;chr1;chr1;chr1;chr1	34870064;34870064;34870066;34874842;34874842;34874842;34876437;34876437;34876437;34876712;34876712;34876712;34880865;34885487;34885612;34885612;34885612;34893578;34893578;34893578;34893578;34899673;34899673;34899673;34899673	34874249;34874249;34874249;34874971;34874971;34874971;34876614;34876614;34876635;34876854;34876854;34876854;34880900;34885692;34885692;34885692;34885692;34893658;34893658;34893658;34893658;34899910;34899910;34899895;34899895	-;-;-;-;-;-;-;-;-;-;-;-;-;-;-;-;-;-;-;-;-;-;-;-;-	5219	523	1082	720	1074	1006	740
MSTRG.131	chr1;chr1;chr1;chr1;chr1;chr1;chr1;chr1;chr1;chr1;chr1;chr1;chr1;chr1;chr1;chr1;chr1;chr1;chr1;chr1;chr1;chr1;chr1;chr1;chr1;chr1;chr1;chr1	34906804;34906821;34906837;34908682;34918718;34918718;34918718;34918718;34919851;34919851;34919851;34919851;34920316;34920316;34920316;34920316;34921318;34921318;34921318;34922986;34922986;34922986;34926145;34926145;34926145;34933756;34933756;34934357	34906908;34906908;34906908;34908822;34918762;34918762;34918762;34918762;34920003;34920003;34920003;34920003;34920418;34920320;34920418;34920418;34921357;34921357;34921357;34923075;34923075;34923075;34926250;34930801;34926250;34936425;34933805;34934383	+;+;+;+;+;+;+;+;+;+;+;+;+;+;+;+;+;+;+;+;+;+;+;+;+;+;+;+	8004	85	280	147	79	159	132
ENSMUSG00000077231.1	chr1	35235801	35235929	-	129	0	0	0	0	0	0
ENSMUSG00000064601.1	chr1	35818447	35818551	+	105	0	0	0	0	0	0
MSTRG.133	chr1;chr1	36125245;36160358	36126029;36163291	+;+	3719	119	273	237	149	210	126
MSTRG.142	chr1;chr1;chr1;chr1;chr1;chr1;chr1;chr1;chr1;chr1;chr1;chr1;chr1;chr1;chr1;chr1;chr1;chr1;chr1;chr1;chr1;chr1;chr1;chr1;chr1;chr1;chr1;chr1;chr1;chr1;chr1;chr1;chr1;chr1;chr1;chr1;chr1;chr1;chr1;chr1;chr1;chr1;chr1;chr1;chr1;chr1;chr1;chr1;chr1;chr1;chr1;chr1;chr1;chr1;chr1;chr1;chr1;chr1;chr1;chr1;chr1;chr1;chr1;chr1;chr1;chr1;chr1;chr1;chr1;chr1;chr1;chr1;chr1;chr1;chr1;chr1;chr1;chr1;chr1;chr1…	36198375;36200327;36200331;36202877;36202877;36202877;36203002;36203470;36203470;36203470;36203470;36206890;36206890;36206890;36206890;36208479;36208479;36208479;36211918;36211918;36211918;36213072;36213072;36213072;36214245;36214245;36214245;36214953;36214953;36214953;36216787;36216787;36216787;36218521;36218521;36218521;36218592;36219050;36219050;36219050;36219050;36219071;36220066;36220066;362…	36201096;36201096;36201096;36203030;36203030;36203030;36203030;36203586;36203586;36203586;36203586;36207369;36207004;36207004;36207004;36208639;36208639;36208639;36212100;36212100;36212100;36213156;36213156;36213156;36214346;36214346;36214346;36215041;36215041;36215041;36216871;36216871;36216871;36218606;36218606;36218606;36218606;36219208;36219208;36220255;36219208;36219208;36220255;36220255;362…	-;-;-;-;-;-;-;-;-;-;-;-;-;-;-;-;-;-;-;-;-;-;-;-;-;-;-;-;-;-;-;-;-;-;-;-;-;-;-;-;-;-;-;-;-;-;-;-;-;-;-;-;-;-;-;-;-;-;-;-;-;-;-;-;-;-;-;-;-;-;-;-;-;-;-;-;-;-;-;-;-;-;-;-;-;-;-;-;-;-;-;-;-;-;-;-;-;-;-;-;-;-;-;-;-;-;-;-;-;-;-;-;-;-;-;-;-;-;-;-;-;-;-;-;-;-;-;-;-;-;-;-;-;-;-;-;-;-;-;-;-;-;-;-;-;-;-;-;-;-	9855	179	378	375	296	579	460
ENSMUSG00000047180.6	chr1;chr1;chr1;chr1	36321447;36325501;36326058;36330183	36323398;36325554;36326546;36330270	-;-;-;-	2583	2	0	2	0	6	2
MSTRG.162	chr1;chr1;chr1;chr1;chr1;chr1;chr1;chr1;chr1;chr1;chr1;chr1;chr1;chr1;chr1;chr1;chr1;chr1;chr1;chr1;chr1;chr1;chr1;chr1;chr1;chr1;chr1;chr1;chr1;chr1;chr1;chr1;chr1;chr1;chr1;chr1;chr1;chr1;chr1;chr1;chr1;chr1;chr1;chr1;chr1;chr1;chr1;chr1;chr1;chr1;chr1;chr1;chr1;chr1;chr1;chr1;chr1;chr1;chr1;chr1;chr1;chr1;chr1;chr1;chr1;chr1;chr1;chr1;chr1;chr1;chr1;chr1;chr1;chr1;chr1	36364578;36364599;36364599;36364599;36364599;36364599;36364599;36364599;36364599;36364599;36364614;36364624;36368719;36368723;36372837;36373054;36373054;36373054;36373054;36373054;36373054;36373054;36373054;36373057;36373057;36373057;36373057;36373872;36374049;36374049;36374049;36374049;36374049;36374049;36374049;36374455;36374455;36374455;36374455;36374455;36374455;36374455;36374455;36374929;363…	36364681;36364681;36364681;36364681;36364681;36364681;36364681;36364681;36364681;36364681;36364681;36364681;36368813;36368813;36373172;36373172;36373172;36373172;36373172;36375026;36373172;36373172;36373172;36373423;36373172;36373172;36373172;36374169;36374169;36374169;36374287;36374507;36374169;36374169;36374169;36374507;36374507;36374507;36374507;36374507;36374507;36374507;36374507;36374981;363…	+;+;+;+;+;+;+;+;+;+;+;+;+;+;+;+;+;+;+;+;+;+;+;+;+;+;+;+;+;+;+;+;+;+;+;+;+;+;+;+;+;+;+;+;+;+;+;+;+;+;+;+;+;+;+;+;+;+;+;+;+;+;+;+;+;+;+;+;+;+;+;+;+;+;+	7700	15	29	12	1	25	42
MSTRG.164	chr1;chr1;chr1;chr1;chr1;chr1;chr1;chr1;chr1;chr1;chr1;chr1;chr1;chr1;chr1;chr1;chr1;chr1;chr1;chr1;chr1;chr1;chr1;chr1;chr1;chr1;chr1;chr1;chr1;chr1;chr1;chr1;chr1;chr1;chr1;chr1;chr1;chr1;chr1;chr1;chr1;chr1	36392575;36394418;36400096;36400096;36400518;36400518;36400915;36400915;36401761;36401761;36402230;36402230;36402683;36402683;36404062;36405370;36405370;36405663;36405663;36406247;36406247;36408478;36408478;36408771;36408771;36410439;36410439;36410617;36410617;36410943;36410943;36411494;36411494;36414885;36414885;36415215;36415215;36422327;36422327;36424614;36424614;36425950	36394496;36394496;36400229;36400229;36400740;36400740;36401024;36401024;36401891;36401891;36402311;36402311;36402874;36402874;36404139;36405526;36405526;36405863;36405863;36406310;36406310;36408635;36408635;36408845;36408845;36410510;36410510;36410718;36410718;36411059;36411059;36411625;36411625;36415070;36415070;36415305;36415305;36422497;36422497;36424859;36424879;36426026	-;-;-;-;-;-;-;-;-;-;-;-;-;-;-;-;-;-;-;-;-;-;-;-;-;-;-;-;-;-;-;-;-;-;-;-;-;-;-;-;-;-	4741	278	489	323	402	382	337
MSTRG.145	chr1;chr1;chr1;chr1;chr1;chr1;chr1;chr1;chr1;chr1;chr1;chr1	36473733;36474210;36474569;36474947;36476525;36476856;36477087;36477442;36477618;36477972;36478326;36478584	36473809;36474380;36474717;36475086;36476613;36476919;36477228;36477541;36477778;36478081;36478473;36478955	+;+;+;+;+;+;+;+;+;+;+;+	1723	2	15	13	13	21	7
MSTRG.147	chr1;chr1;chr1;chr1;chr1;chr1;chr1;chr1;chr1;chr1;chr1;chr1;chr1;chr1;chr1;chr1;chr1;chr1;chr1;chr1;chr1;chr1;chr1;chr1;chr1;chr1;chr1;chr1;chr1;chr1;chr1;chr1;chr1;chr1;chr1;chr1;chr1;chr1;chr1	36478910;36480031;36480031;36480031;36481351;36481683;36481683;36481683;36481683;36484947;36484947;36484947;36484947;36484947;36485145;36485145;36485145;36485145;36485145;36485237;36486268;36495595;36495595;36495595;36495595;36496454;36496454;36496454;36496454;36496454;36500336;36500336;36500336;36500365;36500882;36501895;36501895;36501895;36501895	36481348;36481348;36481348;36481348;36481802;36481802;36481802;36481802;36481802;36485061;36485061;36485061;36485061;36485061;36485306;36485211;36485306;36485306;36485306;36485306;36486300;36495677;36495677;36495677;36495677;36496571;36498717;36496571;36496571;36496571;36500454;36500454;36500454;36500454;36500987;36502116;36502116;36502116;36502116	-;-;-;-;-;-;-;-;-;-;-;-;-;-;-;-;-;-;-;-;-;-;-;-;-;-;-;-;-;-;-;-;-;-;-;-;-;-;-	5995	63	122	103	78	196	145
MSTRG.144	chr1;chr1;chr1;chr1;chr1;chr1;chr1;chr1;chr1;chr1;chr1;chr1;chr1;chr1	36528442;36528465;36554835;36554835;36555240;36555240;36556256;36556256;36556730;36556730;36562446;36562446;36563254;36563254	36529930;36529930;36554978;36554978;36555374;36555374;36556425;36556425;36556826;36556826;36562624;36562624;36565621;36565609	+;+;+;+;+;+;+;+;+;+;+;+;+;+	4582	20	67	20	8	68	56
MSTRG.149	chr1;chr1;chr1;chr1;chr1;chr1;chr1;chr1;chr1;chr1;chr1;chr1;chr1;chr1;chr1;chr1;chr1;chr1;chr1;chr1;chr1;chr1;chr1;chr1	36568712;36568712;36569942;36575797;36575797;36575797;36576923;36576923;36576923;36577364;36577364;36577606;36577664;36577664;36578050;36578050;36578050;36578546;36578546;36578546;36580879;36582011;36582011;36582011	36569998;36569998;36569998;36575940;36575940;36575940;36577280;36577072;36577072;36577533;36577533;36577760;36577760;36577760;36578183;36578183;36578183;36578684;36578684;36578684;36580977;36582445;36585082;36585082	+;+;+;+;+;+;+;+;+;+;+;+;+;+;+;+;+;+;+;+;+;+;+;+	5558	52	121	110	93	137	97
MSTRG.154	chr1;chr1;chr1;chr1;chr1;chr1;chr1;chr1;chr1;chr1;chr1;chr1;chr1;chr1;chr1;chr1;chr1;chr1;chr1;chr1;chr1;chr1;chr1;chr1	36587379;36587379;36588171;36588568;36588568;36588754;36588957;36588957;36588957;36589147;36589147;36589147;36589426;36589426;36589426;36590832;36590832;36590832;36591136;36591136;36591136;36592527;36592527;36592527	36588486;36588486;36588486;36588666;36588666;36588852;36589055;36589055;36589055;36589245;36589245;36589245;36589551;36589551;36589551;36590960;36590960;36590960;36591282;36591282;36591282;36592584;36592574;36592574	-;-;-;-;-;-;-;-;-;-;-;-;-;-;-;-;-;-;-;-;-;-;-;-	1964	18	26	19	22	32	17
MSTRG.155	chr1;chr1;chr1;chr1	36595018;36598704;36599607;36603931	36596379;36598907;36599710;36604046	-;-;-;-	1786	17	28	29	11	55	31
MSTRG.166	chr1;chr1;chr1;chr1;chr1;chr1;chr1;chr1;chr1;chr1;chr1;chr1;chr1;chr1;chr1;chr1;chr1;chr1;chr1;chr1;chr1;chr1;chr1;chr1;chr1;chr1;chr1;chr1;chr1;chr1;chr1;chr1;chr1;chr1;chr1;chr1;chr1;chr1;chr1;chr1;chr1;chr1;chr1;chr1;chr1;chr1;chr1;chr1;chr1;chr1;chr1;chr1;chr1;chr1;chr1;chr1;chr1;chr1;chr1;chr1;chr1;chr1;chr1;chr1;chr1;chr1;chr1;chr1;chr1;chr1;chr1;chr1;chr1;chr1;chr1	36605487;36605487;36605487;36605487;36607351;36607351;36607351;36607351;36607513;36607513;36607513;36607513;36608571;36608571;36608571;36608571;36608571;36608772;36608772;36608772;36608772;36609097;36609097;36609097;36609097;36609097;36609564;36609564;36609564;36609564;36609564;36609824;36609824;36609824;36609824;36610069;36610069;36610069;36610069;36610069;36610316;36610316;36610316;36610316;366…	36607213;36607213;36607213;36607213;36607421;36607421;36607421;36607421;36607673;36607673;36607673;36607673;36608994;36608683;36608683;36608683;36608683;36608994;36608994;36608994;36608994;36609241;36609241;36609241;36609241;36609241;36609739;36609739;36609739;36609739;36609739;36609975;36609975;36609975;36609975;36610185;36610185;36610185;36610185;36610185;36610412;36610412;36610412;36610412;366…	-;-;-;-;-;-;-;-;-;-;-;-;-;-;-;-;-;-;-;-;-;-;-;-;-;-;-;-;-;-;-;-;-;-;-;-;-;-;-;-;-;-;-;-;-;-;-;-;-;-;-;-;-;-;-;-;-;-;-;-;-;-;-;-;-;-;-;-;-;-;-;-;-;-;-	4590	7	19	6	17	69	59
MSTRG.157	chr1;chr1;chr1	36615204;36621151;36621659	36615250;36621213;36622458	+;+;+	910	1	2	0	3	0	5
MSTRG.158	chr1;chr1;chr1;chr1;chr1;chr1;chr1;chr1;chr1;chr1;chr1;chr1;chr1;chr1;chr1;chr1;chr1;chr1;chr1;chr1;chr1;chr1;chr1;chr1;chr1;chr1;chr1;chr1;chr1;chr1;chr1;chr1;chr1;chr1;chr1;chr1;chr1;chr1;chr1;chr1;chr1;chr1;chr1;chr1;chr1;chr1;chr1;chr1;chr1;chr1;chr1;chr1;chr1;chr1;chr1;chr1;chr1;chr1;chr1;chr1;chr1;chr1;chr1	36619539;36619541;36619541;36619541;36619541;36621175;36621175;36621175;36621175;36621175;36621676;36621676;36621676;36621676;36621712;36635364;36635364;36635364;36635364;36635364;36635416;36642761;36642761;36642761;36642761;36642761;36642761;36644350;36646082;36650043;36656808;36656821;36656968;36656968;36656968;36657253;36657253;36657253;36657253;36657712;36657712;36657712;36665262;36665262;366…	36619865;36619865;36619865;36619865;36619865;36621327;36621258;36621327;36621327;36621327;36621753;36621753;36621753;36621753;36621753;36635489;36635489;36635489;36635489;36635489;36635489;36642844;36642848;36642848;36642848;36642848;36642848;36644532;36646162;36650177;36657065;36657065;36657065;36657067;36657065;36657429;36657256;36657429;36657429;36657796;36657796;36657796;36665376;36665376;366…	-;-;-;-;-;-;-;-;-;-;-;-;-;-;-;-;-;-;-;-;-;-;-;-;-;-;-;-;-;-;-;-;-;-;-;-;-;-;-;-;-;-;-;-;-;-;-;-;-;-;-;-;-;-;-;-;-;-;-;-;-;-;-	2845	10	13	10	6	20	25
MSTRG.159	chr1	36658647	36658991	+	345	0	0	3	0	2	0
MSTRG.160	chr1	36720810	36720884	+	75	0	0	0	0	0	0
MSTRG.156	chr1;chr1;chr1;chr1;chr1;chr1;chr1;chr1	36748332;36748420;36749056;36749056;36749296;36749296;36750042;36750042	36748534;36748534;36749129;36749129;36749395;36749395;36750230;36750230	+;+;+;+;+;+;+;+	566	1794	2277	1756	803	1002	642
MSTRG.165	chr1;chr1;chr1;chr1;chr1;chr1;chr1;chr1;chr1;chr1;chr1;chr1;chr1;chr1;chr1;chr1;chr1;chr1;chr1;chr1;chr1;chr1;chr1;chr1;chr1;chr1;chr1;chr1;chr1;chr1;chr1;chr1;chr1	36756047;36757182;36757381;36757979;36758058;36758266;36758266;36758517;36758530;36758608;36758629;36758904;36758904;36758904;36759320;36759320;36759320;36759320;36759327;36763393;36763715;36763715;36763715;36763715;36763715;36765036;36765036;36765036;36766412;36766651;36766651;36770584;36771059	36757023;36757222;36757442;36758153;36758153;36758358;36758496;36759028;36758746;36758746;36758746;36759028;36759028;36759028;36759445;36759445;36759394;36759445;36759445;36763493;36763790;36764012;36763790;36763790;36763790;36765100;36765100;36765100;36766523;36766764;36766853;36770657;36771267	-;-;-;-;-;-;-;-;-;-;-;-;-;-;-;-;-;-;-;-;-;-;-;-;-;-;-;-;-;-;-;-;-	3186	449	1216	669	259	1077	739
ENSMUSG00000026117.7	chr1;chr1;chr1;chr1;chr1;chr1;chr1;chr1;chr1;chr1;chr1;chr1;chr1;chr1;chr1;chr1;chr1;chr1;chr1	36818695;36827647;36828634;36834998;36835225;36835392;36835596;36835847;36835962;36836504;36836530;36837682;36837682;36837964;36837964;36838191;36838191;36839306;36839306	36818787;36828057;36828794;36835136;36835309;36835435;36835647;36835967;36836157;36836736;36836736;36837874;36837874;36838104;36838104;36838303;36838303;36839661;36839663	+;+;+;+;+;+;+;+;+;+;+;+;+;+;+;+;+;+;+	2334	0	2	0	0	0	0
MSTRG.167	chr1;chr1;chr1;chr1;chr1;chr1;chr1;chr1;chr1;chr1;chr1;chr1;chr1;chr1;chr1;chr1;chr1;chr1;chr1;chr1;chr1;chr1;chr1;chr1;chr1;chr1;chr1;chr1;chr1;chr1;chr1;chr1;chr1;chr1;chr1;chr1;chr1;chr1;chr1;chr1;chr1	36849036;36850889;36851649;36851946;36852140;36853007;36855787;36856124;36858670;36861313;36864729;36865672;36867126;36868253;36869006;36869402;36872300;36872732;36872954;36875503;36875738;36875908;36879912;36881561;36882057;36882274;36883856;36884107;36884910;36886411;36890341;36891461;36891607;36894804;36897234;36898439;36911689;36929357;36938179;36946109;36996010	36850050;36851043;36851746;36852042;36852261;36853169;36855936;36856248;36858797;36861491;36865321;36865830;36867311;36868439;36869148;36869553;36872366;36872841;36873092;36875620;36875813;36876060;36879998;36881665;36882191;36882384;36884026;36884260;36885018;36886519;36890402;36891517;36891757;36894884;36897356;36898555;36911812;36929425;36938219;36946170;36996372	-;-;-;-;-;-;-;-;-;-;-;-;-;-;-;-;-;-;-;-;-;-;-;-;-;-;-;-;-;-;-;-;-;-;-;-;-;-;-;-;-	6546	827	1680	1177	855	1433	1274
ENSMUSG00000080054.2	chr1	37014738	37015362	-	625	0	0	0	0	1	0
ENSMUSG00000070201.1	chr1	37062284	37062402	+	119	0	0	0	0	0	0
ENSMUSG00000050122.12	chr1;chr1;chr1;chr1;chr1;chr1;chr1;chr1;chr1;chr1;chr1;chr1;chr1;chr1;chr1;chr1;chr1;chr1;chr1;chr1;chr1;chr1;chr1;chr1;chr1;chr1;chr1;chr1;chr1;chr1;chr1	37083441;37086149;37086161;37086229;37092482;37092482;37092553;37092553;37099140;37099140;37099140;37099140;37101803;37101803;37101803;37101803;37108562;37108562;37108562;37108562;37117175;37117175;37117175;37117175;37120279;37120279;37120279;37120279;37133212;37133212;37133212	37083490;37086273;37086273;37086273;37092713;37092713;37092713;37092713;37099234;37099234;37099234;37099234;37102053;37102053;37102053;37102053;37108724;37108724;37108724;37108724;37117344;37117344;37117344;37117344;37120394;37120394;37120494;37120394;37133570;37133840;37133841	+;+;+;+;+;+;+;+;+;+;+;+;+;+;+;+;+;+;+;+;+;+;+;+;+;+;+;+;+;+;+	1932	0	0	1	0	0	1
ENSMUSG00000026115.8	chr1;chr1;chr1;chr1;chr1;chr1;chr1;chr1;chr1;chr1;chr1;chr1;chr1;chr1;chr1;chr1;chr1;chr1;chr1;chr1;chr1;chr1	37210689;37210694;37214178;37214178;37221345;37221345;37222491;37222491;37230680;37230680;37232341;37232341;37234174;37234174;37235962;37235962;37243374;37243374;37243742;37243742;37244399;37244399	37210888;37210888;37214296;37214296;37221395;37221395;37222692;37222692;37230791;37230791;37232465;37232465;37234311;37234311;37236062;37236062;37243550;37243550;37243969;37243969;37244450;37244449	+;+;+;+;+;+;+;+;+;+;+;+;+;+;+;+;+;+;+;+;+;+	1505	0	0	0	0	0	0
ENSMUSG00000026114.8	chr1;chr1;chr1;chr1;chr1;chr1;chr1;chr1;chr1;chr1	37275181;37276107;37276273;37289054;37289054;37298672;37301678;37310802;37314838;37317542	37275286;37276383;37276383;37289190;37289190;37298785;37301857;37310909;37314944;37320229	+;+;+;+;+;+;+;+;+;+	3717	0	0	0	0	0	0
MSTRG.168	chr1;chr1;chr1;chr1;chr1;chr1;chr1;chr1;chr1;chr1;chr1;chr1;chr1;chr1;chr1;chr1;chr1;chr1;chr1;chr1;chr1;chr1;chr1;chr1;chr1;chr1;chr1;chr1;chr1;chr1;chr1;chr1;chr1;chr1;chr1;chr1;chr1;chr1;chr1;chr1;chr1;chr1;chr1;chr1;chr1;chr1;chr1;chr1;chr1;chr1;chr1;chr1;chr1;chr1;chr1;chr1;chr1;chr1;chr1;chr1;chr1;chr1;chr1;chr1;chr1;chr1;chr1;chr1;chr1;chr1;chr1;chr1;chr1;chr1;chr1;chr1;chr1;chr1;chr1;chr1…	37356710;37356738;37356738;37356760;37356760;37357153;37405243;37414188;37414188;37414188;37414188;37414188;37414660;37414660;37414660;37414660;37414660;37414764;37414764;37415353;37415353;37415353;37415353;37415353;37415353;37415353;37420955;37420955;37420955;37420955;37420955;37420955;37420955;37423008;37423008;37423008;37423008;37423008;37423008;37423008;37423384;37423384;37423384;37423384;374…	37356963;37356963;37356963;37356963;37356963;37357271;37405357;37414249;37414249;37414249;37414249;37414249;37414869;37414869;37414869;37414869;37414869;37414869;37414869;37415397;37415397;37415397;37415397;37415397;37415397;37415397;37421073;37421073;37421073;37421073;37421073;37421073;37421073;37423124;37423124;37423124;37423124;37423124;37423124;37423124;37423463;37423463;37423463;37423463;374…	+;+;+;+;+;+;+;+;+;+;+;+;+;+;+;+;+;+;+;+;+;+;+;+;+;+;+;+;+;+;+;+;+;+;+;+;+;+;+;+;+;+;+;+;+;+;+;+;+;+;+;+;+;+;+;+;+;+;+;+;+;+;+;+;+;+;+;+;+;+;+;+;+;+;+;+;+;+;+;+;+;+;+;+;+;+;+;+;+;+;+;+;+;+;+;+;+;+;+;+;+;+;+;+;+;+;+;+;+;+;+;+;+;+;+;+;+;+;+;+;+;+;+;+;+;+;+;+;+;+;+;+;+;+;+;+;+;+;+;+;+;+;+;+;+;+;+;+;+;+;+;+;+;+;+;+;+;+;+;+;+;+;+;+;+;+;+;+;+;+;+;+;+;+;+;+;+;+;+;+;+;+;+;+;+;+;+;+;+;+;+;+;+;+;+;+;+;+;+;+…	7840	39	111	52	32	148	106
MSTRG.169	chr1;chr1;chr1;chr1;chr1	37386512;37390384;37390490;37390909;37390909	37386967;37390679;37390679;37391001;37391017	-;-;-;-;-	861	0	5	0	0	0	0
MSTRG.170	chr1;chr1;chr1	37473929;37485187;37486714	37477472;37485270;37486948	-;-;-	3863	2525	5991	4512	2943	2644	2497
MSTRG.171	chr1;chr1;chr1;chr1;chr1;chr1;chr1;chr1;chr1;chr1;chr1;chr1;chr1;chr1;chr1;chr1;chr1;chr1;chr1;chr1;chr1;chr1;chr1;chr1;chr1;chr1;chr1	37487015;37487022;37487031;37487047;37488138;37488138;37488138;37488138;37488189;37489396;37489396;37489396;37489396;37489396;37494007;37494007;37494007;37494007;37494007;37494222;37494222;37494222;37494222;37494222;37495527;37495527;37495527	37487338;37487182;37487127;37487272;37488421;37488421;37488421;37488421;37488421;37489516;37489516;37489516;37489516;37489516;37494146;37494146;37494146;37494146;37494146;37494457;37494323;37494323;37494323;37494323;37495829;37495832;37495969	+;+;+;+;+;+;+;+;+;+;+;+;+;+;+;+;+;+;+;+;+;+;+;+;+;+;+	1548	566	848	464	643	732	529
ENSMUSG00000026110.9	chr1;chr1;chr1;chr1;chr1;chr1;chr1;chr1;chr1;chr1;chr1;chr1;chr1;chr1;chr1;chr1;chr1;chr1;chr1;chr1;chr1;chr1;chr1;chr1;chr1;chr1;chr1;chr1;chr1;chr1;chr1;chr1;chr1;chr1;chr1;chr1;chr1;chr1;chr1;chr1;chr1;chr1;chr1;chr1;chr1;chr1;chr1;chr1;chr1;chr1;chr1;chr1;chr1;chr1;chr1;chr1;chr1;chr1;chr1;chr1;chr1;chr1;chr1;chr1;chr1;chr1;chr1;chr1;chr1	37496185;37496185;37500561;37501165;37501652;37501652;37501652;37501652;37505941;37505941;37505941;37505941;37507174;37507174;37507174;37507174;37509076;37509076;37509076;37509076;37509367;37509367;37509367;37509367;37511589;37511589;37511589;37511589;37513435;37513435;37513435;37513435;37519737;37519737;37519737;37519737;37519758;37519761;37521266;37521266;37521266;37521266;37521266;37521266;375…	37501530;37501530;37501530;37501530;37501764;37501764;37501764;37501764;37506007;37506007;37506007;37506007;37507252;37507252;37507252;37507252;37509269;37509269;37509269;37509269;37509474;37509474;37509474;37509474;37511719;37511719;37511719;37511719;37513549;37513549;37513549;37513549;37519812;37519812;37519812;37519812;37519812;37519812;37521379;37521379;37521379;37521379;37521379;37521379;375…	-;-;-;-;-;-;-;-;-;-;-;-;-;-;-;-;-;-;-;-;-;-;-;-;-;-;-;-;-;-;-;-;-;-;-;-;-;-;-;-;-;-;-;-;-;-;-;-;-;-;-;-;-;-;-;-;-;-;-;-;-;-;-;-;-;-;-;-;-	7371	28	72	53	23	48	89
ENSMUSG00000087233.1	chr1	37544038	37545827	-	1790	2	1	0	1	1	1
ENSMUSG00000026090.9	chr1;chr1;chr1;chr1;chr1;chr1;chr1;chr1;chr1;chr1;chr1;chr1;chr1;chr1;chr1;chr1;chr1;chr1;chr1;chr1;chr1;chr1	37668522;37668522;37668522;37670182;37670182;37670182;37671326;37671326;37671326;37680606;37680606;37680606;37685062;37688166;37688661;37694706;37694831;37701406;37701406;37733187;37776415;37776415	37669244;37669244;37669241;37670326;37670326;37670326;37671513;37671513;37671513;37682087;37681834;37682913;37685271;37688327;37688796;37694874;37694874;37701485;37701485;37733624;37776640;37776930	-;-;-;-;-;-;-;-;-;-;-;-;-;-;-;-;-;-;-;-;-;-	5075	2	0	0	0	2	0
ENSMUSG00000089767.1	chr1;chr1	37671104;37671744	37671189;37672217	+;+	560	0	0	0	0	0	0
MSTRG.174	chr1;chr1;chr1;chr1;chr1;chr1;chr1;chr1;chr1;chr1;chr1;chr1;chr1;chr1;chr1;chr1;chr1;chr1;chr1;chr1;chr1;chr1;chr1;chr1;chr1;chr1;chr1;chr1;chr1;chr1;chr1;chr1;chr1;chr1;chr1;chr1;chr1;chr1;chr1;chr1;chr1;chr1;chr1;chr1;chr1;chr1;chr1;chr1;chr1;chr1;chr1;chr1;chr1;chr1;chr1;chr1;chr1;chr1;chr1;chr1;chr1;chr1;chr1;chr1;chr1;chr1;chr1;chr1;chr1;chr1;chr1;chr1;chr1;chr1;chr1;chr1;chr1;chr1;chr1;chr1…	37811417;37811621;37817668;37817668;37817794;37817794;37818275;37818275;37818275;37818275;37820152;37820152;37820152;37820152;37840662;37840662;37858308;37858565;37858565;37858565;37858565;37861474;37861474;37861474;37861474;37861474;37863782;37863782;37863782;37863782;37863782;37867817;37867817;37867817;37867817;37867817;37872377;37872377;37872377;37872377;37876370;37876370;37876370;37876370;378…	37812366;37812366;37817940;37817940;37817940;37817940;37818379;37818379;37818379;37818379;37820354;37820354;37820354;37820354;37840871;37840871;37858750;37858750;37858750;37858750;37858750;37861584;37861584;37861584;37861584;37861584;37863950;37863950;37863950;37863950;37863950;37867872;37867872;37867872;37867872;37867872;37872531;37872531;37872531;37872531;37876485;37876485;37876485;37876485;378…	-;-;-;-;-;-;-;-;-;-;-;-;-;-;-;-;-;-;-;-;-;-;-;-;-;-;-;-;-;-;-;-;-;-;-;-;-;-;-;-;-;-;-;-;-;-;-;-;-;-;-;-;-;-;-;-;-;-;-;-;-;-;-;-;-;-;-;-;-;-;-;-;-;-;-;-;-;-;-;-;-;-;-;-;-;-;-;-;-;-;-;-;-;-;-;-;-;-;-;-;-;-;-;-;-;-;-;-;-;-;-;-;-;-	9732	150	299	164	136	147	141
MSTRG.172	chr1;chr1	37922144;37925353	37922351;37928233	+;+	3089	6	4	5	25	4	1
MSTRG.176	chr1;chr1;chr1;chr1;chr1;chr1;chr1;chr1	37928583;37929051;37929219;37929407;37931709;37931709;37931709;37931709	37928876;37929170;37929433;37929490;37934232;37932399;37932305;37932188	+;+;+;+;+;+;+;+	3210	69	115	129	83	74	52
MSTRG.177	chr1;chr1;chr1;chr1;chr1;chr1;chr1;chr1;chr1;chr1;chr1;chr1;chr1;chr1;chr1;chr1;chr1;chr1;chr1;chr1;chr1;chr1;chr1;chr1	37931646;37935574;37935735;37935833;37936110;37936405;37936405;37936405;37936466;37937778;37937778;37937778;37938544;37938544;37938544;37938774;37939407;37939407;37942060;37942060;37942060;37947005;37947005;37947005	37931970;37936208;37935905;37936208;37936208;37936465;37936465;37936465;37936963;37937893;37937893;37937893;37938713;37938630;37938630;37939543;37939543;37939543;37942161;37942161;37942161;37947121;37947252;37947256	-;-;-;-;-;-;-;-;-;-;-;-;-;-;-;-;-;-;-;-;-;-;-;-	2929	66	136	84	61	92	112
MSTRG.178	chr1;chr1;chr1;chr1;chr1;chr1;chr1;chr1;chr1;chr1;chr1;chr1;chr1	37947322;37947378;37948673;37949788;37949788;37949788;37950784;37950784;37952175;37954101;37954533;37954906;37954906	37947429;37947429;37949017;37949868;37950091;37949868;37950829;37950860;37952255;37954679;37954679;37954970;37955380	+;+;+;+;+;+;+;+;+;+;+;+;+	1969	931	1457	1118	679	605	444
ENSMUSG00000061584.5	chr1;chr1;chr1;chr1;chr1;chr1	37962766;37965714;37966741;37967904;37972565;37973081	37964520;37965852;37966937;37968047;37972637;37973338	-;-;-;-;-;-	2566	0	0	1	0	0	0
ENSMUSG00000087374.1	chr1;chr1;chr1;chr1;chr1;chr1	37990441;37992377;38005508;38006560;38010269;38010718	37990615;37992540;38005685;38009685;38010351;38010981	+;+;+;+;+;+	3990	0	0	1	0	0	0
ENSMUSG00000026085.5	chr1;chr1;chr1;chr1;chr1;chr1;chr1;chr1;chr1;chr1;chr1;chr1;chr1;chr1;chr1	38003581;38003581;38003583;38004022;38004022;38004022;38005760;38006641;38006641;38007499;38007502;38009585;38009585;38014580;38014580	38003848;38003848;38003848;38004154;38004154;38004154;38005844;38006834;38006831;38007606;38007606;38009659;38009659;38014604;38014604	-;-;-;-;-;-;-;-;-;-;-;-;-;-;-	888	0	0	0	0	0	0
ENSMUSG00000089141.1	chr1	38030812	38031048	+	237	0	0	0	0	0	0
MSTRG.179	chr1;chr1;chr1;chr1;chr1;chr1;chr1;chr1;chr1;chr1;chr1;chr1;chr1;chr1;chr1;chr1;chr1;chr1;chr1;chr1;chr1;chr1;chr1;chr1;chr1	38040712;38044239;38044488;38046831;38047048;38047048;38047048;38047103;38050837;38050837;38050837;38050837;38050837;38051969;38052478;38052478;38052478;38052478;38052478;38053334;38053738;38053954;38053954;38054009;38054009	38044624;38044624;38044624;38047302;38047302;38047302;38047302;38047302;38050955;38050955;38050955;38050955;38050955;38052686;38052686;38052686;38052686;38052686;38052686;38053503;38054051;38054053;38054160;38054088;38054191	-;-;-;-;-;-;-;-;-;-;-;-;-;-;-;-;-;-;-;-;-;-;-;-;-	5846	257	477	324	254	420	307
MSTRG.180	chr1;chr1;chr1;chr1;chr1;chr1;chr1;chr1;chr1;chr1;chr1;chr1;chr1;chr1;chr1;chr1;chr1;chr1;chr1;chr1;chr1;chr1;chr1;chr1	38054855;38074651;38074870;38075710;38078439;38079009;38089122;38089913;38090874;38092838;38094048;38094392;38097518;38098542;38101549;38102169;38102493;38103457;38105638;38105862;38106021;38107032;38107968;38108451	38055169;38074776;38074954;38076379;38078656;38079159;38089220;38090002;38090948;38093118;38094155;38094502;38097585;38098683;38101680;38102351;38102654;38103588;38105769;38105938;38106185;38107170;38108129;38112424	+;+;+;+;+;+;+;+;+;+;+;+;+;+;+;+;+;+;+;+;+;+;+;+	7797	894	1831	1087	1668	1552	1338
MSTRG.181	chr1;chr1;chr1;chr1;chr1;chr1;chr1;chr1;chr1;chr1;chr1;chr1;chr1;chr1;chr1;chr1;chr1;chr1;chr1;chr1;chr1;chr1;chr1	38109632;38110461;38110685;38110929;38111590;38112136;38113109;38113562;38114519;38115967;38119960;38124345;38128188;38131160;38136135;38140549;38142390;38144816;38148908;38155698;38164413;38165249;38186307	38110043;38110563;38110841;38111140;38111710;38112369;38113311;38113727;38114621;38116139;38120180;38124464;38128342;38131288;38136243;38140665;38142497;38145519;38149060;38155866;38164539;38165312;38186507	-;-;-;-;-;-;-;-;-;-;-;-;-;-;-;-;-;-;-;-;-;-;-	4261	119	266	101	85	239	198
MSTRG.183	chr1;chr1;chr1;chr1;chr1;chr1;chr1;chr1;chr1;chr1;chr1;chr1;chr1;chr1;chr1;chr1;chr1;chr1;chr1;chr1;chr1;chr1;chr1;chr1;chr1;chr1;chr1;chr1;chr1;chr1;chr1;chr1;chr1;chr1;chr1;chr1;chr1;chr1;chr1;chr1;chr1;chr1;chr1;chr1;chr1;chr1;chr1;chr1;chr1;chr1;chr1;chr1;chr1;chr1;chr1;chr1;chr1;chr1;chr1;chr1;chr1;chr1;chr1;chr1;chr1;chr1;chr1;chr1;chr1;chr1;chr1;chr1;chr1;chr1;chr1;chr1;chr1;chr1;chr1;chr1…	38234171;38234172;38234172;38236088;38238105;38238105;38238105;38238105;38238107;38238460;38238460;38238460;38238460;38238460;38242170;38242170;38242170;38242170;38242170;38243781;38243781;38243781;38243781;38243781;38248016;38248016;38248016;38248016;38248016;38250411;38250411;38250411;38250411;38250411;38254167;38260656;38260656;38260656;38260656;38261735;38261735;38261735;38261735;38264751;382…	38236415;38236415;38236415;38236415;38238328;38238328;38238328;38238328;38238328;38238509;38238509;38238509;38238509;38238509;38242263;38242263;38242263;38242263;38242263;38243852;38243852;38243852;38243852;38243852;38248152;38248152;38248152;38248152;38248152;38250474;38250474;38250474;38250474;38250474;38254288;38260783;38260783;38260783;38260783;38261849;38261936;38261936;38261936;38264875;382…	-;-;-;-;-;-;-;-;-;-;-;-;-;-;-;-;-;-;-;-;-;-;-;-;-;-;-;-;-;-;-;-;-;-;-;-;-;-;-;-;-;-;-;-;-;-;-;-;-;-;-;-;-;-;-;-;-;-;-;-;-;-;-;-;-;-;-;-;-;-;-;-;-;-;-;-;-;-;-;-;-;-;-;-;-;-;-;-;-;-;-;-;-;-;-;-;-;-;-;-;-;-;-;-;-;-;-;-;-;-	6704	29	76	44	30	56	67
MSTRG.184	chr1;chr1;chr1;chr1;chr1;chr1;chr1;chr1	38292265;38295966;38296545;38296642;38302422;38302422;38302914;38303294	38292349;38296119;38296812;38296812;38302448;38302554;38302967;38303511	+;+;+;+;+;+;+;+	912	1	0	0	0	0	0
MSTRG.185	chr1;chr1;chr1	38364747;38365115;38368457	38364854;38365326;38368775	+;+;+	639	0	0	0	0	1	1
MSTRG.186	chr1;chr1;chr1;chr1;chr1;chr1;chr1;chr1	38441794;38445674;38446155;38446155;38446410;38446410;38447669;38450394	38442006;38445773;38446246;38446246;38447089;38446525;38448010;38450819	+;+;+;+;+;+;+;+	1853	0	1	0	0	0	0
ENSMUSG00000048814.4	chr1;chr1;chr1;chr1;chr1;chr1;chr1;chr1;chr1;chr1;chr1;chr1;chr1;chr1;chr1;chr1;chr1;chr1;chr1;chr1;chr1;chr1;chr1	38850514;38851354;38857496;38857496;38861084;38861084;38863886;38863886;38864681;38864681;38868557;38868557;38869389;38869389;38870058;38870058;38872810;38872810;38874907;38874907;38877992;38877992;38892616	38855068;38855068;38857645;38857645;38861246;38861246;38864044;38864044;38864802;38864802;38868671;38868671;38869485;38869485;38870265;38870265;38872965;38872965;38875029;38875029;38878060;38878110;38892935	-;-;-;-;-;-;-;-;-;-;-;-;-;-;-;-;-;-;-;-;-;-;-	6287	3	8	23	20	11	4
ENSMUSG00000026080.7	chr1;chr1;chr1;chr1;chr1;chr1;chr1;chr1;chr1;chr1;chr1;chr1;chr1	38920722;38924826;38926988;38928446;38930794;38930794;38939334;38941195;38941195;38952782;38952782;38954735;38954735	38922880;38924931;38928680;38928680;38930885;38930885;38939463;38941326;38941326;38952901;38952901;38954998;38955005	-;-;-;-;-;-;-;-;-;-;-;-;-	4703	0	0	0	0	6	8
ENSMUSG00000067604.2	chr1;chr1;chr1;chr1;chr1;chr1;chr1;chr1;chr1;chr1;chr1;chr1;chr1;chr1;chr1;chr1;chr1;chr1	38995994;38996048;38998356;38998356;38998712;38998712;39000783;39000901;39000901;39002901;39002901;39003800;39003800;39004405;39004405;39005474;39005474;39006728	38996206;38996206;38998411;38998411;38998762;38998762;39000806;39000954;39000954;39002984;39002984;39003835;39003835;39004446;39004446;39005488;39005520;39007123	+;+;+;+;+;+;+;+;+;+;+;+;+;+;+;+;+;+	1003	0	0	0	0	0	0
MSTRG.182	chr1;chr1;chr1;chr1;chr1;chr1	39044659;39048091;39051760;39052090;39052580;39052986	39044694;39048220;39051850;39052233;39052788;39054081	+;+;+;+;+;+	1706	153	252	125	145	261	204
MSTRG.190	chr1;chr1;chr1;chr1;chr1;chr1;chr1;chr1;chr1;chr1;chr1;chr1;chr1;chr1;chr1;chr1;chr1;chr1;chr1;chr1;chr1;chr1;chr1;chr1;chr1;chr1	39250576;39251057;39320164;39320164;39344313;39344313;39349532;39357489;39368686;39369800;39381285;39382141;39382933;39385152;39387782;39390655;39391548;39392840;39394898;39398400;39402114;39402114;39404336;39405277;39416494;39418700	39250854;39251587;39320220;39320220;39344460;39344461;39349623;39357578;39368806;39369913;39381403;39382223;39383039;39385299;39387866;39390796;39391657;39392941;39395044;39398675;39402311;39402311;39404526;39405369;39416668;39420079	+;+;+;+;+;+;+;+;+;+;+;+;+;+;+;+;+;+;+;+;+;+;+;+;+;+	4789	98	175	119	46	147	122
MSTRG.193	chr1	39333128	39333410	-	283	0	0	0	3	1	2
MSTRG.194	chr1	39371744	39372298	+	555	2	3	3	1	1	3
MSTRG.188	chr1;chr1;chr1;chr1;chr1	39424696;39424994;39426859;39427799;39428147	39424779;39425100;39426984;39427911;39428753	+;+;+;+;+	1037	1552	2475	1196	1273	2549	1844
MSTRG.189	chr1;chr1;chr1;chr1;chr1;chr1;chr1;chr1;chr1;chr1;chr1;chr1;chr1;chr1;chr1;chr1;chr1;chr1;chr1;chr1	39428344;39430572;39430927;39433269;39433723;39436300;39436840;39437073;39438122;39441966;39442843;39446153;39447962;39448902;39450910;39459528;39462136;39463597;39482913;39535285	39429631;39430669;39431016;39433334;39433963;39436368;39436938;39437202;39438407;39442083;39443057;39446303;39448132;39449099;39451117;39459768;39462364;39463715;39483023;39535592	-;-;-;-;-;-;-;-;-;-;-;-;-;-;-;-;-;-;-;-	4436	35	65	77	35	57	50
ENSMUSG00000065629.1	chr1	39576378	39576591	+	214	0	0	0	0	0	0
MSTRG.195	chr1;chr1;chr1;chr1;chr1;chr1;chr1;chr1;chr1;chr1;chr1;chr1;chr1;chr1;chr1;chr1;chr1;chr1;chr1;chr1	39591837;39592399;39592647;39594261;39594261;39595090;39595116;39595116;39596718;39596718;39596718;39599245;39599245;39599245;39601737;39601737;39601737;39601914;39601914;39601914	39591892;39593182;39593182;39594425;39594425;39595268;39595268;39595268;39596920;39596920;39596920;39599447;39599447;39599447;39601833;39601833;39601833;39603718;39603328;39603726	+;+;+;+;+;+;+;+;+;+;+;+;+;+;+;+;+;+;+;+	3500	89	136	100	81	205	86
MSTRG.196	chr1;chr1;chr1;chr1;chr1;chr1;chr1;chr1;chr1;chr1;chr1;chr1	39604415;39605771;39607299;39608141;39612323;39612450;39615160;39615160;39617538;39620893;39621927;39633672	39604506;39605961;39608847;39609360;39612515;39612515;39615602;39615256;39617620;39620961;39622177;39634250	-;-;-;-;-;-;-;-;-;-;-;-	3963	299	570	300	396	854	600
MSTRG.197	chr1	39605590	39605699	-	110	1	3	0	2	0	4
MSTRG.198	chr1	39630591	39630720	-	130	1	2	0	0	0	3
ENSMUSG00000050967.4	chr1;chr1;chr1;chr1	39675251;39681715;39704621;39707351	39680088;39681828;39704790;39708027	-;-;-;-	5799	3	0	0	0	0	4
ENSMUSG00000090677.1	chr1;chr1	39707021;39711822	39708269;39714235	+;+	3663	0	0	0	0	0	1
ENSMUSG00000057173.7	chr1;chr1;chr1;chr1;chr1;chr1;chr1;chr1;chr1;chr1;chr1;chr1;chr1;chr1;chr1;chr1;chr1;chr1;chr1;chr1;chr1;chr1	39722151;39727115;39729031;39735502;39737687;39737777;39739754;39739754;39740445;39740445;39742340;39742340;39745418;39745418;39746936;39746936;39748586;39752743;39767003;39768223;39775263;39777723	39722502;39727428;39729145;39735596;39737843;39737843;39739812;39739812;39740595;39740595;39742453;39742453;39745495;39745495;39747046;39747046;39748716;39752806;39767089;39768284;39775386;39777842	-;-;-;-;-;-;-;-;-;-;-;-;-;-;-;-;-;-;-;-;-;-	2134	0	0	0	0	0	0
ENSMUSG00000091937.1	chr1	39861028	39861189	-	162	0	0	0	0	0	0
MSTRG.203	chr1;chr1;chr1;chr1;chr1;chr1;chr1;chr1;chr1;chr1;chr1;chr1;chr1;chr1;chr1;chr1;chr1;chr1;chr1;chr1;chr1;chr1;chr1;chr1;chr1;chr1;chr1;chr1;chr1;chr1;chr1;chr1;chr1;chr1;chr1;chr1;chr1;chr1;chr1;chr1;chr1;chr1;chr1;chr1;chr1;chr1;chr1;chr1;chr1;chr1;chr1;chr1;chr1;chr1;chr1;chr1;chr1;chr1;chr1;chr1;chr1;chr1;chr1;chr1;chr1;chr1;chr1;chr1;chr1;chr1;chr1;chr1;chr1;chr1;chr1;chr1;chr1;chr1;chr1;chr1…	39957758;39957758;39957758;39958025;39958354;39958354;39958354;39958354;40018796;40019023;40019023;40019023;40019023;40019023;40030772;40030772;40030772;40030772;40030772;40033552;40033552;40033552;40033552;40033552;40037405;40037405;40037405;40037405;40037405;40039984;40039984;40039984;40039984;40039984;40040728;40040728;40040728;40040728;40040769;40042027;40042027;40042027;40042027;40042027;400…	39958131;39958131;39958131;39958131;39958419;39958419;39958419;39958419;40018807;40019079;40019079;40019079;40019079;40019079;40030897;40030897;40030897;40030897;40030897;40033662;40033662;40033662;40033662;40033662;40037495;40037495;40037495;40037495;40037495;40040043;40040114;40040114;40040114;40040114;40040782;40040782;40040782;40040782;40040783;40042105;40042105;40042105;40042105;40042105;400…	+;+;+;+;+;+;+;+;+;+;+;+;+;+;+;+;+;+;+;+;+;+;+;+;+;+;+;+;+;+;+;+;+;+;+;+;+;+;+;+;+;+;+;+;+;+;+;+;+;+;+;+;+;+;+;+;+;+;+;+;+;+;+;+;+;+;+;+;+;+;+;+;+;+;+;+;+;+;+;+;+;+;+;+;+;+;+;+;+;+;+;+;+;+;+;+;+;+;+;+;+;+;+;+;+;+;+;+;+;+;+;+;+;+;+;+;+;+;+;+;+;+;+;+;+;+;+;+;+;+;+;+;+;+;+;+;+;+;+;+;+;+;+;+;+;+;+;+;+;+;+;+;+;+;+	6080	850	1843	1489	1101	2180	1884
MSTRG.200	chr1;chr1;chr1;chr1	40133073;40141812;40141989;40142458	40133483;40141859;40142132;40142698	-;-;-;-	844	3	0	0	1	6	4
MSTRG.202	chr1;chr1;chr1;chr1;chr1;chr1;chr1;chr1;chr1;chr1;chr1;chr1;chr1;chr1;chr1;chr1;chr1	40141613;40141637;40159234;40159234;40162109;40168800;40168800;40171869;40171869;40174800;40174800;40177754;40177754;40179967;40179967;40181886;40181886	40141664;40141664;40159382;40159382;40162367;40168980;40168980;40172043;40172043;40174862;40174862;40177889;40177889;40180109;40180109;40182064;40182064	+;+;+;+;+;+;+;+;+;+;+;+;+;+;+;+;+	1337	16	22	0	0	76	50
MSTRG.206	chr1;chr1;chr1;chr1;chr1;chr1;chr1;chr1;chr1;chr1;chr1;chr1;chr1;chr1;chr1;chr1;chr1;chr1;chr1;chr1;chr1;chr1	40281925;40323431;40339078;40339078;40349965;40349965;40350303;40350303;40351603;40351603;40354754;40354754;40357605;40357605;40359123;40359123;40367131;40367131;40369192;40369192;40369820;40369820	40282151;40323726;40339141;40339141;40350202;40350202;40350492;40350492;40351771;40351771;40354819;40354819;40357722;40357722;40359274;40359274;40367274;40367274;40369359;40369359;40373043;40373022	+;+;+;+;+;+;+;+;+;+;+;+;+;+;+;+;+;+;+;+;+;+	5056	428	810	362	450	2491	1945
MSTRG.207	chr1;chr1	40341135;40341225	40341204;40342146	-;-	992	3	4	5	6	38	70
MSTRG.204	chr1;chr1;chr1;chr1;chr1;chr1;chr1;chr1;chr1;chr1;chr1	40381472;40383334;40384217;40385816;40399873;40402651;40407781;40408607;40413664;40420037;40421872	40381664;40383403;40384451;40386014;40400035;40402722;40407910;40408743;40413807;40420198;40422316	+;+;+;+;+;+;+;+;+;+;+	1950	13	46	9	4	82	96
MSTRG.208	chr1;chr1;chr1;chr1;chr1;chr1;chr1;chr1;chr1;chr1;chr1;chr1;chr1;chr1;chr1;chr1;chr1;chr1;chr1;chr1;chr1;chr1;chr1;chr1;chr1;chr1;chr1;chr1;chr1;chr1;chr1;chr1;chr1;chr1;chr1;chr1;chr1;chr1;chr1;chr1	40486415;40493434;40496472;40496621;40497473;40497473;40497473;40497473;40497473;40498137;40498137;40498137;40498137;40498137;40499151;40499151;40499151;40499151;40499444;40499444;40499444;40499444;40501179;40501179;40501179;40501179;40502932;40502932;40502932;40502932;40503375;40503375;40503375;40503375;40506920;40506920;40508538;40508538;40518611;40518611	40486475;40493491;40496701;40496701;40497673;40497673;40497673;40497673;40497673;40498347;40498347;40498347;40498347;40498252;40499325;40499325;40499325;40499325;40499606;40499606;40499606;40499606;40501247;40501247;40501247;40501247;40503073;40503073;40503073;40503073;40503520;40504993;40503520;40503568;40507066;40507066;40508705;40508705;40522241;40522260	+;+;+;+;+;+;+;+;+;+;+;+;+;+;+;+;+;+;+;+;+;+;+;+;+;+;+;+;+;+;+;+;+;+;+;+;+;+;+;+	6894	1	3	5	1	32	34
ENSMUSG00000026070.8	chr1;chr1;chr1;chr1;chr1;chr1;chr1;chr1;chr1;chr1;chr1;chr1;chr1;chr1;chr1;chr1;chr1;chr1;chr1;chr1;chr1;chr1;chr1;chr1;chr1;chr1;chr1;chr1;chr1;chr1;chr1;chr1;chr1;chr1;chr1;chr1;chr1;chr1;chr1;chr1;chr1	40522397;40522466;40522851;40522851;40523006;40523006;40528574;40528574;40528574;40528574;40531539;40531539;40531539;40531539;40535230;40535230;40535230;40535230;40537767;40537767;40537767;40537767;40541126;40541126;40541126;40541126;40543820;40543820;40543820;40546446;40546446;40546446;40547903;40547903;40547903;40552594;40552594;40555183;40555183;40557216;40557322	40522626;40522655;40523202;40523202;40523202;40523202;40528659;40528659;40528659;40528659;40531785;40531785;40531785;40531785;40535395;40535395;40535395;40535395;40537911;40537911;40537911;40537911;40541188;40541188;40541164;40541188;40543943;40543943;40543943;40546585;40546585;40546585;40548061;40548061;40548423;40552752;40552752;40557699;40556010;40557696;40557678	+;+;+;+;+;+;+;+;+;+;+;+;+;+;+;+;+;+;+;+;+;+;+;+;+;+;+;+;+;+;+;+;+;+;+;+;+;+;+;+;+	4779	0	2	0	0	0	0
ENSMUSG00000026068.5	chr1;chr1;chr1;chr1;chr1;chr1;chr1;chr1;chr1;chr1;chr1;chr1;chr1;chr1;chr1;chr1;chr1;chr1;chr1;chr1;chr1;chr1;chr1;chr1;chr1;chr1;chr1;chr1;chr1;chr1;chr1	40572207;40572250;40572293;40572545;40572545;40572545;40573242;40573242;40573242;40581061;40581061;40581061;40581639;40581639;40581639;40582049;40582049;40582049;40588321;40588321;40593903;40593903;40596069;40596069;40598537;40598732;40599835;40599835;40604612;40604612;40605470	40572321;40572321;40572321;40572620;40572620;40572620;40573380;40573380;40573380;40581227;40581227;40581227;40581960;40581960;40581960;40583762;40582232;40582232;40588471;40588471;40593968;40593968;40596330;40596192;40598883;40598883;40599972;40599972;40604748;40604785;40608550	+;+;+;+;+;+;+;+;+;+;+;+;+;+;+;+;+;+;+;+;+;+;+;+;+;+;+;+;+;+;+	6752	0	2	0	0	0	0
ENSMUSG00000026065.7	chr1;chr1;chr1;chr1;chr1;chr1;chr1;chr1;chr1;chr1;chr1;chr1	40637072;40640704;40657615;40659698;40663854;40664594;40667162;40668968;40675885;40680238;40681059;40686082	40637616;40641167;40657874;40659915;40664056;40664680;40667232;40669129;40675981;40680369;40681146;40687576	+;+;+;+;+;+;+;+;+;+;+;+	3822	1	4	2	0	0	7
ENSMUSG00000088965.1	chr1	40666590	40666680	+	91	0	0	0	0	0	0
MSTRG.209	chr1;chr1;chr1;chr1;chr1;chr1;chr1;chr1;chr1;chr1;chr1;chr1	40738557;40775440;40783053;40799465;40800648;40812554;40813104;40818746;40820388;40822410;40823088;40824471	40739010;40775903;40783303;40799682;40800850;40812643;40813174;40818907;40820484;40822541;40823178;40825730	+;+;+;+;+;+;+;+;+;+;+;+	3493	55	134	34	26	17	10
MSTRG.210	chr1;chr1;chr1;chr1;chr1;chr1;chr1;chr1;chr1;chr1;chr1;chr1;chr1;chr1;chr1;chr1;chr1	40828883;40828886;40838075;40838226;40838226;40841222;40841222;40841222;40843012;40843012;40844375;40844375;40844375;40847116;40847330;40847330;40847330	40831391;40831391;40838404;40838435;40838435;40843055;40841351;40841351;40843055;40843055;40844462;40844462;40844462;40847245;40847532;40847502;40847508	-;-;-;-;-;-;-;-;-;-;-;-;-;-;-;-;-	5125	74	136	94	86	80	70
MSTRG.211	chr1;chr1;chr1;chr1;chr1	40862446;40862944;40864467;40895143;40911641	40862732;40863043;40864565;40895280;40912112	+;+;+;+;+	1096	171	409	283	111	103	61
ENSMUSG00000053640.1	chr1	42286571	42287953	+	1383	0	0	0	0	0	0
ENSMUSG00000060424.6	chr1;chr1;chr1	42705223;42720401;42723686	42705301;42720447;42723757	-;-;-	198	0	0	0	0	0	0
ENSMUSG00000045515.2	chr1	42753991	42757052	+	3062	0	0	0	0	0	0
MSTRG.212	chr1;chr1;chr1;chr1;chr1;chr1;chr1;chr1;chr1;chr1;chr1;chr1;chr1;chr1;chr1;chr1;chr1;chr1;chr1;chr1;chr1;chr1;chr1;chr1;chr1;chr1;chr1	42908078;42908121;42919314;42919314;42936600;42936600;42936741;42936741;42944552;42944552;42952192;42952195;42952195;42952938;42952938;42952938;42955285;42955285;42955285;42956286;42956286;42956286;42957919;42960140;42960140;42962250;42962250	42908271;42908271;42919493;42919493;42936662;42936662;42936771;42936771;42944631;42944631;42952262;42952262;42952262;42953013;42953013;42953013;42955453;42955453;42955453;42956394;42956394;42956394;42958858;42960309;42960309;42962278;42962527	+;+;+;+;+;+;+;+;+;+;+;+;+;+;+;+;+;+;+;+;+;+;+;+;+;+;+	2361	173	332	208	195	191	117
MSTRG.213	chr1	42923530	42923663	-	134	0	0	0	0	0	0
ENSMUSG00000079587.1	chr1;chr1	43009719;43010317	43010078;43011992	+;+	2036	0	1	0	0	1	0
ENSMUSG00000041907.7	chr1	43088905	43090450	+	1546	0	0	0	0	0	0
ENSMUSG00000089088.1	chr1	43093690	43093774	+	85	0	0	0	0	0	0
MSTRG.214	chr1;chr1;chr1;chr1;chr1;chr1;chr1;chr1;chr1;chr1;chr1;chr1;chr1;chr1;chr1	43104114;43108403;43110256;43111364;43113457;43115943;43116725;43119362;43124319;43128306;43131084;43132096;43149226;43153697;43155115	43106680;43108836;43110415;43111510;43113600;43116000;43117066;43119444;43124473;43128500;43132797;43132797;43149308;43153894;43155467	-;-;-;-;-;-;-;-;-;-;-;-;-;-;-	6633	96	239	176	98	289	247
MSTRG.215	chr1	43149433	43150680	+	1248	3	6	5	0	5	6
MSTRG.216	chr1;chr1;chr1;chr1	43155555;43157560;43167843;43170031	43155707;43157726;43168218;43172792	+;+;+;+	3458	114	331	190	152	253	260
MSTRG.218	chr1;chr1;chr1;chr1;chr1;chr1	43179919;43185089;43188497;43198543;43209921;43220547	43180510;43185275;43188666;43198717;43210099;43220806	-;-;-;-;-;-	1563	39	46	34	46	187	113
MSTRG.221	chr1	43246001	43246483	+	483	55	112	80	11	80	68
MSTRG.222	chr1;chr1;chr1;chr1;chr1;chr1;chr1;chr1;chr1;chr1;chr1;chr1;chr1	43502596;43502596;43502596;43514118;43517802;43517802;43566466;43590397;43590397;43610706;43610706;43625993;43625993	43502872;43502872;43502872;43514272;43519067;43519039;43566628;43590638;43590638;43611427;43611427;43627360;43627360	+;+;+;+;+;+;+;+;+;+;+;+;+	4193	18	43	16	28	73	49
ENSMUSG00000026051.8	chr1;chr1;chr1;chr1	43787447;43794045;43795405;43799090	43787808;43794092;43795562;43799423	+;+;+;+	902	2	5	11	6	15	14
MSTRG.224	chr1;chr1;chr1;chr1;chr1;chr1;chr1;chr1;chr1;chr1;chr1;chr1;chr1;chr1;chr1;chr1;chr1;chr1;chr1;chr1;chr1;chr1;chr1;chr1;chr1;chr1;chr1;chr1;chr1;chr1;chr1;chr1;chr1;chr1;chr1;chr1;chr1;chr1;chr1;chr1;chr1;chr1;chr1;chr1;chr1;chr1;chr1;chr1;chr1;chr1;chr1;chr1;chr1;chr1;chr1;chr1;chr1;chr1;chr1;chr1;chr1;chr1;chr1;chr1;chr1;chr1;chr1;chr1;chr1;chr1;chr1;chr1;chr1;chr1	43803811;43806357;43810562;43810562;43812544;43812544;43813817;43813817;43817366;43817366;43821735;43821735;43821852;43828526;43828526;43828526;43828575;43828575;43831662;43831662;43831662;43831662;43831662;43831711;43836910;43836910;43836910;43836910;43836910;43836910;43836963;43847309;43847309;43847309;43847309;43847476;43854090;43854090;43854090;43854090;43854090;43854090;43854090;43859377;438…	43807207;43807207;43810665;43810665;43812601;43812601;43813877;43813877;43817409;43817409;43821854;43821854;43821854;43828647;43828647;43828647;43828647;43828647;43831721;43831721;43831721;43831721;43831721;43831721;43837014;43837014;43837014;43837014;43837014;43837014;43837014;43847489;43847489;43847395;43847489;43847489;43854150;43854150;43854150;43854150;43854150;43854150;43854150;43859469;438…	-;-;-;-;-;-;-;-;-;-;-;-;-;-;-;-;-;-;-;-;-;-;-;-;-;-;-;-;-;-;-;-;-;-;-;-;-;-;-;-;-;-;-;-;-;-;-;-;-;-;-;-;-;-;-;-;-;-;-;-;-;-;-;-;-;-;-;-;-;-;-;-;-;-	5097	119	205	91	26	127	144
MSTRG.225	chr1	43842755	43844033	+	1279	1	1	4	0	2	3
ENSMUSG00000088848.1	chr1	43959773	43959897	+	125	0	0	0	0	0	0
ENSMUSG00000077132.1	chr1	43975622	43975731	-	110	0	0	0	0	0	0
MSTRG.226	chr1;chr1;chr1;chr1;chr1;chr1;chr1;chr1;chr1;chr1;chr1;chr1;chr1;chr1;chr1;chr1;chr1;chr1;chr1;chr1;chr1;chr1;chr1;chr1;chr1;chr1;chr1;chr1;chr1;chr1;chr1;chr1;chr1;chr1;chr1;chr1;chr1;chr1;chr1;chr1;chr1;chr1;chr1;chr1;chr1;chr1;chr1;chr1;chr1;chr1;chr1;chr1;chr1;chr1;chr1;chr1;chr1;chr1;chr1	43990847;43990847;43996955;43996955;44006157;44006157;44007952;44007952;44010102;44010102;44011422;44011422;44013316;44013316;44014281;44014281;44016929;44016929;44017713;44017713;44025727;44025727;44027246;44027246;44028409;44028409;44029375;44029375;44030289;44030289;44032261;44032261;44034052;44034052;44035258;44035258;44035580;44035580;44037153;44037153;44038575;44038575;44039917;44039917;440…	43991098;43991098;43997083;43997083;44006252;44006252;44008056;44008056;44010226;44010226;44011585;44011585;44013470;44013470;44014357;44014357;44017056;44017056;44017812;44017812;44025875;44025875;44027361;44027361;44028577;44028577;44029532;44029532;44030365;44030365;44032367;44032367;44034206;44034206;44035374;44035374;44035680;44035680;44037249;44037249;44038712;44038712;44040161;44040161;440…	+;+;+;+;+;+;+;+;+;+;+;+;+;+;+;+;+;+;+;+;+;+;+;+;+;+;+;+;+;+;+;+;+;+;+;+;+;+;+;+;+;+;+;+;+;+;+;+;+;+;+;+;+;+;+;+;+;+;+	4682	523	1191	729	518	905	810
ENSMUSG00000047343.4	chr1;chr1;chr1;chr1;chr1;chr1;chr1;chr1;chr1;chr1;chr1;chr1	44066253;44066780;44067355;44067377;44067377;44070467;44070526;44074031;44074031;44074031;44076753;44076753	44066878;44066878;44070618;44067494;44067494;44070618;44070618;44074313;44074121;44074121;44076879;44076851	-;-;-;-;-;-;-;-;-;-;-;-	4300	1	17	5	2	10	15
ENSMUSG00000090106.1	chr1	44075315	44075494	-	180	0	0	0	0	0	0
ENSMUSG00000091844.1	chr1	44112797	44118781	-	5985	0	0	2	0	0	0
MSTRG.232	chr1;chr1;chr1;chr1;chr1;chr1;chr1;chr1;chr1;chr1;chr1;chr1;chr1;chr1;chr1;chr1;chr1;chr1;chr1;chr1;chr1;chr1;chr1;chr1;chr1;chr1;chr1;chr1;chr1;chr1;chr1;chr1;chr1;chr1;chr1;chr1;chr1;chr1;chr1;chr1;chr1;chr1;chr1;chr1;chr1;chr1;chr1;chr1;chr1;chr1;chr1;chr1;chr1;chr1;chr1;chr1;chr1;chr1;chr1;chr1;chr1;chr1;chr1;chr1;chr1;chr1;chr1;chr1;chr1;chr1;chr1;chr1;chr1;chr1;chr1;chr1;chr1;chr1;chr1;chr1…	44143458;44143461;44143655;44143655;44143705;44143706;44143712;44143874;44144688;44144688;44144688;44144688;44144688;44144688;44144688;44144688;44144746;44144862;44145321;44145321;44145321;44145321;44145321;44145321;44145321;44145321;44145321;44145321;44145347;44145353;44145359;44148028;44148206;44148206;44148206;44148206;44148206;44148206;44148206;44148206;44148206;44148206;44148206;44148308;441…	44143908;44143908;44143908;44143908;44143908;44143908;44143908;44143908;44144893;44144893;44144893;44144893;44144893;44144893;44144893;44144893;44144893;44144893;44145372;44145372;44145372;44145372;44145372;44145372;44145372;44145372;44145372;44145372;44145372;44145372;44145372;44148057;44148436;44148436;44148436;44148436;44148436;44148436;44148436;44148436;44148436;44148436;44148436;44148436;441…	-;-;-;-;-;-;-;-;-;-;-;-;-;-;-;-;-;-;-;-;-;-;-;-;-;-;-;-;-;-;-;-;-;-;-;-;-;-;-;-;-;-;-;-;-;-;-;-;-;-;-;-;-;-;-;-;-;-;-;-;-;-;-;-;-;-;-;-;-;-;-;-;-;-;-;-;-;-;-;-;-;-;-;-;-;-;-;-;-;-;-;-;-;-;-;-;-;-;-;-;-;-;-;-;-;-;-;-;-;-;-;-;-;-;-;-;-;-;-;-	5125	96	157	84	77	153	178
MSTRG.233	chr1;chr1;chr1;chr1;chr1;chr1;chr1;chr1;chr1;chr1;chr1;chr1;chr1;chr1;chr1;chr1;chr1;chr1;chr1;chr1;chr1;chr1;chr1;chr1;chr1;chr1;chr1;chr1;chr1	44175802;44175845;44176007;44176813;44176824;44177019;44177019;44177019;44183111;44183111;44183111;44183111;44183188;44184483;44184483;44185573;44185573;44186105;44186105;44186428;44186428;44193829;44193829;44195418;44195418;44198623;44198623;44199694;44199694	44176040;44176020;44176215;44177119;44177119;44177119;44177119;44177119;44183711;44183711;44183174;44183411;44183252;44184609;44184609;44185668;44185668;44186209;44186209;44186522;44186522;44193961;44193961;44195504;44195504;44198719;44198719;44201615;44201355	+;+;+;+;+;+;+;+;+;+;+;+;+;+;+;+;+;+;+;+;+;+;+;+;+;+;+;+;+	3984	111	259	97	151	197	152
MSTRG.227	chr1;chr1;chr1;chr1;chr1;chr1;chr1;chr1;chr1;chr1;chr1;chr1;chr1;chr1;chr1;chr1;chr1;chr1;chr1;chr1;chr1;chr1;chr1;chr1;chr1;chr1;chr1;chr1;chr1;chr1;chr1;chr1;chr1;chr1;chr1;chr1;chr1;chr1;chr1;chr1;chr1;chr1;chr1;chr1;chr1;chr1;chr1;chr1;chr1;chr1;chr1;chr1;chr1;chr1;chr1;chr1;chr1;chr1;chr1;chr1;chr1;chr1;chr1;chr1;chr1	44204589;44204692;44204692;44204754;44204777;44213780;44213782;44213782;44213782;44213782;44213782;44214989;44214989;44214989;44214989;44214989;44214989;44215650;44215650;44215650;44215650;44215650;44215675;44217822;44217822;44217822;44217822;44217822;44217822;44218655;44218655;44218655;44218655;44218655;44218655;44220722;44220722;44220722;44220722;44220722;44223654;44223654;44223654;44223654;442…	44204995;44204995;44204995;44204810;44204982;44213957;44213957;44213957;44213957;44213957;44213957;44215104;44215100;44215180;44215104;44215104;44215104;44215736;44215736;44215736;44215736;44215736;44215736;44217882;44217954;44217882;44217882;44217882;44217882;44218798;44218798;44218689;44218798;44218798;44218798;44220929;44220929;44220929;44220929;44220929;44223843;44224062;44224727;44224727;442…	+;+;+;+;+;+;+;+;+;+;+;+;+;+;+;+;+;+;+;+;+;+;+;+;+;+;+;+;+;+;+;+;+;+;+;+;+;+;+;+;+;+;+;+;+;+;+;+;+;+;+;+;+;+;+;+;+;+;+;+;+;+;+;+;+	4495	112	198	98	114	224	203
ENSMUSG00000046828.3	chr1;chr1;chr1;chr1;chr1;chr1;chr1;chr1;chr1	44260915;44263270;44267009;44267009;44267877;44274956;44274956;44275685;44275685	44263598;44263598;44267126;44268043;44268043;44275075;44275075;44275758;44275806	-;-;-;-;-;-;-;-;-	3961	0	0	0	2	0	0
ENSMUSG00000089703.1	chr1	44269007	44269963	+	957	0	0	0	0	0	0
ENSMUSG00000078019.1	chr1	44528122	44528208	+	87	0	0	0	0	0	0
MSTRG.228	chr1;chr1;chr1;chr1;chr1;chr1;chr1;chr1;chr1;chr1;chr1;chr1;chr1;chr1;chr1;chr1;chr1;chr1;chr1;chr1;chr1;chr1;chr1;chr1;chr1;chr1;chr1;chr1;chr1;chr1;chr1;chr1;chr1;chr1;chr1;chr1;chr1;chr1;chr1;chr1;chr1;chr1;chr1;chr1;chr1;chr1;chr1;chr1;chr1;chr1;chr1;chr1;chr1	44608356;44608538;44608538;44608572;44609442;44610007;44745989;44745989;44745989;44745989;44745989;44745989;44765462;44765462;44765462;44765462;44765462;44801319;44801319;44801319;44801319;44801319;44811188;44811188;44811188;44811188;44822859;44822859;44822859;44822859;44830116;44830116;44830116;44830116;44830485;44830898;44830898;44830898;44830898;44837813;44837813;44837813;44837813;44837813;448…	44608717;44608717;44608717;44608717;44609548;44610152;44746060;44746060;44746060;44746060;44746060;44746060;44765477;44765523;44765523;44765523;44765523;44801390;44801390;44801390;44801390;44801390;44811286;44811286;44811286;44811286;44822996;44822996;44822996;44822996;44830232;44830232;44830232;44830232;44830508;44830990;44830990;44830990;44830990;44837951;44837951;44837951;44837951;44837951;448…	+;+;+;+;+;+;+;+;+;+;+;+;+;+;+;+;+;+;+;+;+;+;+;+;+;+;+;+;+;+;+;+;+;+;+;+;+;+;+;+;+;+;+;+;+;+;+;+;+;+;+;+;+	3753	161	312	114	103	470	447
MSTRG.229	chr1	44701124	44701543	+	420	0	0	0	0	0	0
MSTRG.234	chr1;chr1;chr1;chr1;chr1;chr1;chr1;chr1;chr1;chr1;chr1;chr1;chr1;chr1;chr1;chr1;chr1;chr1;chr1;chr1;chr1;chr1;chr1;chr1;chr1;chr1;chr1;chr1;chr1;chr1;chr1;chr1;chr1;chr1;chr1;chr1;chr1;chr1;chr1;chr1;chr1;chr1;chr1;chr1;chr1;chr1;chr1;chr1;chr1;chr1;chr1;chr1;chr1;chr1;chr1;chr1;chr1;chr1;chr1;chr1;chr1;chr1;chr1;chr1;chr1;chr1;chr1;chr1;chr1;chr1;chr1;chr1;chr1;chr1;chr1;chr1;chr1;chr1;chr1;chr1…	45368383;45368383;45378342;45378342;45378787;45378787;45379251;45379251;45380568;45382205;45382650;45383416;45384434;45384434;45384511;45384655;45384655;45384655;45385278;45385278;45385278;45385722;45385722;45385898;45385898;45386948;45386948;45387400;45387400;45387951;45387951;45388362;45388362;45388523;45388523;45388818;45388818;45388980;45388980;45389810;45389810;45390408;45390408;45390852;453…	45368677;45368677;45378541;45378541;45378837;45378837;45381863;45379364;45380642;45382258;45382703;45383469;45384487;45384487;45384525;45384708;45384708;45384708;45385739;45385331;45385331;45385766;45385766;45385951;45385951;45386992;45386992;45387453;45387453;45388049;45388049;45388406;45388406;45388621;45388621;45388871;45388871;45389087;45389087;45389863;45389863;45390506;45390506;45390905;453…	+;+;+;+;+;+;+;+;+;+;+;+;+;+;+;+;+;+;+;+;+;+;+;+;+;+;+;+;+;+;+;+;+;+;+;+;+;+;+;+;+;+;+;+;+;+;+;+;+;+;+;+;+;+;+;+;+;+;+;+;+;+;+;+;+;+;+;+;+;+;+;+;+;+;+;+;+;+;+;+;+;+;+;+;+;+;+;+;+;+;+;+;+;+;+;+;+;+;+;+;+	8393	5014	12281	3469	3299	39218	35565
MSTRG.237	chr1;chr1;chr1;chr1;chr1;chr1;chr1;chr1;chr1;chr1;chr1;chr1;chr1;chr1;chr1;chr1;chr1;chr1;chr1;chr1;chr1;chr1;chr1;chr1;chr1;chr1;chr1;chr1;chr1;chr1;chr1;chr1;chr1;chr1;chr1;chr1;chr1;chr1;chr1;chr1;chr1;chr1;chr1;chr1;chr1;chr1;chr1;chr1;chr1;chr1;chr1;chr1;chr1;chr1;chr1;chr1;chr1;chr1;chr1;chr1;chr1;chr1;chr1;chr1;chr1;chr1;chr1;chr1;chr1;chr1;chr1;chr1;chr1;chr1;chr1;chr1;chr1;chr1;chr1;chr1…	45431166;45432633;45433484;45433484;45435152;45435152;45436845;45436845;45438961;45440012;45440436;45441245;45441807;45443678;45445058;45445876;45446217;45446877;45447921;45448507;45448507;45448669;45448669;45449149;45449149;45449660;45449660;45449898;45449898;45451227;45451566;45452906;45453295;45457666;45458924;45459961;45460105;45460266;45461046;45461578;45462085;45463085;45463389;45463867;454…	45433075;45433075;45433723;45433723;45435339;45435339;45436970;45437136;45439068;45440065;45440543;45441298;45441914;45443731;45445165;45447974;45446324;45447038;45447974;45448560;45448560;45448776;45448776;45449202;45449202;45449713;45449713;45450479;45449951;45451280;45451673;45453004;45453339;45457719;45458977;45460014;45460158;45460364;45461099;45461676;45462138;45463192;45463442;45463965;454…	-;-;-;-;-;-;-;-;-;-;-;-;-;-;-;-;-;-;-;-;-;-;-;-;-;-;-;-;-;-;-;-;-;-;-;-;-;-;-;-;-;-;-;-;-;-;-;-;-;-;-;-;-;-;-;-;-;-;-;-;-;-;-;-;-;-;-;-;-;-;-;-;-;-;-;-;-;-;-;-;-;-;-;-;-;-;-;-;-;-;-;-;-;-;-;-;-	9591	784	1478	717	738	4759	3724
MSTRG.238	chr1;chr1	45464796;45465075	45464977;45465435	+;+	543	6	2	0	1	27	14
MSTRG.239	chr1;chr1	45464821;45465075	45464977;45465265	-;-	348	9	5	1	0	17	13
ENSMUSG00000065010.1	chr1	45742301	45742407	-	107	0	0	0	0	0	0
ENSMUSG00000065255.1	chr1	45803740	45803870	+	131	0	0	0	4	2	0
ENSMUSG00000087764.1	chr1	45829807	45830009	+	203	0	0	0	0	0	0
MSTRG.236	chr1;chr1;chr1;chr1;chr1;chr1;chr1;chr1;chr1;chr1;chr1;chr1;chr1;chr1;chr1;chr1;chr1;chr1;chr1;chr1;chr1;chr1;chr1;chr1;chr1;chr1;chr1;chr1;chr1;chr1;chr1;chr1;chr1;chr1;chr1;chr1;chr1;chr1;chr1;chr1;chr1;chr1;chr1;chr1;chr1;chr1;chr1;chr1;chr1;chr1;chr1;chr1;chr1;chr1;chr1;chr1;chr1;chr1;chr1;chr1;chr1;chr1;chr1;chr1;chr1;chr1;chr1;chr1;chr1;chr1;chr1;chr1;chr1;chr1;chr1;chr1;chr1;chr1;chr1;chr1…	45852011;45852294;45852311;45852348;45852352;45855861;45855861;45855861;45855861;45855861;45858006;45858006;45858006;45858006;45858006;45858834;45858884;45858884;45858884;45858884;45858884;45860531;45860692;45860722;45860722;45860722;45860722;45862222;45862222;45862222;45862222;45863518;45863518;45863518;45863518;45864516;45864516;45864516;45868886;45868886;45868886;45869890;45869890;45869890;458…	45852449;45852449;45852449;45852449;45852449;45855990;45855990;45855990;45855990;45855990;45858071;45858071;45858071;45858071;45858071;45858974;45859200;45858974;45858974;45858974;45858974;45860846;45860774;45860846;45860846;45860846;45860846;45862292;45862292;45862292;45862292;45863637;45863637;45863637;45863637;45864604;45864604;45864604;45869044;45869044;45869044;45869949;45869949;45869949;458…	+;+;+;+;+;+;+;+;+;+;+;+;+;+;+;+;+;+;+;+;+;+;+;+;+;+;+;+;+;+;+;+;+;+;+;+;+;+;+;+;+;+;+;+;+;+;+;+;+;+;+;+;+;+;+;+;+;+;+;+;+;+;+;+;+;+;+;+;+;+;+;+;+;+;+;+;+;+;+;+;+;+;+;+;+;+;+;+;+;+;+;+;+;+;+;+;+	4717	199	429	202	203	426	325
MSTRG.235	chr1;chr1	45914177;45914177	45914632;45914599	-;-	456	31	49	35	9	67	53
ENSMUSG00000091090.1	chr1	45946370	45947118	-	749	0	0	0	0	1	0
ENSMUSG00000025993.4	chr1;chr1;chr1;chr1;chr1;chr1;chr1;chr1	45964915;45967737;45969081;45975154;45975730;45978001;45981562;45982066	45966564;45968375;45969326;45975280;45975845;45978160;45981629;45982439	-;-;-;-;-;-;-;-	3380	9	20	12	3	44	28
ENSMUSG00000070896.1	chr1	46038393	46038860	+	468	1	1	0	0	0	1
ENSMUSG00000090682.1	chr1	46068602	46068865	-	264	0	0	0	0	0	0
ENSMUSG00000044457.2	chr1;chr1;chr1;chr1;chr1;chr1;chr1;chr1;chr1;chr1;chr1;chr1	46076917;46077260;46077260;46081749;46081749;46081749;46083344;46083344;46084761;46085643;46085643;46085643	46078792;46078792;46078792;46081938;46081938;46081938;46083463;46083463;46085569;46087282;46087282;46087314	-;-;-;-;-;-;-;-;-;-;-;-	4667	0	0	0	0	0	0
MSTRG.241	chr1;chr1;chr1;chr1;chr1;chr1;chr1;chr1;chr1;chr1;chr1;chr1;chr1;chr1;chr1;chr1;chr1;chr1;chr1;chr1;chr1;chr1;chr1;chr1;chr1;chr1;chr1;chr1;chr1;chr1;chr1;chr1;chr1;chr1;chr1;chr1;chr1;chr1;chr1;chr1;chr1;chr1;chr1;chr1;chr1;chr1;chr1;chr1;chr1;chr1;chr1;chr1;chr1;chr1;chr1;chr1;chr1;chr1;chr1;chr1;chr1;chr1;chr1;chr1;chr1;chr1;chr1;chr1;chr1;chr1;chr1;chr1;chr1;chr1;chr1;chr1;chr1;chr1;chr1;chr1…	46123583;46123583;46123790;46123790;46135368;46135368;46138280;46138280;46140550;46140550;46142400;46142400;46154843;46154843;46156263;46156263;46166110;46166110;46173014;46173014;46176105;46176105;46180462;46180462;46181188;46181188;46183507;46183507;46184953;46184953;46188151;46188151;46191347;46191347;46194257;46194257;46196351;46196351;46198823;46198823;46232132;46232132;46234075;46234075;462…	46123669;46123669;46123849;46123849;46135430;46135430;46138342;46138342;46140658;46140658;46142547;46142547;46154930;46154930;46156443;46156443;46166185;46166185;46173139;46173139;46176224;46176224;46180645;46180645;46181367;46181367;46183779;46183779;46185080;46185080;46188229;46188229;46191571;46191571;46194403;46194403;46197036;46197036;46199009;46199009;46232325;46232325;46234273;46234273;462…	+;+;+;+;+;+;+;+;+;+;+;+;+;+;+;+;+;+;+;+;+;+;+;+;+;+;+;+;+;+;+;+;+;+;+;+;+;+;+;+;+;+;+;+;+;+;+;+;+;+;+;+;+;+;+;+;+;+;+;+;+;+;+;+;+;+;+;+;+;+;+;+;+;+;+;+;+;+;+;+;+;+;+;+;+;+;+;+;+;+;+;+;+;+;+;+;+;+;+;+;+;+;+;+;+;+;+;+;+;+;+;+;+;+;+;+;+;+;+;+;+;+;+;+;+;+;+;+;+;+;+	12359	3	12	7	3	23	22
MSTRG.243	chr1	46431042	46431160	+	119	0	0	0	0	0	0
MSTRG.244	chr1;chr1;chr1;chr1;chr1	46665806;46669409;46671900;46672114;46682780	46665840;46669577;46672002;46672241;46682956	+;+;+;+;+	612	0	0	0	0	0	0
MSTRG.242	chr1;chr1;chr1;chr1;chr1;chr1;chr1;chr1;chr1;chr1;chr1;chr1;chr1;chr1;chr1;chr1;chr1	46864389;46868831;46874447;46874908;46875910;46875910;46877368;46877368;46882938;46882938;46884188;46884188;46889401;46889401;46891972;46891972;46910316	46866956;46869021;46874988;46874988;46876278;46876278;46877488;46877488;46883126;46883126;46884357;46884357;46889608;46889608;46892744;46892996;46910891	-;-;-;-;-;-;-;-;-;-;-;-;-;-;-;-;-	5959	76	232	108	164	225	195
ENSMUSG00000081185.1	chr1	47422488	47423216	-	729	1	3	0	0	1	1
ENSMUSG00000080510.1	chr1	47806123	47806243	-	121	0	0	0	0	0	0
ENSMUSG00000088017.1	chr1	47808143	47808412	-	270	0	0	0	0	0	0
ENSMUSG00000064943.1	chr1	48519017	48519137	-	121	0	0	0	0	0	0
ENSMUSG00000092790.1	chr1	49152288	49152729	+	442	0	0	0	0	0	0
ENSMUSG00000051616.8	chr1;chr1;chr1;chr1	49301460;49367664;49392213;49394926	49301572;49367813;49392312;49395090	+;+;+;+	528	0	0	0	0	0	0
ENSMUSG00000084531.1	chr1	50616606	50616919	+	314	0	0	0	0	0	0
MSTRG.245	chr1;chr1;chr1;chr1;chr1;chr1;chr1;chr1;chr1;chr1;chr1;chr1;chr1;chr1;chr1;chr1;chr1;chr1;chr1;chr1;chr1;chr1;chr1;chr1;chr1;chr1;chr1;chr1;chr1;chr1;chr1;chr1	50957491;50966806;50969632;50969632;50971075;50971075;50972179;50982111;50982386;50984363;50984592;50984792;50987393;50987393;50987393;50995057;50995057;50995057;51000041;51000041;51000041;51036144;51036144;51128312;51188987;51189903;51237096;51237136;51238581;51238581;51242229;51242229	50957626;50967732;50969716;50969716;50971172;50971172;50972274;50982253;50982590;50984963;50984963;50984963;50987502;50987502;50987502;50995186;50995186;50995186;51000067;51000067;51000067;51036489;51036764;51128408;51189135;51189962;51237219;51237219;51238739;51238739;51242325;51244114	+;+;+;+;+;+;+;+;+;+;+;+;+;+;+;+;+;+;+;+;+;+;+;+;+;+;+;+;+;+;+;+	5654	54	146	95	96	167	175
MSTRG.246	chr1	51072157	51072257	+	101	0	0	0	0	0	0
MSTRG.247	chr1;chr1;chr1;chr1	51277201;51308111;51316229;51346744	51277284;51308331;51316274;51348027	-;-;-;-	1635	88	235	142	120	67	53
MSTRG.248	chr1;chr1	51345970;51357493	51346712;51359803	+;+	3054	5472	10175	7302	8633	3311	2874
MSTRG.250	chr1;chr1;chr1;chr1;chr1;chr1	51526342;51529173;51529850;51531378;51534322;51534669	51528255;51529224;51529925;51531449;51534460;51535243	-;-;-;-;-;-	2828	4031	10149	7517	4561	8420	7519
MSTRG.253	chr1;chr1;chr1;chr1;chr1;chr1;chr1;chr1;chr1;chr1;chr1;chr1;chr1;chr1;chr1;chr1;chr1;chr1;chr1;chr1;chr1;chr1;chr1;chr1;chr1;chr1;chr1;chr1;chr1;chr1;chr1;chr1;chr1;chr1;chr1;chr1;chr1;chr1;chr1;chr1;chr1;chr1;chr1;chr1;chr1;chr1;chr1;chr1;chr1;chr1;chr1;chr1;chr1;chr1;chr1;chr1;chr1;chr1;chr1;chr1;chr1;chr1;chr1;chr1;chr1;chr1;chr1;chr1;chr1;chr1;chr1;chr1;chr1;chr1;chr1;chr1;chr1;chr1;chr1;chr1…	51806609;51806826;51806833;51806838;51812487;51812487;51812487;51812487;51813949;51813949;51813949;51813949;51814720;51814720;51814720;51814720;51817139;51817139;51817139;51817139;51817197;51819336;51819336;51819336;51819336;51819336;51819366;51819434;51820734;51820734;51820734;51820734;51820734;51820734;51820734;51823666;51823666;51823666;51823666;51823720;51825494;51825848;51825848;51825848;518…	51808140;51808140;51808140;51808140;51812614;51812614;51812614;51812614;51814101;51814101;51814101;51814101;51814852;51814852;51814852;51814852;51817245;51817245;51817245;51817245;51817245;51819470;51819470;51819470;51819470;51819470;51819470;51819470;51820808;51820808;51821314;51820808;51820808;51820808;51820808;51824236;51823752;51823752;51823752;51823752;51825580;51825934;51825934;51825934;518…	-;-;-;-;-;-;-;-;-;-;-;-;-;-;-;-;-;-;-;-;-;-;-;-;-;-;-;-;-;-;-;-;-;-;-;-;-;-;-;-;-;-;-;-;-;-;-;-;-;-;-;-;-;-;-;-;-;-;-;-;-;-;-;-;-;-;-;-;-;-;-;-;-;-;-;-;-;-;-;-;-;-;-;-;-;-;-;-;-;-;-;-;-;-;-;-;-;-;-;-;-;-;-;-;-;-;-;-;-;-;-;-;-;-;-;-;-;-;-;-;-;-;-;-;-;-;-;-;-;-;-;-;-;-;-;-;-;-;-;-;-;-;-;-;-;-;-;-;-;-;-;-;-;-;-;-;-;-;-;-;-;-;-;-;-;-;-;-;-;-;-;-;-;-;-	10792	263	435	630	459	639	553
MSTRG.251	chr1	51997494	51998105	-	612	26	43	13	21	32	9
ENSMUSG00000062939.5	chr1;chr1;chr1;chr1;chr1;chr1;chr1;chr1;chr1;chr1;chr1;chr1;chr1;chr1;chr1;chr1;chr1;chr1;chr1;chr1;chr1;chr1;chr1;chr1;chr1;chr1;chr1;chr1;chr1;chr1;chr1;chr1;chr1;chr1;chr1;chr1;chr1;chr1;chr1;chr1;chr1;chr1;chr1;chr1;chr1;chr1;chr1;chr1;chr1	52043992;52053106;52065088;52068627;52068627;52070634;52070634;52122159;52122159;52125590;52125590;52128705;52128705;52131521;52131521;52133377;52133377;52135338;52135338;52136585;52136585;52139362;52139362;52139706;52139706;52139822;52139822;52140923;52140923;52153629;52153629;52155231;52155231;52157168;52157168;52158696;52158696;52158961;52158961;52159325;52159325;52159692;52159692;52162050;521…	52044064;52053193;52065572;52068755;52068755;52070778;52070778;52122257;52122257;52125682;52125682;52128783;52128783;52131606;52131606;52133528;52133528;52135496;52135496;52136677;52136677;52139421;52139421;52139723;52139723;52139915;52139915;52140967;52140967;52153712;52153712;52155329;52155329;52157303;52157303;52158745;52158745;52159055;52159055;52159461;52159461;52159883;52159883;52162116;521…	+;+;+;+;+;+;+;+;+;+;+;+;+;+;+;+;+;+;+;+;+;+;+;+;+;+;+;+;+;+;+;+;+;+;+;+;+;+;+;+;+;+;+;+;+;+;+;+;+	3146	0	0	1	0	0	0
ENSMUSG00000078291.1	chr1	52147479	52147910	-	432	0	0	1	0	1	0
MSTRG.262	chr1;chr1;chr1;chr1;chr1;chr1;chr1;chr1;chr1;chr1;chr1;chr1;chr1;chr1;chr1;chr1;chr1;chr1;chr1;chr1;chr1;chr1;chr1;chr1;chr1;chr1;chr1;chr1;chr1;chr1;chr1;chr1;chr1	52176282;52176756;52179435;52179958;52183364;52189388;52192447;52193723;52194123;52196038;52197421;52199745;52200930;52201048;52201994;52204138;52204727;52205747;52207102;52207463;52207463;52208082;52208082;52209077;52209077;52210688;52210688;52211830;52211830;52212827;52212827;52216127;52216127	52176467;52176916;52179565;52180102;52183462;52189477;52192525;52193814;52194274;52196196;52197513;52199804;52200959;52201141;52202035;52204221;52204843;52205882;52207165;52207512;52207512;52208176;52208176;52209222;52209222;52210873;52210873;52211905;52211905;52212926;52212926;52218704;52218704	+;+;+;+;+;+;+;+;+;+;+;+;+;+;+;+;+;+;+;+;+;+;+;+;+;+;+;+;+;+;+;+;+	5245	798	1780	1469	849	2411	1890
MSTRG.263	chr1;chr1;chr1;chr1;chr1;chr1;chr1;chr1;chr1;chr1;chr1;chr1;chr1;chr1;chr1;chr1;chr1;chr1;chr1;chr1;chr1;chr1;chr1;chr1;chr1;chr1;chr1;chr1;chr1;chr1;chr1;chr1;chr1;chr1;chr1;chr1;chr1;chr1;chr1;chr1;chr1;chr1;chr1;chr1;chr1;chr1;chr1;chr1;chr1;chr1;chr1;chr1;chr1;chr1;chr1;chr1;chr1;chr1;chr1;chr1;chr1;chr1;chr1;chr1;chr1;chr1;chr1;chr1;chr1;chr1;chr1;chr1;chr1;chr1;chr1;chr1;chr1;chr1;chr1;chr1…	52220292;52222785;52222972;52223108;52223126;52225180;52225180;52225180;52225180;52225180;52225291;52225329;52225329;52225329;52225329;52225741;52225741;52225741;52225741;52240948;52242124;52242124;52244527;52245523;52245523;52245523;52245523;52245523;52245523;52245523;52245529;52246267;52246267;52246267;52246267;52246267;52246267;52246267;52246267;52246312;52247723;52247723;52247723;52247955;522…	52223158;52223158;52223158;52223158;52223158;52225819;52225243;52225243;52225243;52225243;52225405;52225989;52225405;52225405;52225405;52225802;52225802;52225802;52225802;52244638;52244638;52244697;52244638;52245615;52245615;52245615;52245615;52245615;52245615;52245615;52245615;52246398;52246398;52246398;52246398;52246398;52246398;52246398;52246398;52246398;52247753;52247754;52247753;52248131;522…	-;-;-;-;-;-;-;-;-;-;-;-;-;-;-;-;-;-;-;-;-;-;-;-;-;-;-;-;-;-;-;-;-;-;-;-;-;-;-;-;-;-;-;-;-;-;-;-;-;-;-;-;-;-;-;-;-;-;-;-;-;-;-;-;-;-;-;-;-;-;-;-;-;-;-;-;-;-;-;-;-;-;-;-;-;-;-;-;-;-;-;-;-;-;-;-;-;-;-;-;-;-;-;-;-;-;-;-;-;-;-;-;-;-;-;-;-;-;-;-;-;-;-;-	15057	219	568	449	382	653	695
ENSMUSG00000065192.1	chr1	52501280	52501388	-	109	0	0	0	0	0	0
MSTRG.257	chr1;chr1;chr1;chr1;chr1;chr1;chr1;chr1;chr1;chr1;chr1;chr1;chr1;chr1;chr1;chr1;chr1;chr1;chr1;chr1;chr1;chr1	52514138;52516062;52516085;52518932;52518932;52518932;52521629;52521629;52521629;52523734;52523734;52536082;52536082;52537715;52537715;52546765;52546765;52547154;52547452;52556694;52557054;52557054	52516150;52516150;52516150;52519048;52519048;52519048;52521791;52521791;52521791;52523901;52523823;52536133;52536133;52537848;52537848;52547580;52547599;52547480;52547599;52556824;52557159;52557523	-;-;-;-;-;-;-;-;-;-;-;-;-;-;-;-;-;-;-;-;-;-	4083	217	406	229	254	486	384
ENSMUSG00000043015.8	chr1;chr1;chr1;chr1;chr1;chr1;chr1;chr1;chr1;chr1;chr1;chr1;chr1;chr1;chr1;chr1;chr1;chr1;chr1	52687549;52687639;52694209;52694209;52697673;52698015;52698828;52699163;52699163;52699966;52702105;52702105;52702105;52705594;52705594;52705594;52706550;52706550;52706550	52687695;52687695;52694324;52694324;52697904;52698087;52698997;52699256;52699256;52700080;52702330;52702330;52702330;52705770;52705770;52705770;52707546;52707500;52708763	+;+;+;+;+;+;+;+;+;+;+;+;+;+;+;+;+;+;+	3564	5	8	3	0	14	24
MSTRG.259	chr1;chr1;chr1;chr1;chr1;chr1;chr1;chr1;chr1;chr1;chr1;chr1;chr1;chr1;chr1;chr1;chr1;chr1;chr1;chr1;chr1;chr1;chr1;chr1;chr1;chr1;chr1;chr1;chr1;chr1;chr1;chr1;chr1;chr1	52713130;52713148;52713371;52715543;52716830;52717651;52717651;52717651;52717747;52719234;52719234;52719234;52719234;52719234;52720129;52720129;52720129;52720129;52720129;52726013;52732467;52733322;52733322;52733322;52733322;52765008;52765008;52765008;52765008;52765008;52783867;52783867;52783867;52783867	52715389;52715389;52715389;52715567;52717931;52717931;52717931;52717931;52717931;52719332;52719332;52719332;52719332;52719332;52720290;52720290;52720290;52720290;52720290;52726195;52733419;52733419;52733419;52733419;52733419;52766599;52766599;52766039;52766599;52766599;52784202;52784306;52784306;52784162	-;-;-;-;-;-;-;-;-;-;-;-;-;-;-;-;-;-;-;-;-;-;-;-;-;-;-;-;-;-;-;-;-;-	6816	19	36	33	43	58	63
ENSMUSG00000026102.2	chr1;chr1;chr1;chr1;chr1;chr1;chr1;chr1;chr1;chr1;chr1;chr1;chr1;chr1;chr1;chr1;chr1;chr1;chr1	52846257;52846900;52848532;52848532;52851314;52851314;52851509;52853823;52853885;52853885;52853910;52856129;52856129;52856129;52856129;52856963;52874246;52874246;52874356	52847061;52847061;52848706;52848706;52851514;52851892;52851514;52853945;52853945;52853945;52853945;52856380;52856380;52856380;52856380;52857215;52874295;52874532;52874412	-;-;-;-;-;-;-;-;-;-;-;-;-;-;-;-;-;-;-	2474	4	7	16	1	43	31
MSTRG.260	chr1;chr1;chr1;chr1;chr1;chr1;chr1;chr1;chr1;chr1;chr1;chr1;chr1;chr1;chr1;chr1;chr1;chr1;chr1;chr1;chr1;chr1;chr1;chr1;chr1;chr1;chr1;chr1;chr1;chr1;chr1;chr1;chr1;chr1;chr1;chr1;chr1;chr1;chr1;chr1;chr1;chr1;chr1;chr1;chr1	52901857;52901888;52901890;52908612;52910512;52910512;52910512;52910512;52916872;52916872;52916872;52916872;52919112;52919112;52919112;52921933;52922393;52922393;52922393;52922393;52925750;52925750;52925750;52925750;52941947;52941947;52941947;52941947;52958032;52958032;52958032;52959477;52959691;52959691;52961486;52961486;52961486;52962215;52962215;52962215;52970575;52970575;52973481;52977107;529…	52901988;52901988;52901988;52908745;52910554;52910554;52910554;52910554;52916987;52917009;52917009;52917009;52919196;52919196;52919196;52921991;52922473;52922473;52922473;52922473;52925802;52925802;52925802;52925802;52942025;52942025;52942181;52942025;52958164;52958177;52958177;52959777;52959777;52959777;52961544;52961544;52961544;52962296;52962296;52962296;52970604;52970694;52973514;52977830;529…	+;+;+;+;+;+;+;+;+;+;+;+;+;+;+;+;+;+;+;+;+;+;+;+;+;+;+;+;+;+;+;+;+;+;+;+;+;+;+;+;+;+;+;+;+	2426	1048	1974	1808	2760	979	844
MSTRG.261	chr1	52929981	52930842	-	862	0	1	7	7	10	3
ENSMUSG00000043629.6	chr1;chr1;chr1;chr1;chr1;chr1	52979168;52979168;52979168;53009459;53010041;53019897	52982578;52982578;52982578;53009688;53010194;53020104	-;-;-;-;-;-	4003	3	7	14	4	9	5
ENSMUSG00000026100.5	chr1;chr1;chr1	53118507;53120727;53123095	53118985;53121100;53124923	+;+;+	2682	0	0	1	0	0	0
ENSMUSG00000089334.1	chr1	53156894	53156994	+	101	0	0	0	0	0	0
ENSMUSG00000060715.3	chr1;chr1;chr1;chr1;chr1;chr1;chr1;chr1;chr1	53215421;53220070;53227082;53227232;53234614;53238687;53239339;53242059;53244398	53215632;53220089;53227104;53227302;53234671;53238739;53239388;53242134;53244461	-;-;-;-;-;-;-;-;-	627	0	0	0	0	1	0
MSTRG.276	chr1;chr1;chr1;chr1;chr1;chr1;chr1;chr1;chr1;chr1;chr1;chr1;chr1;chr1;chr1;chr1;chr1;chr1;chr1;chr1;chr1;chr1;chr1;chr1;chr1;chr1;chr1;chr1;chr1;chr1;chr1;chr1;chr1;chr1;chr1;chr1;chr1;chr1;chr1;chr1;chr1	53246031;53248944;53251772;53253667;53253956;53263406;53263406;53264420;53264420;53264807;53264807;53273075;53273075;53313473;53313473;53319739;53324672;53324672;53324672;53324707;53331914;53331914;53331914;53331914;53331965;53331987;53338785;53338785;53338785;53338785;53338785;53338785;53338791;53347223;53347223;53353576;53353576;53353663;53353730;53353730;53353730	53246342;53249104;53251902;53254146;53254146;53264256;53264256;53264563;53264563;53264929;53264929;53273191;53273191;53313636;53313636;53322272;53324774;53324774;53324774;53324774;53332096;53332096;53332096;53332096;53332096;53332096;53339252;53338936;53338936;53338936;53338936;53338936;53338936;53347267;53347267;53353819;53353859;53353859;53353811;53353861;53353862	-;-;-;-;-;-;-;-;-;-;-;-;-;-;-;-;-;-;-;-;-;-;-;-;-;-;-;-;-;-;-;-;-;-;-;-;-;-;-;-;-	6103	9	33	18	31	28	20
MSTRG.277	chr1;chr1;chr1;chr1;chr1;chr1;chr1;chr1;chr1;chr1;chr1;chr1;chr1;chr1;chr1;chr1;chr1;chr1;chr1;chr1;chr1;chr1;chr1;chr1;chr1;chr1;chr1;chr1;chr1;chr1;chr1;chr1;chr1;chr1;chr1;chr1;chr1;chr1;chr1;chr1;chr1;chr1;chr1;chr1;chr1;chr1;chr1;chr1;chr1;chr1;chr1;chr1;chr1	53353939;53353939;53355816;53355816;53362299;53365671;53370468;53370498;53370501;53370501;53370505;53370507;53370517;53371700;53371700;53371700;53371700;53371700;53371700;53371700;53373325;53374746;53374746;53374746;53374746;53374751;53376553;53376787;53376787;53376787;53376787;53376787;53377924;53377924;53377924;53377924;53377924;53377924;53378149;53378149;53378340;53378340;53378340;53378340;533…	53354032;53354032;53355996;53358797;53362450;53367153;53370702;53370702;53370702;53370702;53370702;53370702;53370702;53371943;53371943;53371943;53375502;53371943;53371943;53371943;53373476;53375133;53375133;53375133;53375133;53375133;53377140;53377140;53377140;53377140;53377140;53377140;53378054;53378054;53378054;53378054;53378054;53378054;53378228;53378170;53378411;53378411;53378411;53378411;533…	+;+;+;+;+;+;+;+;+;+;+;+;+;+;+;+;+;+;+;+;+;+;+;+;+;+;+;+;+;+;+;+;+;+;+;+;+;+;+;+;+;+;+;+;+;+;+;+;+;+;+;+;+	10858	319	522	246	291	394	296
MSTRG.278	chr1;chr1;chr1;chr1;chr1;chr1;chr1;chr1;chr1;chr1;chr1;chr1;chr1;chr1;chr1;chr1;chr1;chr1;chr1;chr1;chr1;chr1;chr1;chr1;chr1;chr1;chr1;chr1;chr1;chr1;chr1;chr1	53382351;53387056;53387183;53401461;53401461;53403424;53403424;53403424;53403424;53403859;53403859;53403859;53404675;53405082;53405290;53406831;53406831;53406831;53406831;53406831;53407161;53407724;53407724;53407724;53407724;53407724;53409088;53409374;53409374;53409374;53409374;53409374	53383301;53387252;53387252;53401823;53401823;53403605;53403605;53403605;53403605;53405402;53405402;53405402;53405402;53405402;53405344;53406906;53406906;53406906;53406906;53406906;53407777;53408119;53407777;53407777;53407777;53407777;53409266;53409596;53409414;53409596;53409543;53409511	-;-;-;-;-;-;-;-;-;-;-;-;-;-;-;-;-;-;-;-;-;-;-;-;-;-;-;-;-;-;-;-	4674	291	575	245	179	525	354
ENSMUSG00000092657.1	chr1	53500115	53500239	-	125	0	0	0	0	0	0
ENSMUSG00000067440.1	chr1;chr1;chr1;chr1;chr1	53604023;53615884;53616123;53618746;53622507	53604199;53616011;53616225;53618914;53622541	-;-;-;-;-	612	0	0	0	0	0	0
MSTRG.269	chr1;chr1;chr1;chr1;chr1;chr1;chr1;chr1	53812350;53817826;53819433;53820876;53822765;53828454;53833361;53841918	53814614;53818005;53819481;53821002;53822909;53828666;53833523;53842068	-;-;-;-;-;-;-;-	3293	122	304	182	225	307	326
MSTRG.270	chr1;chr1;chr1;chr1;chr1;chr1;chr1;chr1;chr1;chr1;chr1;chr1;chr1;chr1;chr1;chr1;chr1;chr1;chr1;chr1;chr1;chr1;chr1;chr1;chr1;chr1;chr1;chr1;chr1;chr1;chr1;chr1;chr1;chr1;chr1;chr1;chr1;chr1;chr1;chr1;chr1;chr1;chr1;chr1;chr1;chr1;chr1;chr1;chr1;chr1;chr1;chr1;chr1;chr1;chr1;chr1;chr1;chr1;chr1;chr1;chr1;chr1;chr1;chr1;chr1;chr1;chr1;chr1;chr1;chr1;chr1;chr1;chr1;chr1;chr1;chr1;chr1;chr1;chr1	53863726;53868019;53883720;53883720;53884729;53884729;53887486;53887486;53888354;53888354;53889466;53889466;53889536;53895856;53895856;53895856;53895861;53897558;53897558;53897558;53897558;53897965;53908417;53908417;53908417;53910013;53910013;53910013;53921885;53921885;53921885;53923284;53925680;53925680;53942173;53942173;53944427;53944427;53947970;53947970;53961093;53961093;53970085;53970085;539…	53870177;53870177;53883832;53883832;53884814;53884814;53887600;53887600;53888500;53888500;53889595;53889595;53889595;53895954;53895954;53895954;53895954;53897710;53897710;53897710;53897710;53898015;53908530;53908530;53908530;53910133;53910133;53910133;53921994;53921994;53921994;53923356;53925763;53925763;53942269;53942269;53944529;53944529;53948104;53948104;53961278;53961278;53970209;53970209;539…	-;-;-;-;-;-;-;-;-;-;-;-;-;-;-;-;-;-;-;-;-;-;-;-;-;-;-;-;-;-;-;-;-;-;-;-;-;-;-;-;-;-;-;-;-;-;-;-;-;-;-;-;-;-;-;-;-;-;-;-;-;-;-;-;-;-;-;-;-;-;-;-;-;-;-;-;-;-;-	12941	7	10	8	1	28	38
MSTRG.271	chr1	53943672	53943785	-	114	0	0	0	0	0	0
ENSMUSG00000064498.1	chr1	54305946	54306052	-	107	0	0	0	0	0	0
ENSMUSG00000025983.5	chr1;chr1;chr1;chr1;chr1;chr1;chr1;chr1;chr1;chr1;chr1;chr1;chr1;chr1;chr1;chr1;chr1;chr1;chr1;chr1;chr1;chr1;chr1;chr1;chr1;chr1;chr1;chr1;chr1;chr1;chr1;chr1;chr1;chr1;chr1;chr1;chr1;chr1;chr1;chr1;chr1;chr1;chr1;chr1;chr1;chr1;chr1;chr1;chr1;chr1;chr1;chr1;chr1;chr1;chr1;chr1;chr1;chr1;chr1;chr1;chr1;chr1;chr1;chr1;chr1;chr1;chr1;chr1;chr1;chr1;chr1;chr1;chr1;chr1;chr1;chr1;chr1;chr1;chr1;chr1…	54307527;54307527;54307566;54316768;54316768;54316768;54320288;54320288;54320288;54320618;54320618;54320618;54329322;54329322;54329322;54334498;54334498;54334498;54335555;54335555;54335555;54338574;54338574;54342379;54342379;54345679;54345679;54347546;54347546;54357150;54357150;54357844;54357844;54361708;54361708;54370989;54370989;54377761;54382008;54385801;54385801;54386327;54386327;54386836;544…	54307729;54307729;54307729;54316931;54316931;54316931;54320508;54320508;54320508;54320796;54320796;54320796;54329390;54329390;54329390;54334614;54334614;54334614;54335684;54335805;54335684;54338617;54338617;54342471;54342471;54345786;54345786;54347670;54347670;54357327;54357327;54357912;54357912;54361821;54361821;54371060;54371060;54377794;54382102;54385908;54385908;54386389;54386389;54387310;544…	+;+;+;+;+;+;+;+;+;+;+;+;+;+;+;+;+;+;+;+;+;+;+;+;+;+;+;+;+;+;+;+;+;+;+;+;+;+;+;+;+;+;+;+;+;+;+;+;+;+;+;+;+;+;+;+;+;+;+;+;+;+;+;+;+;+;+;+;+;+;+;+;+;+;+;+;+;+;+;+;+;+;+;+;+;+	5021	0	0	10	0	1	3
MSTRG.275	chr1;chr1;chr1;chr1;chr1;chr1;chr1;chr1;chr1;chr1;chr1;chr1;chr1;chr1;chr1;chr1;chr1;chr1	54454425;54455973;54460355;54461824;54462681;54472728;54473566;54474503;54476227;54477240;54480345;54480853;54484244;54485606;54487343;54490898;54494676;54495657	54454846;54456125;54460479;54462014;54462918;54472863;54473667;54474705;54476398;54477343;54480417;54481000;54484409;54485797;54487466;54491082;54494787;54495815	-;-;-;-;-;-;-;-;-;-;-;-;-;-;-;-;-;-	3005	190	556	281	147	395	352
ENSMUSG00000073678.2	chr1	54529844	54532810	-	2967	6	21	9	3	51	31
MSTRG.279	chr1;chr1;chr1;chr1;chr1;chr1;chr1;chr1;chr1;chr1;chr1;chr1;chr1;chr1;chr1;chr1;chr1;chr1;chr1;chr1;chr1;chr1;chr1;chr1;chr1;chr1;chr1	54537550;54538696;54543314;54547065;54548873;54550053;54551645;54554378;54566872;54568238;54568745;54569441;54569616;54571681;54578136;54581160;54582212;54585356;54586961;54587698;54588866;54590263;54592799;54599882;54604783;54607821;54614278	54537688;54538800;54543501;54547115;54549008;54550250;54551735;54554471;54566910;54568346;54568811;54569492;54569689;54571756;54578213;54581211;54582258;54585439;54587016;54587803;54588932;54590315;54592956;54600053;54604958;54607974;54614526	-;-;-;-;-;-;-;-;-;-;-;-;-;-;-;-;-;-;-;-;-;-;-;-;-;-;-	2871	7	35	18	16	52	65
MSTRG.280	chr1;chr1;chr1;chr1;chr1;chr1;chr1;chr1;chr1;chr1;chr1;chr1;chr1;chr1;chr1;chr1;chr1;chr1;chr1;chr1;chr1;chr1;chr1;chr1;chr1;chr1;chr1;chr1	54702184;54708513;54710587;54711924;54712505;54714460;54715763;54717845;54719498;54720743;54724216;54737964;54779858;54784334;54786578;54789772;54791840;54793074;54800158;54809734;54819105;54820489;54823194;54823628;54835131;54849297;54885456;54982984	54705179;54708604;54710669;54712006;54712650;54714543;54715850;54718061;54719615;54720830;54724417;54738035;54779969;54784414;54786718;54789840;54791957;54793156;54800272;54809812;54819317;54820631;54823281;54823828;54835201;54849375;54885539;54983231	-;-;-;-;-;-;-;-;-;-;-;-;-;-;-;-;-;-;-;-;-;-;-;-;-;-;-;-	6194	208	484	383	317	485	458
MSTRG.281	chr1	54826062	54826166	+	105	0	1	1	0	1	0
MSTRG.289	chr1;chr1;chr1;chr1;chr1;chr1;chr1;chr1;chr1;chr1;chr1;chr1;chr1;chr1;chr1;chr1;chr1;chr1;chr1;chr1;chr1;chr1;chr1;chr1;chr1	55042013;55044783;55047147;55051174;55052210;55053661;55053856;55054882;55056471;55056859;55057086;55057488;55057856;55058227;55059948;55060137;55062646;55063015;55064324;55068946;55071327;55073220;55073623;55076078;55084183	55044336;55044999;55047419;55051305;55052330;55053772;55054038;55055103;55056596;55057005;55057231;55057758;55057942;55058406;55060049;55060334;55062767;55063227;55064561;55069116;55071406;55073334;55073727;55076244;55084322	-;-;-;-;-;-;-;-;-;-;-;-;-;-;-;-;-;-;-;-;-;-;-;-;-	6192	1132	2533	1349	1356	2328	2126
MSTRG.287	chr1;chr1;chr1;chr1;chr1;chr1;chr1;chr1;chr1	55109614;55109614;55118119;55121025;55121025;55124341;55124341;55128480;55128480	55109834;55109834;55118268;55121217;55121217;55124442;55124442;55129545;55129545	+;+;+;+;+;+;+;+;+	1732	156	211	159	71	165	107
MSTRG.290	chr1;chr1;chr1;chr1;chr1;chr1;chr1;chr1;chr1;chr1;chr1;chr1;chr1;chr1;chr1;chr1;chr1;chr1;chr1;chr1	55134679;55135373;55135900;55136946;55137917;55138504;55138902;55139911;55139911;55140569;55140569;55141377;55141377;55141377;55143610;55143610;55143610;55144623;55144833;55144989	55135284;55135551;55136074;55137191;55138016;55138672;55138995;55140006;55140006;55140651;55140651;55141629;55141629;55141629;55143785;55143785;55143785;55144868;55145087;55145087	-;-;-;-;-;-;-;-;-;-;-;-;-;-;-;-;-;-;-;-	2642	4906	10534	8170	10053	3573	3209
MSTRG.291	chr1;chr1;chr1;chr1;chr1;chr1	55144976;55145158;55145895;55145895;55147557;55147914	55145256;55145256;55146759;55146059;55147646;55148151	+;+;+;+;+;+	1474	1228	1704	1454	1024	784	640
ENSMUSG00000089670.1	chr1	55184141	55185131	+	991	6	20	6	9	16	4
MSTRG.292	chr1;chr1;chr1;chr1;chr1;chr1;chr1;chr1;chr1;chr1;chr1;chr1;chr1;chr1;chr1;chr1;chr1;chr1;chr1;chr1;chr1;chr1;chr1;chr1;chr1;chr1;chr1;chr1;chr1;chr1;chr1;chr1;chr1;chr1;chr1;chr1;chr1;chr1;chr1;chr1;chr1;chr1;chr1;chr1;chr1;chr1	55188075;55188075;55188104;55188126;55188131;55188164;55188170;55193521;55193521;55193521;55193521;55193521;55193521;55201968;55201968;55201968;55201968;55201968;55205163;55205163;55205163;55205163;55205163;55205392;55205392;55205392;55205392;55205392;55205392;55206990;55206990;55206990;55206990;55206990;55206990;55207815;55207815;55207815;55207815;55207815;55209519;55209519;55209519;55209519;552…	55188203;55188203;55188203;55188203;55188203;55188469;55188203;55193583;55193583;55193583;55193583;55193583;55193583;55202068;55202227;55202068;55202068;55202068;55205205;55205205;55205205;55205205;55205205;55205478;55205478;55205478;55205478;55205478;55205478;55207069;55207069;55207926;55207069;55207069;55207069;55207926;55207926;55207926;55207926;55207926;55209627;55210203;55209843;55211742;552…	+;+;+;+;+;+;+;+;+;+;+;+;+;+;+;+;+;+;+;+;+;+;+;+;+;+;+;+;+;+;+;+;+;+;+;+;+;+;+;+;+;+;+;+;+;+	4010	238	474	390	306	361	280
ENSMUSG00000061863.5	chr1;chr1	55217584;55217591	55217895;55217897	-;-	314	1	4	1	1	0	1
MSTRG.293	chr1;chr1;chr1;chr1;chr1;chr1;chr1;chr1;chr1;chr1;chr1;chr1;chr1;chr1;chr1;chr1;chr1;chr1;chr1;chr1;chr1;chr1;chr1;chr1;chr1;chr1;chr1	55227003;55228592;55241794;55241794;55251088;55251088;55252360;55252360;55258189;55258495;55260789;55261027;55261027;55261027;55263180;55263180;55263180;55263180;55267994;55267994;55270964;55270964;55280786;55282965;55282965;55282965;55282965	55228926;55228926;55241872;55241872;55251191;55251191;55252481;55252481;55258266;55259058;55261236;55261236;55261236;55261236;55263459;55263333;55263459;55263459;55268105;55268105;55271147;55271147;55282099;55283626;55283626;55283626;55283626	-;-;-;-;-;-;-;-;-;-;-;-;-;-;-;-;-;-;-;-;-;-;-;-;-;-;-	5871	16	45	35	32	29	50
MSTRG.294	chr1;chr1;chr1	55283095;55285340;55291221	55283594;55285536;55292466	+;+;+	1943	4	8	9	0	12	6
MSTRG.295	chr1	55294021	55296902	+	2882	37	107	91	25	59	33
MSTRG.299	chr1;chr1;chr1;chr1;chr1;chr1;chr1;chr1;chr1;chr1;chr1;chr1;chr1;chr1;chr1;chr1;chr1;chr1;chr1;chr1;chr1;chr1;chr1;chr1;chr1;chr1;chr1;chr1;chr1;chr1;chr1;chr1;chr1;chr1;chr1;chr1;chr1;chr1;chr1;chr1;chr1;chr1;chr1;chr1;chr1;chr1;chr1;chr1;chr1;chr1;chr1;chr1;chr1;chr1;chr1;chr1;chr1;chr1	55305502;55325700;55327374;55356913;55356913;55356913;55356914;55356931;55356931;55361342;55361342;55361342;55361342;55361342;55362520;55362520;55362520;55362520;55362520;55380494;55380494;55380494;55380494;55380494;55397317;55397317;55397317;55397317;55397317;55403101;55403221;55403221;55403221;55403221;55405725;55405725;55405725;55405725;55405725;55405759;55412492;55412492;55412492;55412492;554…	55305808;55327509;55327509;55357029;55357029;55357029;55357029;55357022;55357029;55361470;55361470;55361470;55361470;55361470;55362567;55362567;55362567;55362567;55362567;55380565;55380565;55380565;55380565;55380565;55397444;55397444;55397444;55397444;55397444;55403296;55403296;55403296;55403296;55403296;55405779;55405779;55405779;55405779;55405779;55405779;55412583;55412583;55412583;55412583;554…	-;-;-;-;-;-;-;-;-;-;-;-;-;-;-;-;-;-;-;-;-;-;-;-;-;-;-;-;-;-;-;-;-;-;-;-;-;-;-;-;-;-;-;-;-;-;-;-;-;-;-;-;-;-;-;-;-;-	3514	2	0	1	0	0	0
MSTRG.300	chr1;chr1	55392211;55392245	55392727;55392640	+;+	517	26	26	29	13	43	23
ENSMUSG00000038349.8	chr1;chr1;chr1;chr1;chr1;chr1;chr1;chr1;chr1;chr1;chr1	55463232;55752587;55752589;55758774;55758774;55770265;55770265;55772338;55772338;55808125;55808125	55463474;55755063;55755063;55758977;55758977;55770340;55770340;55772447;55772447;55808307;55808646	+;+;+;+;+;+;+;+;+;+;+	3632	3	3	4	9	20	15
ENSMUSG00000073674.3	chr1;chr1	55500577;55501376	55500886;55501908	-;-	843	5	10	2	0	10	5
ENSMUSG00000045336.4	chr1	56692897	56694295	-	1399	0	0	0	0	0	0
MSTRG.301	chr1;chr1;chr1;chr1;chr1;chr1;chr1;chr1;chr1;chr1;chr1;chr1;chr1;chr1;chr1;chr1;chr1;chr1;chr1;chr1;chr1	56850830;56850833;56888283;56888283;56902420;56902420;56907015;56907015;56928156;56928156;56948007;56948007;56954790;56954790;56955835;56955835;57004923;57026497;57026497;57027956;57027956	56854088;56854088;56888480;56888480;56902575;56902575;56907227;56907227;56928628;56928628;56948109;56948109;56954913;56954913;56955961;56955961;57005099;57026724;57026724;57029346;57028702	-;-;-;-;-;-;-;-;-;-;-;-;-;-;-;-;-;-;-;-;-	6449	29	26	33	47	41	27
MSTRG.302	chr1;chr1;chr1;chr1;chr1;chr1;chr1	57028313;57028324;57031102;57059348;57060998;57097177;57097433	57028615;57028615;57032040;57059500;57061134;57097295;57099359	+;+;+;+;+;+;+	3578	0	1	3	0	9	0
MSTRG.303	chr1	57055999	57056119	-	121	0	0	0	0	0	0
ENSMUSG00000084958.1	chr1;chr1;chr1;chr1	57416066;57419410;57432092;57434249	57417507;57419607;57432363;57434348	-;-;-;-	2012	0	0	0	0	0	0
MSTRG.304	chr1;chr1	57434464;57439587	57434790;57442267	+;+	3008	60	92	54	58	80	108
MSTRG.305	chr1;chr1;chr1;chr1;chr1;chr1;chr1;chr1;chr1;chr1;chr1;chr1;chr1;chr1;chr1;chr1;chr1;chr1;chr1;chr1;chr1;chr1;chr1;chr1;chr1;chr1;chr1;chr1;chr1;chr1;chr1;chr1;chr1;chr1;chr1;chr1;chr1;chr1;chr1;chr1;chr1;chr1;chr1;chr1;chr1;chr1;chr1;chr1;chr1;chr1;chr1;chr1;chr1;chr1;chr1;chr1;chr1;chr1;chr1;chr1;chr1;chr1;chr1;chr1;chr1;chr1	57445081;57445084;57445084;57445091;57445249;57445260;57445510;57445530;57447486;57447486;57447486;57447486;57447486;57447486;57447486;57447486;57447556;57448273;57448293;57448293;57448293;57448293;57448293;57448293;57448293;57450165;57450194;57450194;57450194;57450194;57450194;57450194;57450194;57450194;57450429;57450514;57450891;57450891;57450891;57450891;57450891;57450891;57450891;57453571;574…	57445596;57445596;57445596;57445596;57445596;57445596;57445596;57445596;57447602;57447602;57447602;57447602;57447615;57447602;57447602;57447602;57447602;57448380;57448584;57448355;57448380;57448380;57448380;57448380;57448380;57450331;57450331;57450331;57450542;57450331;57450331;57450935;57450331;57450331;57450538;57450538;57450935;57450935;57450935;57450935;57450935;57450935;57450935;57453640;574…	-;-;-;-;-;-;-;-;-;-;-;-;-;-;-;-;-;-;-;-;-;-;-;-;-;-;-;-;-;-;-;-;-;-;-;-;-;-;-;-;-;-;-;-;-;-;-;-;-;-;-;-;-;-;-;-;-;-;-;-;-;-;-;-;-;-	2672	78	161	95	68	145	100
MSTRG.306	chr1;chr1;chr1;chr1;chr1	57463172;57466756;57468567;57470084;57472500	57464066;57466827;57468693;57470231;57474797	+;+;+;+;+	3540	143	217	148	81	142	85
ENSMUSG00000077776.1	chr1	57479088	57479217	-	130	0	0	0	0	0	0
ENSMUSG00000088353.1	chr1	57524714	57524870	+	157	0	0	0	0	0	0
MSTRG.310	chr1;chr1;chr1;chr1;chr1;chr1;chr1;chr1;chr1;chr1;chr1;chr1;chr1;chr1;chr1;chr1;chr1;chr1;chr1;chr1;chr1;chr1;chr1;chr1;chr1;chr1;chr1;chr1;chr1;chr1;chr1;chr1;chr1;chr1;chr1;chr1;chr1;chr1;chr1;chr1;chr1;chr1;chr1;chr1;chr1;chr1;chr1;chr1;chr1;chr1;chr1;chr1;chr1;chr1;chr1;chr1;chr1;chr1;chr1;chr1;chr1;chr1;chr1;chr1;chr1;chr1;chr1;chr1;chr1;chr1;chr1;chr1;chr1;chr1;chr1;chr1;chr1;chr1;chr1;chr1…	57831006;57831093;57831145;57831209;57831263;57831444;57831579;57831588;57831599;57831705;57831705;57831734;57831756;57831761;57856149;57856149;57856149;57856149;57856149;57856149;57856149;57856149;57856149;57856149;57856149;57856149;57856149;57856149;57888897;57888897;57888897;57888897;57888897;57888897;57888897;57888897;57888897;57902415;57912308;57912308;57912308;57912308;57912308;57912308;579…	57831407;57831335;57831335;57831335;57831335;57831645;57831645;57831645;57831645;57831868;57831868;57831868;57831868;57831868;57856198;57856198;57856424;57856198;57856198;57856198;57856198;57856198;57857282;57856198;57856198;57856198;57856198;57856198;57889150;57888981;57888981;57888981;57888981;57888981;57888981;57888981;57888981;57902527;57912368;57914385;57912368;57912368;57912368;57912368;579…	+;+;+;+;+;+;+;+;+;+;+;+;+;+;+;+;+;+;+;+;+;+;+;+;+;+;+;+;+;+;+;+;+;+;+;+;+;+;+;+;+;+;+;+;+;+;+;+;+;+;+;+;+;+;+;+;+;+;+;+;+;+;+;+;+;+;+;+;+;+;+;+;+;+;+;+;+;+;+;+;+;+;+;+;+;+;+;+;+;+;+;+;+;+;+;+;+;+;+;+;+;+;+;+;+;+;+;+;+;+;+;+;+;+;+;+;+;+;+;+;+;+;+;+;+;+;+;+;+;+;+;+;+;+;+;+;+;+;+;+;+	8059	8	14	3	1	28	25
MSTRG.312	chr1	57922583	57922684	+	102	0	0	0	0	0	0
MSTRG.313	chr1;chr1	57966679;57973680	57966794;57973955	-;-	392	0	0	0	0	0	0
MSTRG.307	chr1;chr1;chr1;chr1;chr1;chr1;chr1;chr1;chr1;chr1;chr1;chr1;chr1;chr1;chr1;chr1;chr1;chr1;chr1;chr1;chr1;chr1;chr1;chr1;chr1;chr1;chr1;chr1;chr1;chr1;chr1;chr1;chr1;chr1;chr1;chr1;chr1;chr1;chr1;chr1;chr1;chr1;chr1;chr1;chr1;chr1;chr1;chr1;chr1;chr1;chr1;chr1;chr1;chr1;chr1;chr1	58011945;58012092;58012097;58012104;58012916;58013424;58013536;58013564;58015987;58015987;58015987;58015987;58015987;58015987;58015987;58015987;58016898;58018745;58018745;58018745;58018745;58018745;58018745;58019912;58019912;58019912;58019912;58019912;58019912;58020410;58020446;58022173;58022173;58022195;58022195;58022195;58024341;58024341;58024341;58024341;58024341;58024341;58024341;58024341;580…	58013664;58013664;58013664;58013664;58013664;58013664;58013664;58013664;58016089;58016089;58016089;58016089;58016089;58016089;58016089;58016089;58018839;58018946;58018839;58018839;58018839;58018839;58018839;58020291;58020105;58020105;58020105;58020105;58020105;58022384;58024567;58022384;58022384;58022384;58022384;58022384;58024567;58024567;58024567;58024567;58024567;58024567;58024567;58024567;580…	-;-;-;-;-;-;-;-;-;-;-;-;-;-;-;-;-;-;-;-;-;-;-;-;-;-;-;-;-;-;-;-;-;-;-;-;-;-;-;-;-;-;-;-;-;-;-;-;-;-;-;-;-;-;-;-	12094	80	172	114	183	186	193
MSTRG.309	chr1;chr1;chr1;chr1;chr1;chr1;chr1;chr1;chr1	58052815;58054940;58056808;58058062;58059738;58070351;58072203;58076433;58081628	58053156;58055065;58056983;58058139;58059823;58070586;58074827;58076586;58082743	+;+;+;+;+;+;+;+;+	4939	23	24	30	26	36	41
MSTRG.317	chr1;chr1;chr1;chr1;chr1;chr1;chr1;chr1;chr1;chr1;chr1;chr1;chr1;chr1;chr1;chr1;chr1;chr1;chr1;chr1;chr1;chr1;chr1;chr1;chr1;chr1;chr1;chr1;chr1;chr1;chr1;chr1;chr1;chr1;chr1;chr1;chr1;chr1;chr1;chr1;chr1;chr1;chr1;chr1;chr1;chr1;chr1;chr1;chr1;chr1	58086775;58086808;58098280;58098280;58100386;58100386;58103979;58103979;58106207;58106207;58110508;58110508;58111492;58111492;58113058;58113058;58114258;58114258;58114976;58114976;58115879;58116223;58118040;58118976;58120216;58120216;58122118;58122118;58125114;58125114;58125576;58125576;58126885;58126885;58130022;58132908;58134287;58135270;58138347;58138856;58142278;58149338;58151265;58151999;581…	58086902;58086902;58098337;58098337;58100482;58100482;58104087;58104087;58106333;58106333;58110569;58110569;58111581;58111581;58113138;58113138;58114402;58114402;58119160;58115068;58116030;58116316;58118149;58119160;58120378;58120378;58122210;58122210;58125283;58125283;58125690;58125690;58127723;58127007;58130118;58133032;58134420;58135357;58138433;58139047;58142505;58149433;58151393;58152073;581…	+;+;+;+;+;+;+;+;+;+;+;+;+;+;+;+;+;+;+;+;+;+;+;+;+;+;+;+;+;+;+;+;+;+;+;+;+;+;+;+;+;+;+;+;+;+;+;+;+;+	8690	189	426	320	388	374	339
ENSMUSG00000064294.6	chr1;chr1;chr1;chr1;chr1;chr1;chr1;chr1;chr1;chr1;chr1;chr1;chr1;chr1;chr1;chr1;chr1;chr1;chr1;chr1;chr1;chr1;chr1;chr1;chr1;chr1;chr1;chr1;chr1;chr1;chr1;chr1;chr1;chr1;chr1;chr1;chr1;chr1;chr1;chr1;chr1;chr1;chr1;chr1;chr1;chr1;chr1;chr1;chr1;chr1;chr1;chr1;chr1;chr1	58169974;58169980;58169982;58170030;58171715;58171715;58171715;58171715;58175442;58175442;58175442;58176325;58176325;58176325;58177822;58177822;58177822;58181862;58181862;58184471;58184471;58195060;58195060;58198195;58199514;58203268;58204038;58207139;58209398;58209865;58210324;58215045;58215749;58216481;58220193;58222681;58224447;58226468;58226622;58227501;58227501;58228586;58228586;58228965;582…	58170156;58170156;58170156;58170156;58171772;58171772;58171772;58171853;58175538;58175897;58175538;58176433;58176433;58176433;58178949;58177948;58177948;58181923;58181923;58184551;58184551;58195966;58195140;58198339;58199606;58203419;58204131;58207248;58209582;58210027;58210416;58215214;58215863;58216603;58220289;58222805;58224580;58226709;58226709;58227587;58227587;58228777;58228777;58229091;582…	+;+;+;+;+;+;+;+;+;+;+;+;+;+;+;+;+;+;+;+;+;+;+;+;+;+;+;+;+;+;+;+;+;+;+;+;+;+;+;+;+;+;+;+;+;+;+;+;+;+;+;+;+;+	7033	9	39	2	4	15	21
ENSMUSG00000089275.1	chr1	58211825	58211932	-	108	0	0	0	0	0	0
ENSMUSG00000038242.6	chr1;chr1;chr1;chr1;chr1;chr1;chr1;chr1;chr1;chr1;chr1;chr1;chr1;chr1;chr1;chr1;chr1;chr1;chr1;chr1;chr1;chr1;chr1;chr1;chr1;chr1;chr1;chr1;chr1;chr1;chr1;chr1;chr1;chr1;chr1;chr1;chr1;chr1;chr1;chr1;chr1;chr1;chr1;chr1;chr1;chr1;chr1;chr1;chr1;chr1;chr1;chr1;chr1;chr1;chr1;chr1;chr1;chr1;chr1;chr1;chr1;chr1;chr1;chr1;chr1;chr1;chr1;chr1;chr1	58267241;58267276;58267295;58269866;58269866;58269866;58271448;58274277;58274277;58276831;58276831;58278672;58278672;58281010;58281010;58284916;58284916;58285698;58285698;58287949;58287949;58288325;58288325;58290682;58290682;58291963;58291963;58293511;58293511;58295961;58295961;58297450;58297525;58297525;58301904;58301904;58301904;58302645;58302645;58303083;58303083;58304050;58304050;58305692;583…	58267472;58267472;58267472;58269923;58269923;58269923;58272254;58274373;58274373;58276939;58276939;58278798;58278798;58281071;58281071;58284999;58284999;58285778;58285778;58288093;58288093;58288417;58288417;58290833;58290833;58292056;58292056;58293623;58293623;58296145;58296145;58297687;58297687;58297687;58302005;58301996;58301996;58302814;58302814;58303197;58303197;58304172;58304172;58305788;583…	+;+;+;+;+;+;+;+;+;+;+;+;+;+;+;+;+;+;+;+;+;+;+;+;+;+;+;+;+;+;+;+;+;+;+;+;+;+;+;+;+;+;+;+;+;+;+;+;+;+;+;+;+;+;+;+;+;+;+;+;+;+;+;+;+;+;+;+;+	6329	2	4	0	0	0	0
ENSMUSG00000089822.1	chr1;chr1;chr1;chr1;chr1;chr1	58310961;58319312;58332968;58346253;58355674;58372078	58313789;58319460;58333056;58346346;58355812;58372500	-;-;-;-;-;-	3723	0	4	0	0	2	0
ENSMUSG00000079554.1	chr1;chr1;chr1;chr1;chr1;chr1;chr1;chr1;chr1;chr1;chr1;chr1;chr1;chr1;chr1;chr1;chr1;chr1;chr1;chr1;chr1;chr1;chr1;chr1;chr1;chr1;chr1;chr1;chr1;chr1;chr1;chr1;chr1;chr1;chr1;chr1	58335170;58338021;58339510;58340331;58342415;58344536;58346752;58349042;58351145;58352707;58356607;58357459;58360371;58361273;58362048;58364194;58365703;58366825;58369119;58379623;58387614;58389387;58391524;58393444;58394179;58396303;58400500;58403069;58405897;58407081;58407999;58411006;58411154;58415762;58433106;58435485	58335319;58338078;58339606;58340439;58342541;58344597;58346835;58349122;58351289;58352799;58356758;58357552;58360480;58361457;58362234;58364286;58365872;58366939;58369241;58379719;58387738;58389520;58391611;58393530;58394370;58396530;58400595;58403197;58405971;58407133;58408113;58411071;58411342;58415929;58433180;58436108	+;+;+;+;+;+;+;+;+;+;+;+;+;+;+;+;+;+;+;+;+;+;+;+;+;+;+;+;+;+;+;+;+;+;+;+	4776	1	1	0	0	1	2
MSTRG.318	chr1;chr1;chr1;chr1;chr1;chr1;chr1;chr1;chr1;chr1;chr1;chr1	58449980;58451046;58454520;58455848;58456923;58457551;58457958;58458185;58459731;58460459;58461076;58461879	58450060;58451119;58454696;58455942;58456988;58457686;58458067;58458355;58459877;58460597;58461198;58463392	+;+;+;+;+;+;+;+;+;+;+;+	2833	757	1444	1078	516	1130	1269
MSTRG.319	chr1;chr1;chr1;chr1;chr1;chr1;chr1;chr1;chr1;chr1;chr1;chr1;chr1;chr1;chr1;chr1;chr1;chr1;chr1;chr1;chr1;chr1;chr1;chr1;chr1;chr1;chr1;chr1;chr1;chr1;chr1;chr1;chr1;chr1;chr1;chr1;chr1;chr1;chr1;chr1;chr1;chr1;chr1;chr1;chr1;chr1;chr1;chr1;chr1;chr1;chr1;chr1;chr1;chr1;chr1;chr1;chr1;chr1;chr1;chr1;chr1;chr1;chr1;chr1;chr1;chr1;chr1;chr1;chr1;chr1;chr1;chr1;chr1;chr1;chr1;chr1;chr1;chr1;chr1;chr1…	58467033;58468844;58468844;58468844;58468844;58468844;58468844;58468846;58469160;58469491;58469491;58469491;58469491;58469491;58469491;58469491;58469491;58469791;58469791;58469791;58469791;58469791;58469791;58469791;58469791;58470234;58470234;58470234;58470234;58470234;58470234;58470234;58471216;58471216;58471216;58471216;58471216;58471216;58471434;58471434;58471434;58471434;58471434;58471434;584…	58469184;58469184;58469184;58469184;58469184;58469184;58469184;58469184;58469581;58469581;58469581;58469705;58469581;58469581;58469581;58469581;58469581;58469870;58469870;58469870;58469870;58470281;58469870;58469870;58469870;58470669;58470316;58470316;58470316;58470316;58470316;58470316;58471345;58471345;58471345;58471345;58471345;58471345;58472508;58471528;58471528;58471528;58472501;58471528;584…	-;-;-;-;-;-;-;-;-;-;-;-;-;-;-;-;-;-;-;-;-;-;-;-;-;-;-;-;-;-;-;-;-;-;-;-;-;-;-;-;-;-;-;-;-;-;-;-;-;-;-;-;-;-;-;-;-;-;-;-;-;-;-;-;-;-;-;-;-;-;-;-;-;-;-;-;-;-;-;-;-	8139	517	1126	647	576	784	801
MSTRG.324	chr1;chr1;chr1;chr1;chr1;chr1;chr1;chr1;chr1;chr1;chr1;chr1;chr1;chr1;chr1;chr1;chr1;chr1;chr1;chr1;chr1;chr1;chr1;chr1;chr1;chr1;chr1;chr1;chr1;chr1;chr1;chr1	58487838;58487838;58487841;58490631;58491175;58491175;58491175;58495020;58495188;58495188;58495188;58495188;58497687;58497687;58497687;58497687;58497687;58499369;58499369;58499369;58499369;58499369;58501433;58501433;58501433;58501433;58501433;58501655;58501990;58501990;58501990;58502176	58488174;58488174;58488174;58491293;58491293;58491293;58491293;58495255;58495255;58495255;58495255;58495255;58497780;58497780;58497780;58497780;58497780;58499443;58499443;58499443;58499443;58499443;58501483;58501483;58501483;58501483;58501483;58502273;58502213;58502020;58502278;58502330	-;-;-;-;-;-;-;-;-;-;-;-;-;-;-;-;-;-;-;-;-;-;-;-;-;-;-;-;-;-;-;-	2132	123	149	101	64	183	132
MSTRG.325	chr1;chr1;chr1;chr1;chr1;chr1;chr1;chr1;chr1;chr1;chr1;chr1;chr1;chr1;chr1;chr1;chr1;chr1;chr1;chr1;chr1;chr1;chr1;chr1;chr1;chr1;chr1;chr1;chr1;chr1;chr1;chr1;chr1;chr1;chr1;chr1;chr1;chr1;chr1	58501995;58502111;58502360;58502472;58502573;58504289;58504475;58504478;58504478;58504478;58504478;58504478;58506011;58506088;58507231;58507231;58507231;58507231;58507231;58507231;58508933;58508933;58508933;58508933;58508933;58512441;58512441;58512441;58512441;58512441;58514624;58514624;58514624;58514624;58514624;58517985;58517985;58537830;58537830	58502478;58502478;58502478;58502478;58502629;58504390;58504933;58504933;58504894;58504933;58504933;58504933;58506270;58506270;58507393;58507351;58507393;58507393;58507393;58507393;58509059;58509059;58509059;58509059;58509059;58512579;58512579;58512579;58512579;58512579;58514707;58514644;58514707;58514707;58514707;58519110;58519120;58538641;58538660	+;+;+;+;+;+;+;+;+;+;+;+;+;+;+;+;+;+;+;+;+;+;+;+;+;+;+;+;+;+;+;+;+;+;+;+;+;+;+	3842	126	154	120	72	198	197
MSTRG.326	chr1;chr1;chr1;chr1;chr1;chr1;chr1;chr1;chr1;chr1;chr1;chr1;chr1;chr1;chr1;chr1;chr1;chr1;chr1;chr1;chr1;chr1;chr1;chr1;chr1;chr1;chr1;chr1;chr1;chr1;chr1;chr1;chr1;chr1;chr1	58519615;58521048;58522839;58522839;58524495;58524495;58526512;58526512;58527784;58527784;58529149;58529149;58531653;58531653;58533278;58533278;58537095;58537095;58537155;58537804;58537804;58537804;58540487;58540487;58549701;58549701;58550505;58550505;58554220;58554220;58557085;58558167;58558167;58558686;58561616	58521134;58521134;58522957;58522957;58524556;58524556;58526683;58526683;58527930;58527930;58529245;58529245;58531785;58531785;58533387;58533387;58537193;58537193;58537193;58538293;58537997;58537997;58540547;58540547;58549732;58549732;58550594;58550594;58554309;58554309;58557228;58558260;58558270;58558734;58561953	-;-;-;-;-;-;-;-;-;-;-;-;-;-;-;-;-;-;-;-;-;-;-;-;-;-;-;-;-;-;-;-;-;-;-	3857	137	248	143	193	235	165
MSTRG.327	chr1	58523359	58523465	-	107	0	0	0	0	0	0
MSTRG.328	chr1;chr1;chr1;chr1;chr1;chr1;chr1;chr1;chr1;chr1;chr1;chr1;chr1	58561992;58561996;58561999;58567415;58567415;58567415;58568983;58572556;58572556;58573907;58574469;58577279;58579863	58562071;58562071;58562075;58569110;58569460;58567488;58569110;58572621;58574374;58574013;58574609;58577592;58580074	+;+;+;+;+;+;+;+;+;+;+;+;+	4616	38	74	55	48	52	45
MSTRG.329	chr1;chr1;chr1;chr1;chr1;chr1;chr1;chr1;chr1;chr1;chr1;chr1;chr1;chr1;chr1;chr1;chr1;chr1;chr1;chr1;chr1;chr1;chr1;chr1;chr1;chr1;chr1;chr1;chr1;chr1;chr1;chr1;chr1;chr1;chr1;chr1;chr1;chr1;chr1;chr1;chr1;chr1;chr1;chr1;chr1;chr1;chr1;chr1;chr1;chr1;chr1;chr1	58579650;58583865;58585927;58591329;58592234;58592234;58592234;58596403;58596403;58596403;58596978;58596978;58596978;58601511;58601511;58601511;58602951;58602951;58602951;58605483;58605483;58605483;58608994;58608994;58608994;58609031;58614116;58614116;58614116;58614116;58614177;58614204;58614821;58614821;58614821;58614821;58614821;58614821;58619484;58622448;58622612;58622701;58622701;58622701;586…	58587103;58587103;58587103;58591496;58592393;58592393;58592393;58596490;58596490;58596490;58597094;58597094;58597094;58601606;58601606;58601606;58603066;58603066;58603066;58605563;58605563;58605563;58609173;58609173;58609173;58609173;58614217;58614217;58614217;58614217;58614217;58614217;58614901;58614901;58614901;58614901;58614901;58614901;58619631;58622798;58622798;58622798;58622798;58622798;586…	-;-;-;-;-;-;-;-;-;-;-;-;-;-;-;-;-;-;-;-;-;-;-;-;-;-;-;-;-;-;-;-;-;-;-;-;-;-;-;-;-;-;-;-;-;-;-;-;-;-;-;-	9343	917	2187	1878	1212	1446	1283
MSTRG.330	chr1;chr1;chr1	58643228;58647934;58652493	58643514;58648093;58652808	+;+;+	763	875	1103	814	489	610	473
MSTRG.320	chr1	58703452	58705161	+	1710	0	12	1	5	8	3
MSTRG.321	chr1;chr1;chr1;chr1;chr1	58709314;58709407;58710583;58711789;58711789	58709533;58709533;58710668;58712102;58712779	+;+;+;+;+	1297	48	69	41	29	119	61
MSTRG.322	chr1;chr1;chr1;chr1;chr1;chr1;chr1;chr1;chr1;chr1;chr1;chr1;chr1;chr1;chr1	58714961;58715840;58716067;58718244;58723671;58724573;58726272;58727214;58733373;58735130;58736708;58747757;58748549;58749145;58752746	58715274;58715949;58716156;58718306;58723774;58724672;58726324;58727311;58733434;58735223;58736841;58747802;58748626;58749289;58752833	-;-;-;-;-;-;-;-;-;-;-;-;-;-;-	1579	79	145	76	89	145	129
MSTRG.331	chr1;chr1;chr1;chr1;chr1;chr1;chr1;chr1;chr1;chr1;chr1;chr1;chr1;chr1;chr1;chr1;chr1;chr1;chr1;chr1;chr1;chr1;chr1;chr1;chr1;chr1;chr1;chr1;chr1;chr1;chr1;chr1;chr1;chr1;chr1;chr1;chr1;chr1;chr1;chr1;chr1;chr1;chr1;chr1;chr1;chr1;chr1;chr1;chr1;chr1;chr1;chr1;chr1;chr1;chr1;chr1;chr1;chr1;chr1;chr1;chr1;chr1;chr1;chr1;chr1;chr1;chr1;chr1;chr1	58768352;58768352;58768354;58768360;58768378;58768388;58768395;58768404;58770138;58770140;58770140;58770146;58770161;58770415;58770415;58770415;58770415;58770415;58770961;58774104;58779173;58783150;58783150;58783150;58783150;58783150;58783150;58785900;58785900;58785900;58785900;58787396;58787996;58787996;58787996;58787996;58787996;58787996;58787996;58789097;58789097;58789097;58789097;58789097;587…	58768436;58768436;58768436;58768436;58768436;58768436;58768436;58768436;58770503;58770503;58770730;58770503;58770503;58770503;58770501;58770733;58770503;58770503;58771147;58774398;58779914;58783576;58783576;58783576;58783576;58783576;58783576;58786005;58786005;58786005;58786005;58787506;58788131;58788131;58788131;58788131;58788131;58788090;58788131;58789170;58789170;58790071;58789170;58789157;587…	+;+;+;+;+;+;+;+;+;+;+;+;+;+;+;+;+;+;+;+;+;+;+;+;+;+;+;+;+;+;+;+;+;+;+;+;+;+;+;+;+;+;+;+;+;+;+;+;+;+;+;+;+;+;+;+;+;+;+;+;+;+;+;+;+;+;+;+;+	9478	513	1187	1006	851	1408	1145
MSTRG.323	chr1;chr1;chr1;chr1;chr1;chr1;chr1;chr1;chr1;chr1;chr1;chr1;chr1;chr1;chr1;chr1;chr1;chr1	58852218;58859346;58880759;58880759;58884051;58884051;58885717;58885717;58885940;58885940;58888450;58888450;58890477;58890477;58901188;58901188;58903466;58903466	58852582;58859537;58881091;58881091;58884156;58884156;58885855;58885855;58885993;58885993;58888511;58888511;58890618;58890618;58901689;58901689;58904347;58904347	+;+;+;+;+;+;+;+;+;+;+;+;+;+;+;+;+;+	2777	361	685	223	374	464	325
MSTRG.334	chr1;chr1;chr1;chr1;chr1;chr1;chr1;chr1;chr1;chr1;chr1;chr1;chr1;chr1;chr1;chr1;chr1;chr1;chr1;chr1;chr1;chr1;chr1;chr1;chr1;chr1;chr1;chr1;chr1;chr1;chr1;chr1;chr1;chr1;chr1;chr1;chr1;chr1;chr1;chr1	58957293;58960348;58960516;58963550;58963550;58965367;58965367;58966794;58966794;58968480;58968480;58969030;58969030;58972530;58972530;58975616;58975616;58976065;58976065;58976740;58977918;58977918;58977918;58978524;58978524;58978524;58980366;58980366;58983495;58983495;58983507;58992590;58992590;59002746;59003091;59003091;59003091;59030081;59030081;59030081	58961026;58961026;58961026;58964056;58963655;58965633;58965633;58967092;58967092;58968680;58968680;58969106;58969106;58972667;58972667;58975690;58975690;58976195;58976195;58976892;58977996;58977996;58977996;58978541;58978733;58978733;58980482;58980482;58983571;58983571;58983571;58992784;58992784;59003379;59003379;59003181;59003379;59030273;59030274;59030274	-;-;-;-;-;-;-;-;-;-;-;-;-;-;-;-;-;-;-;-;-;-;-;-;-;-;-;-;-;-;-;-;-;-;-;-;-;-;-;-	7088	388	1001	585	614	659	556
MSTRG.335	chr1;chr1;chr1;chr1;chr1;chr1;chr1;chr1;chr1;chr1;chr1;chr1;chr1;chr1;chr1;chr1;chr1;chr1;chr1;chr1;chr1;chr1;chr1;chr1;chr1;chr1;chr1;chr1;chr1;chr1;chr1;chr1;chr1;chr1;chr1;chr1;chr1;chr1;chr1;chr1;chr1;chr1;chr1;chr1;chr1;chr1;chr1;chr1;chr1;chr1;chr1;chr1;chr1;chr1;chr1;chr1	59030366;59030366;59030366;59030366;59030366;59030366;59033803;59033803;59033803;59033803;59033803;59033803;59036778;59036778;59036778;59036778;59036778;59036778;59037251;59042133;59042133;59042133;59042133;59042133;59045350;59045350;59045350;59045350;59046534;59046534;59046534;59046534;59047857;59047857;59047857;59047857;59047902;59049048;59049048;59049048;59049495;59049495;59049495;59049495;590…	59030694;59030694;59030694;59030694;59030694;59030694;59033909;59033909;59033909;59033909;59033909;59033909;59036858;59038319;59036858;59036858;59036858;59036858;59037417;59042232;59042232;59042232;59044691;59042232;59045471;59045471;59045471;59045471;59046642;59046642;59046642;59046642;59047980;59047980;59048356;59047980;59047980;59049219;59049219;59049219;59049599;59049599;59049599;59049599;590…	+;+;+;+;+;+;+;+;+;+;+;+;+;+;+;+;+;+;+;+;+;+;+;+;+;+;+;+;+;+;+;+;+;+;+;+;+;+;+;+;+;+;+;+;+;+;+;+;+;+;+;+;+;+;+;+	7256	501	941	499	428	451	329
ENSMUSG00000047383.6	chr1;chr1	59053967;59059985	59054445;59060287	-;-	782	2	1	2	5	0	1
ENSMUSG00000090590.1	chr1	59060795	59062069	-	1275	0	0	0	0	0	0
ENSMUSG00000072295.4	chr1;chr1;chr1;chr1;chr1;chr1;chr1;chr1;chr1;chr1;chr1;chr1;chr1;chr1;chr1;chr1;chr1;chr1;chr1;chr1;chr1;chr1;chr1;chr1;chr1;chr1;chr1;chr1;chr1;chr1;chr1	59107350;59107350;59109340;59109340;59115500;59115500;59117416;59117416;59119240;59119240;59122994;59122994;59124621;59124621;59125527;59125527;59126561;59126561;59126664;59131841;59131841;59131841;59133515;59133515;59133515;59134727;59134727;59134727;59141295;59151342;59151342	59108129;59108129;59109377;59109377;59115563;59115563;59117521;59117521;59119374;59119374;59123073;59123073;59124689;59124689;59125571;59125571;59126686;59126686;59126686;59131986;59131986;59131986;59133566;59133566;59133566;59134813;59134813;59134813;59141367;59151744;59151744	-;-;-;-;-;-;-;-;-;-;-;-;-;-;-;-;-;-;-;-;-;-;-;-;-;-;-;-;-;-;-	2204	0	0	0	0	0	0
ENSMUSG00000077616.1	chr1	59127832	59127962	+	131	0	0	0	0	0	0
MSTRG.333	chr1;chr1;chr1;chr1;chr1;chr1;chr1;chr1;chr1;chr1;chr1;chr1;chr1;chr1;chr1;chr1;chr1;chr1;chr1;chr1;chr1;chr1;chr1;chr1;chr1;chr1;chr1;chr1;chr1;chr1;chr1;chr1;chr1;chr1;chr1;chr1;chr1;chr1;chr1;chr1	59157438;59157438;59157441;59162390;59162390;59162390;59163388;59163388;59163388;59164298;59164298;59164298;59164882;59164882;59164882;59165519;59165519;59165519;59165883;59165883;59165883;59166832;59166832;59166832;59170925;59170925;59170925;59172717;59172717;59172717;59173686;59174175;59174175;59174175;59174819;59174819;59174819;59176547;59176796;59177162	59158042;59158042;59158042;59162511;59162511;59162511;59163478;59163478;59163478;59164371;59164371;59164371;59165073;59165073;59165073;59165642;59165642;59165642;59166040;59166040;59166040;59166949;59166949;59166949;59171062;59171062;59171062;59172773;59172773;59172773;59173748;59174185;59174185;59174185;59174850;59174850;59174850;59176650;59176940;59177203	-;-;-;-;-;-;-;-;-;-;-;-;-;-;-;-;-;-;-;-;-;-;-;-;-;-;-;-;-;-;-;-;-;-;-;-;-;-;-;-	2076	15	52	23	23	115	45
MSTRG.338	chr1;chr1;chr1;chr1;chr1;chr1;chr1;chr1;chr1;chr1;chr1;chr1;chr1;chr1;chr1;chr1;chr1;chr1;chr1;chr1;chr1;chr1;chr1;chr1;chr1;chr1;chr1;chr1;chr1;chr1;chr1;chr1;chr1;chr1;chr1;chr1;chr1;chr1;chr1;chr1;chr1;chr1;chr1;chr1;chr1;chr1;chr1;chr1;chr1;chr1;chr1;chr1;chr1;chr1;chr1;chr1;chr1;chr1;chr1;chr1;chr1;chr1;chr1;chr1;chr1;chr1;chr1;chr1;chr1;chr1;chr1;chr1;chr1;chr1;chr1;chr1;chr1;chr1;chr1;chr1…	59177780;59177780;59177780;59180287;59180287;59180287;59181475;59181475;59181475;59182367;59182367;59182367;59185776;59185776;59185776;59186769;59186769;59186769;59188766;59188766;59188766;59190659;59190659;59190659;59193683;59193683;59193683;59196606;59196606;59196606;59197788;59197788;59200600;59200600;59200600;59201498;59201498;59201498;59203186;59203186;59203186;59203591;59203591;59203591;592…	59178288;59178288;59178288;59180421;59180421;59180421;59181583;59181583;59181583;59182460;59182460;59182460;59185856;59185856;59185856;59186939;59186939;59186939;59188807;59188807;59188807;59190673;59190673;59190673;59193703;59193703;59193703;59196644;59196644;59196644;59197805;59197805;59200664;59200664;59200664;59201694;59201694;59201694;59203257;59203257;59203257;59203676;59203676;59203676;592…	-;-;-;-;-;-;-;-;-;-;-;-;-;-;-;-;-;-;-;-;-;-;-;-;-;-;-;-;-;-;-;-;-;-;-;-;-;-;-;-;-;-;-;-;-;-;-;-;-;-;-;-;-;-;-;-;-;-;-;-;-;-;-;-;-;-;-;-;-;-;-;-;-;-;-;-;-;-;-;-;-;-;-;-;-;-;-;-;-;-;-;-;-;-;-;-;-;-;-;-;-;-;-;-;-;-;-;-;-;-;-;-;-;-;-;-;-;-;-;-;-;-;-;-;-;-;-;-;-;-;-;-;-;-;-;-;-;-;-;-;-;-;-;-;-;-;-;-;-;-	9490	34	97	70	92	148	105
ENSMUSG00000026023.9	chr1;chr1;chr1;chr1;chr1;chr1;chr1;chr1;chr1;chr1;chr1;chr1;chr1;chr1;chr1;chr1;chr1;chr1;chr1;chr1;chr1;chr1;chr1;chr1;chr1;chr1;chr1;chr1;chr1;chr1;chr1;chr1;chr1;chr1;chr1;chr1;chr1;chr1;chr1;chr1;chr1;chr1;chr1;chr1;chr1;chr1;chr1	59313750;59313751;59313751;59313972;59314660;59314660;59314660;59314660;59315547;59315547;59315547;59322448;59322448;59322448;59337413;59337413;59337413;59338253;59338253;59338253;59344606;59344606;59344606;59346503;59346503;59346503;59355780;59358039;59358039;59358039;59358039;59367640;59367640;59367640;59367640;59383515;59383515;59387703;59387703;59401092;59401092;59401092;59401092;59409114;594…	59313948;59313942;59313942;59314251;59314722;59314800;59314800;59314800;59315641;59315641;59315641;59322527;59322527;59322527;59337507;59337507;59337507;59338315;59338315;59338315;59344729;59344729;59344729;59346623;59346623;59346623;59355898;59358132;59358132;59358132;59358132;59367703;59367703;59367703;59367703;59383563;59383563;59387842;59387842;59401210;59401210;59401210;59401210;59409292;594…	+;+;+;+;+;+;+;+;+;+;+;+;+;+;+;+;+;+;+;+;+;+;+;+;+;+;+;+;+;+;+;+;+;+;+;+;+;+;+;+;+;+;+;+;+;+;+	2507	0	0	0	0	0	2
MSTRG.337	chr1;chr1;chr1	59538991;59539023;59539692	59543791;59539054;59543791	+;+;+	4801	106	241	125	92	242	230
ENSMUSG00000092149.1	chr1;chr1	59545324;59549090	59548550;59549449	-;-	3587	3	5	7	0	6	9
ENSMUSG00000047361.8	chr1;chr1;chr1;chr1;chr1;chr1;chr1;chr1;chr1;chr1;chr1;chr1;chr1;chr1;chr1;chr1;chr1;chr1;chr1;chr1;chr1;chr1;chr1;chr1;chr1;chr1;chr1;chr1;chr1;chr1;chr1;chr1;chr1;chr1;chr1;chr1;chr1;chr1;chr1;chr1	59573108;59573108;59583555;59583555;59598158;59598158;59601418;59601418;59606756;59606756;59607978;59607978;59609264;59609264;59613000;59613000;59614930;59614930;59619487;59619487;59623438;59623438;59639240;59639240;59664577;59664577;59681931;59681931;59684301;59684301;59685014;59685014;59686839;59686839;59689058;59689058;59689991;59689991;59690838;59690838	59573362;59573362;59583821;59583821;59598317;59598317;59601573;59601573;59606883;59606883;59608140;59608140;59609406;59609406;59613168;59613168;59615070;59615070;59619654;59619654;59623548;59623548;59639319;59639319;59664649;59664649;59682021;59682021;59684451;59684451;59685128;59685128;59687170;59687170;59689260;59689260;59690163;59690163;59691352;59691352	+;+;+;+;+;+;+;+;+;+;+;+;+;+;+;+;+;+;+;+;+;+;+;+;+;+;+;+;+;+;+;+;+;+;+;+;+;+;+;+	3594	0	2	1	1	2	0
ENSMUSG00000089276.1	chr1	59683424	59683508	+	85	0	0	0	0	0	0
MSTRG.347	chr1;chr1;chr1;chr1;chr1;chr1;chr1;chr1	59696278;59699262;59700840;59701361;59712302;59712302;59727524;59727524	59697112;59699333;59701438;59701438;59712376;59712376;59727678;59727678	-;-;-;-;-;-;-;-	1736	403	458	218	145	395	381
MSTRG.344	chr1;chr1;chr1;chr1;chr1;chr1;chr1;chr1;chr1;chr1;chr1;chr1;chr1;chr1;chr1;chr1;chr1	59741853;59747330;59748778;59749181;59749353;59752822;59755167;59757729;59759657;59760907;59761468;59762437;59763477;59763847;59765847;59767339;59768115	59742070;59747406;59748864;59749233;59749436;59752943;59755303;59757793;59759791;59761052;59761594;59762600;59763611;59763908;59765980;59767496;59768968	+;+;+;+;+;+;+;+;+;+;+;+;+;+;+;+;+	2758	224	369	196	313	471	356
MSTRG.345	chr1	59761102	59761182	+	81	1	1	1	0	0	0
MSTRG.346	chr1	59761634	59761717	+	84	0	0	0	0	0	0
MSTRG.349	chr1;chr1;chr1;chr1;chr1;chr1;chr1;chr1;chr1;chr1;chr1;chr1;chr1	59821481;59870432;59872085;59898275;59899587;59902322;59903902;59908022;59909138;59916017;59920625;59924180;59927079	59821572;59870602;59872255;59898385;59899678;59902552;59904016;59908182;59909285;59916153;59920797;59925459;59927703	+;+;+;+;+;+;+;+;+;+;+;+;+	3507	211	691	436	479	781	651
MSTRG.350	chr1;chr1;chr1;chr1;chr1;chr1;chr1;chr1;chr1;chr1;chr1;chr1	59969850;60005897;60009779;60015166;60025798;60027330;60027524;60031727;60031727;60036122;60038253;60038253	59970596;60006048;60009868;60015279;60025941;60027555;60027555;60031847;60031847;60036279;60038359;60042190	+;+;+;+;+;+;+;+;+;+;+;+	5690	710	1707	568	429	426	573
ENSMUSG00000026018.6	chr1;chr1;chr1;chr1;chr1;chr1;chr1;chr1;chr1;chr1;chr1	60045914;60054295;60060500;60063078;60064652;60066953;60070664;60072556;60079422;60084912;60099641	60048083;60054555;60060549;60063163;60064750;60067078;60070862;60072679;60079494;60085080;60099931	-;-;-;-;-;-;-;-;-;-;-	3648	22	37	5	20	13	13
MSTRG.352	chr1;chr1;chr1;chr1;chr1;chr1;chr1;chr1;chr1;chr1;chr1;chr1;chr1;chr1;chr1;chr1;chr1;chr1;chr1;chr1;chr1;chr1;chr1;chr1;chr1;chr1;chr1;chr1;chr1;chr1;chr1;chr1;chr1;chr1;chr1;chr1;chr1;chr1;chr1;chr1;chr1;chr1;chr1;chr1;chr1;chr1;chr1;chr1;chr1;chr1;chr1;chr1;chr1;chr1;chr1;chr1;chr1;chr1;chr1	60133712;60133712;60133712;60137363;60137363;60137363;60138881;60138881;60138881;60139135;60139135;60139135;60139353;60139353;60139353;60139929;60140599;60140599;60140599;60140639;60142555;60142555;60142555;60142555;60142555;60143890;60143890;60143890;60144885;60144885;60144885;60144885;60144885;60146096;60146096;60146096;60146096;60146096;60147864;60147864;60147864;60147864;60147864;60150842;601…	60135085;60135085;60135085;60137435;60137435;60137435;60139013;60139013;60139013;60139240;60139240;60139240;60139493;60139493;60139493;60140684;60140684;60140684;60140684;60140684;60142606;60142783;60142600;60142600;60142600;60144044;60144044;60144044;60145000;60145000;60145000;60145000;60145000;60146202;60146202;60146202;60146202;60146202;60147958;60147958;60147958;60147958;60147958;60151370;601…	-;-;-;-;-;-;-;-;-;-;-;-;-;-;-;-;-;-;-;-;-;-;-;-;-;-;-;-;-;-;-;-;-;-;-;-;-;-;-;-;-;-;-;-;-;-;-;-;-;-;-;-;-;-;-;-;-;-;-	4872	96	154	153	138	157	105
MSTRG.354	chr1;chr1;chr1;chr1;chr1;chr1;chr1;chr1;chr1;chr1;chr1;chr1;chr1;chr1;chr1;chr1;chr1;chr1;chr1;chr1;chr1;chr1;chr1;chr1;chr1;chr1;chr1;chr1;chr1;chr1;chr1;chr1;chr1;chr1;chr1;chr1;chr1;chr1;chr1;chr1;chr1;chr1;chr1;chr1;chr1;chr1;chr1;chr1;chr1;chr1;chr1;chr1;chr1;chr1;chr1	60155091;60155108;60155110;60159471;60162155;60162155;60162155;60164925;60164927;60164946;60166066;60166171;60166171;60166171;60181695;60181695;60181695;60181695;60181923;60182764;60182764;60182764;60182764;60184833;60184833;60184833;60188688;60188688;60188688;60193108;60193108;60196044;60196044;60198179;60198179;60198179;60198292;60200838;60200838;60200838;60202953;60202953;60202953;60202953;602…	60155151;60155151;60155151;60159628;60162722;60162278;60162278;60165044;60165044;60165044;60166293;60166293;60166293;60166293;60181755;60181755;60181755;60181755;60181989;60182878;60182821;60182878;60182878;60184917;60184917;60184917;60188877;60188877;60188877;60193228;60193228;60196187;60196187;60198412;60198412;60198412;60198412;60201000;60201000;60201000;60203016;60203016;60203016;60203016;602…	+;+;+;+;+;+;+;+;+;+;+;+;+;+;+;+;+;+;+;+;+;+;+;+;+;+;+;+;+;+;+;+;+;+;+;+;+;+;+;+;+;+;+;+;+;+;+;+;+;+;+;+;+;+;+	3314	27	92	78	27	96	43
MSTRG.356	chr1	60174099	60174529	+	431	1	3	2	2	2	1
MSTRG.361	chr1;chr1;chr1;chr1;chr1;chr1;chr1;chr1;chr1;chr1;chr1;chr1;chr1;chr1;chr1;chr1;chr1;chr1;chr1;chr1;chr1;chr1;chr1;chr1;chr1;chr1;chr1;chr1;chr1;chr1;chr1;chr1;chr1;chr1;chr1;chr1;chr1;chr1;chr1;chr1;chr1;chr1;chr1;chr1;chr1;chr1;chr1;chr1;chr1;chr1;chr1;chr1;chr1;chr1;chr1;chr1;chr1;chr1;chr1;chr1;chr1;chr1;chr1;chr1;chr1;chr1;chr1;chr1;chr1;chr1;chr1;chr1;chr1;chr1;chr1;chr1;chr1;chr1;chr1;chr1…	60237443;60238307;60238339;60251348;60251348;60251859;60251859;60256949;60256949;60257708;60257708;60263178;60263178;60274040;60274040;60278911;60278911;60279046;60281469;60281469;60281469;60285466;60287446;60287446;60287446;60291641;60291641;60291641;60291825;60291825;60291825;60293215;60293215;60293941;60293941;60295416;60295416;60299383;60299383;60301638;60301638;60304460;60304460;60305207;603…	60237529;60238598;60238598;60251439;60251439;60252020;60252020;60257030;60257030;60257835;60257835;60263260;60263260;60274125;60274125;60279217;60279217;60279217;60281575;60281575;60281575;60285552;60287529;60287529;60287529;60291739;60291739;60291739;60292405;60292405;60292405;60293347;60293347;60294060;60294060;60295719;60295719;60299468;60299468;60301727;60301727;60304628;60304628;60305340;603…	+;+;+;+;+;+;+;+;+;+;+;+;+;+;+;+;+;+;+;+;+;+;+;+;+;+;+;+;+;+;+;+;+;+;+;+;+;+;+;+;+;+;+;+;+;+;+;+;+;+;+;+;+;+;+;+;+;+;+;+;+;+;+;+;+;+;+;+;+;+;+;+;+;+;+;+;+;+;+;+;+;+;+;+;+;+;+;+;+;+;+;+;+;+;+;+;+;+;+;+;+;+;+;+;+;+;+;+;+;+;+;+;+;+;+;+;+;+;+;+;+;+;+;+;+;+;+;+;+;+;+;+;+;+;+;+;+;+;+;+;+;+;+;+;+;+;+;+;+;+;+;+;+;+;+;+;+;+;+;+;+;+;+;+;+;+;+;+;+;+;+	16084	635	1401	842	563	1091	1081
MSTRG.358	chr1;chr1;chr1;chr1;chr1;chr1;chr1;chr1;chr1;chr1;chr1;chr1;chr1;chr1;chr1;chr1;chr1;chr1;chr1;chr1;chr1;chr1;chr1;chr1;chr1;chr1;chr1;chr1;chr1;chr1;chr1;chr1;chr1	60400167;60400167;60400167;60408965;60408965;60408965;60409753;60409753;60411358;60411358;60411358;60420034;60420034;60420034;60423493;60423493;60423493;60428065;60428065;60428065;60429434;60429434;60429434;60432911;60432911;60436218;60436218;60439248;60439248;60443749;60443749;60443983;60443983	60400301;60400301;60400301;60409014;60409014;60409014;60409919;60409919;60411500;60411500;60411500;60420201;60420201;60420201;60423571;60423571;60423571;60428180;60428180;60428180;60429551;60429488;60429488;60433031;60433031;60436329;60436329;60439312;60439312;60443838;60443838;60444904;60444904	+;+;+;+;+;+;+;+;+;+;+;+;+;+;+;+;+;+;+;+;+;+;+;+;+;+;+;+;+;+;+;+;+	2286	128	208	128	96	356	305
MSTRG.366	chr1;chr1;chr1;chr1;chr1;chr1;chr1;chr1;chr1;chr1;chr1;chr1;chr1;chr1;chr1;chr1;chr1;chr1;chr1;chr1;chr1	60466539;60466642;60491087;60491087;60493900;60493900;60495786;60500829;60500829;60504104;60504104;60504922;60504922;60506915;60510448;60510448;60527510;60527510;60533584;60533584;60534847	60466763;60466763;60491254;60491254;60494076;60494076;60495803;60500926;60500926;60504250;60504250;60505046;60505046;60507097;60510606;60510606;60527683;60527683;60537999;60533676;60537999	+;+;+;+;+;+;+;+;+;+;+;+;+;+;+;+;+;+;+;+;+	5890	106	181	78	66	261	271
MSTRG.367	chr1;chr1;chr1;chr1;chr1;chr1;chr1;chr1;chr1;chr1;chr1;chr1;chr1;chr1;chr1;chr1;chr1;chr1;chr1;chr1;chr1;chr1;chr1;chr1;chr1;chr1;chr1;chr1;chr1;chr1;chr1;chr1;chr1;chr1;chr1;chr1;chr1;chr1;chr1;chr1;chr1;chr1;chr1;chr1;chr1;chr1;chr1;chr1;chr1;chr1;chr1;chr1;chr1;chr1;chr1;chr1;chr1;chr1;chr1;chr1;chr1;chr1;chr1	60540080;60547256;60550167;60550382;60550382;60550382;60552259;60552259;60552259;60552259;60553069;60553069;60553069;60553069;60555268;60555268;60555268;60555268;60556324;60556324;60556324;60556324;60557399;60557399;60557399;60557399;60558600;60558600;60558600;60558600;60559669;60559669;60559669;60559669;60560362;60560362;60560362;60560362;60567261;60567261;60567261;60575824;60575824;60575824;605…	60540184;60547788;60550524;60550524;60550524;60550524;60552379;60552379;60552379;60552379;60553167;60553167;60553167;60553167;60555378;60555378;60555378;60555378;60556467;60556467;60556467;60556467;60557464;60557464;60557464;60557464;60558721;60558721;60558721;60558721;60559828;60559828;60559828;60559828;60560439;60560439;60560439;60560439;60567335;60567335;60567335;60575904;60575904;60575904;605…	-;-;-;-;-;-;-;-;-;-;-;-;-;-;-;-;-;-;-;-;-;-;-;-;-;-;-;-;-;-;-;-;-;-;-;-;-;-;-;-;-;-;-;-;-;-;-;-;-;-;-;-;-;-;-;-;-;-;-;-;-;-;-	3044	247	532	236	395	266	226
MSTRG.369	chr1	60579683	60579910	-	228	10	30	21	12	9	11
MSTRG.370	chr1	60593864	60594280	+	417	0	4	2	1	0	1
ENSMUSG00000082160.1	chr1	60649095	60649553	-	459	0	0	0	0	0	0
ENSMUSG00000088973.1	chr1	60670542	60670647	-	106	0	0	0	0	0	0
ENSMUSG00000084151.1	chr1;chr1	60757716;60758224	60757894;60758781	+;+	737	0	0	0	0	0	0
MSTRG.360	chr1	60760776	60761993	+	1218	231	330	182	134	271	234
ENSMUSG00000026012.2	chr1;chr1;chr1;chr1;chr1;chr1;chr1;chr1;chr1;chr1	60773644;60775354;60777330;60803202;60803246;60819823;60819823;60819823;60822121;60826501	60773845;60775543;60777421;60803372;60803372;60820179;60820007;60821470;60822236;60830203	+;+;+;+;+;+;+;+;+;+	6122	2	0	0	0	2	10
ENSMUSG00000086795.1	chr1;chr1	60833509;60838394	60834068;60838678	-;-	845	0	0	0	0	0	0
ENSMUSG00000085965.1	chr1;chr1;chr1;chr1	60835687;60854788;60858084;60860466	60835760;60854871;60858144;60860634	+;+;+;+	388	0	0	0	0	0	0
ENSMUSG00000083118.1	chr1;chr1	60849334;60850476	60849925;60850676	+;+	793	0	0	0	0	0	0
ENSMUSG00000083355.1	chr1;chr1	60865960;60866180	60866115;60866786	+;+	763	1	0	1	4	0	1
ENSMUSG00000026011.6	chr1;chr1;chr1;chr1;chr1;chr1;chr1;chr1;chr1;chr1;chr1;chr1;chr1;chr1;chr1;chr1	60943844;60950571;60957411;60965869;60966015;60966015;60969267;60969267;60969267;60969267;60969602;60970063;60970063;60971457;60971457;60971457	60944050;60950705;60957465;60966123;60966123;60966123;60969614;60969614;60969560;60969452;60969614;60970172;60970172;60971568;60971613;60972676	+;+;+;+;+;+;+;+;+;+;+;+;+;+;+;+	2330	0	0	0	0	1	4
ENSMUSG00000081382.1	chr1	60957742	60958266	+	525	5	11	3	1	12	3
ENSMUSG00000080800.1	chr1	61005074	61005309	-	236	0	0	0	0	0	0
ENSMUSG00000026009.8	chr1;chr1;chr1;chr1;chr1;chr1;chr1;chr1;chr1	61034771;61034771;61050546;61050546;61051454;61051454;61052368;61052368;61054545	61034860;61034860;61050884;61050884;61051560;61051560;61052641;61052452;61057164	+;+;+;+;+;+;+;+;+	3430	0	0	0	0	0	0
ENSMUSG00000082804.2	chr1;chr1	61132491;61132518	61133069;61133069	+;+	579	0	0	1	0	1	0
ENSMUSG00000082661.1	chr1;chr1;chr1	61178222;61179604;61180366	61178967;61179829;61180848	-;-;-	1455	0	1	0	0	0	0
ENSMUSG00000080785.1	chr1	61253385	61254086	-	702	0	0	0	0	0	0
ENSMUSG00000085248.1	chr1;chr1;chr1	61363480;61363729;61364368	61363637;61363849;61364590	+;+;+	502	0	0	0	0	0	0
ENSMUSG00000085447.1	chr1;chr1;chr1;chr1;chr1	61435276;61435854;61436840;61450952;61452475	61435400;61436012;61437073;61451051;61452748	+;+;+;+;+	892	0	0	0	0	0	0
ENSMUSG00000086408.1	chr1;chr1;chr1	61496945;61515961;61526205	61497322;61516125;61526319	+;+;+	658	0	0	0	0	0	0
ENSMUSG00000089546.1	chr1	61527285	61527387	+	103	0	0	0	0	0	0
ENSMUSG00000086009.1	chr1;chr1	61663517;61667186	61663829;61667723	-;-	851	0	0	0	0	0	0
MSTRG.371	chr1;chr1;chr1;chr1;chr1;chr1;chr1;chr1;chr1;chr1;chr1;chr1;chr1;chr1;chr1;chr1;chr1;chr1;chr1;chr1;chr1;chr1;chr1;chr1;chr1;chr1;chr1;chr1;chr1;chr1;chr1;chr1;chr1;chr1;chr1;chr1;chr1;chr1;chr1;chr1;chr1;chr1;chr1;chr1;chr1;chr1;chr1;chr1;chr1;chr1;chr1;chr1;chr1;chr1;chr1;chr1;chr1;chr1;chr1;chr1;chr1;chr1;chr1;chr1;chr1;chr1;chr1;chr1;chr1;chr1;chr1;chr1;chr1;chr1;chr1;chr1;chr1;chr1;chr1;chr1…	61685398;61685398;61685408;61685449;61685817;61685817;61685817;61814522;61814522;61814522;61814522;61814522;61814522;61814522;61817274;62056881;62056881;62056881;62056881;62056881;62122959;62122959;62122959;62122959;62122959;62124700;62124700;62191421;62191421;62191421;62200507;62200507;62200507;62200553;62206009;62206009;62206009;62206009;62207684;62207684;62207684;62207684;62210654;62210654;622…	61685936;61685936;61685936;61685936;61685936;61685936;61685936;61814623;61814623;61816433;61814623;61815478;61814623;61814623;61819450;62057052;62057052;62057052;62057052;62057052;62123068;62123068;62123068;62123068;62123068;62124834;62124833;62191509;62191509;62191509;62200593;62200593;62200593;62200593;62206134;62206134;62206134;62206134;62208042;62208042;62208042;62208042;62210793;62210793;622…	+;+;+;+;+;+;+;+;+;+;+;+;+;+;+;+;+;+;+;+;+;+;+;+;+;+;+;+;+;+;+;+;+;+;+;+;+;+;+;+;+;+;+;+;+;+;+;+;+;+;+;+;+;+;+;+;+;+;+;+;+;+;+;+;+;+;+;+;+;+;+;+;+;+;+;+;+;+;+;+;+;+;+;+;+;+;+;+;+;+;+;+;+;+;+;+;+;+;+;+;+	12514	78	167	61	56	142	136
MSTRG.374	chr1;chr1;chr1;chr1;chr1;chr1;chr1;chr1	61813989;61818523;61833318;61833346;61894995;61894995;61897708;61897708	61815104;61818657;61833528;61833528;61895109;61895109;61898036;61898114	-;-;-;-;-;-;-;-	1984	12	10	3	0	2	3
MSTRG.375	chr1;chr1;chr1	62177769;62180467;62182532	62178255;62180599;62182683	-;-;-	772	0	0	0	3	0	0
MSTRG.376	chr1;chr1	62503299;62545666	62503990;62545835	-;-	862	2	0	0	0	5	4
ENSMUSG00000081950.1	chr1;chr1	62703269;62704174	62703319;62704362	-;-	240	0	0	0	0	0	0
ENSMUSG00000084333.1	chr1	62707413	62708290	+	878	1	0	1	0	0	3
MSTRG.377	chr1;chr1;chr1;chr1;chr1;chr1;chr1;chr1;chr1;chr1;chr1;chr1;chr1;chr1;chr1;chr1;chr1;chr1;chr1;chr1;chr1;chr1;chr1;chr1;chr1;chr1;chr1;chr1;chr1;chr1;chr1;chr1;chr1;chr1;chr1;chr1;chr1;chr1;chr1;chr1;chr1;chr1;chr1;chr1;chr1;chr1;chr1;chr1;chr1;chr1;chr1;chr1;chr1;chr1;chr1;chr1;chr1;chr1;chr1;chr1;chr1;chr1;chr1;chr1;chr1;chr1;chr1;chr1;chr1;chr1;chr1;chr1;chr1;chr1;chr1;chr1;chr1;chr1;chr1;chr1…	62749859;62749859;62749859;62750276;62750276;62750276;62750276;62765504;62765504;62765504;62765504;62765504;62765504;62765504;62784863;62784863;62784863;62784863;62784863;62784863;62784863;62790749;62790749;62790749;62790749;62790749;62790749;62791932;62791932;62791932;62791932;62791932;62791932;62793732;62793732;62793732;62793732;62793732;62793732;62795707;62795707;62795707;62795707;62795707;627…	62750851;62750851;62750851;62750851;62750851;62750851;62750851;62765681;62765681;62765681;62765681;62765681;62765681;62765681;62785044;62785044;62785044;62785044;62785044;62785044;62786506;62790979;62790979;62790979;62790979;62790979;62790979;62792087;62792087;62792087;62792087;62792087;62792087;62793901;62793901;62793901;62793901;62793901;62793901;62795862;62795862;62795862;62795862;62795862;627…	+;+;+;+;+;+;+;+;+;+;+;+;+;+;+;+;+;+;+;+;+;+;+;+;+;+;+;+;+;+;+;+;+;+;+;+;+;+;+;+;+;+;+;+;+;+;+;+;+;+;+;+;+;+;+;+;+;+;+;+;+;+;+;+;+;+;+;+;+;+;+;+;+;+;+;+;+;+;+;+;+;+;+;+;+;+;+;+;+;+;+;+;+;+;+;+;+;+;+;+;+	9509	161	524	385	430	406	382
MSTRG.388	chr1;chr1;chr1;chr1;chr1;chr1;chr1;chr1;chr1;chr1;chr1;chr1;chr1;chr1;chr1;chr1;chr1;chr1;chr1;chr1;chr1;chr1;chr1;chr1;chr1;chr1;chr1;chr1;chr1;chr1;chr1;chr1;chr1;chr1;chr1;chr1;chr1;chr1;chr1;chr1;chr1;chr1;chr1;chr1;chr1;chr1;chr1;chr1;chr1;chr1;chr1;chr1;chr1;chr1;chr1;chr1;chr1;chr1;chr1;chr1;chr1;chr1;chr1;chr1;chr1;chr1;chr1;chr1;chr1;chr1;chr1;chr1;chr1;chr1;chr1;chr1;chr1;chr1;chr1;chr1…	63004992;63009164;63027009;63027772;63094375;63094375;63094375;63104539;63104754;63105069;63107614;63107614;63107614;63107614;63107614;63108610;63108610;63108610;63108610;63108610;63108724;63108738;63112278;63112278;63112278;63112278;63112278;63112278;63112278;63114758;63114758;63114758;63114758;63114758;63114758;63114758;63120896;63120896;63120896;63120896;63120896;63120896;63120896;63125527;631…	63005206;63009308;63027085;63027954;63105719;63105719;63105719;63105719;63104818;63105719;63107771;63107771;63107771;63107771;63107771;63108827;63108827;63108827;63108827;63108827;63108827;63108827;63112411;63112411;63112411;63112411;63112411;63112411;63112411;63114867;63114867;63114867;63114867;63114867;63114867;63114867;63121120;63121120;63121120;63121120;63121120;63121120;63121120;63125635;631…	-;-;-;-;-;-;-;-;-;-;-;-;-;-;-;-;-;-;-;-;-;-;-;-;-;-;-;-;-;-;-;-;-;-;-;-;-;-;-;-;-;-;-;-;-;-;-;-;-;-;-;-;-;-;-;-;-;-;-;-;-;-;-;-;-;-;-;-;-;-;-;-;-;-;-;-;-;-;-;-;-;-	14665	214	628	443	304	557	566
MSTRG.389	chr1	63079280	63079393	+	114	0	0	0	0	0	0
MSTRG.390	chr1	63084788	63085155	+	368	0	0	0	0	0	0
MSTRG.392	chr1	63120348	63120593	+	246	5	0	4	5	1	5
MSTRG.393	chr1;chr1;chr1;chr1;chr1;chr1	63161045;63161446;63161657;63190693;63202794;63203532	63161118;63161534;63163292;63190759;63202895;63204864	+;+;+;+;+;+	3301	209	735	515	307	272	329
MSTRG.394	chr1;chr1;chr1;chr1;chr1;chr1;chr1;chr1;chr1;chr1;chr1;chr1;chr1;chr1;chr1;chr1;chr1;chr1;chr1;chr1;chr1;chr1;chr1;chr1;chr1;chr1;chr1;chr1;chr1;chr1;chr1;chr1;chr1;chr1;chr1;chr1;chr1;chr1;chr1;chr1;chr1;chr1;chr1;chr1;chr1;chr1;chr1;chr1	63190170;63190177;63193694;63193694;63193864;63193864;63194970;63194970;63196531;63196531;63198125;63198125;63199349;63199349;63202778;63202778;63203706;63203706;63205476;63206324;63206324;63207454;63207454;63207454;63210241;63210241;63210241;63211304;63211304;63211304;63211523;63211523;63211523;63212865;63212865;63212865;63215803;63215803;63215803;63216624;63216624;63216624;63217423;63217423;632…	63190496;63190496;63193766;63193766;63193998;63193998;63195145;63195145;63196685;63196685;63198285;63198285;63199478;63199478;63202906;63202906;63203851;63203851;63206438;63206438;63206438;63207588;63207588;63207588;63210426;63210426;63210426;63211434;63211434;63211434;63211604;63211604;63211604;63212941;63212941;63212941;63215910;63215910;63215910;63216715;63216715;63216715;63217488;63217488;632…	-;-;-;-;-;-;-;-;-;-;-;-;-;-;-;-;-;-;-;-;-;-;-;-;-;-;-;-;-;-;-;-;-;-;-;-;-;-;-;-;-;-;-;-;-;-;-;-	3773	1853	4032	2712	1784	1522	1408
MSTRG.395	chr1;chr1;chr1;chr1;chr1;chr1;chr1;chr1;chr1;chr1;chr1;chr1;chr1;chr1;chr1;chr1;chr1;chr1;chr1;chr1;chr1;chr1;chr1;chr1;chr1;chr1;chr1;chr1;chr1;chr1;chr1;chr1;chr1;chr1;chr1;chr1	63223399;63223703;63223705;63223719;63223719;63223721;63223763;63223797;63224297;63224297;63224297;63224328;63224328;63224328;63224328;63224441;63224597;63224602;63224997;63225013;63225013;63225013;63225013;63225013;63225406;63225406;63225406;63225406;63225406;63225822;63225822;63225822;63225822;63226032;63226032;63226032	63223865;63223865;63223865;63223824;63223865;63223865;63223865;63223865;63224450;63224450;63224450;63224450;63224997;63224450;63224450;63224450;63225139;63224838;63225139;63225068;63225139;63225083;63225139;63225139;63225472;63225472;63225472;63225472;63225472;63225947;63225947;63225936;63225947;63226142;63226196;63227060	+;+;+;+;+;+;+;+;+;+;+;+;+;+;+;+;+;+;+;+;+;+;+;+;+;+;+;+;+;+;+;+;+;+;+;+	2532	1099	1449	795	880	1705	1062
MSTRG.396	chr1	63225254	63225326	+	73	2	2	1	0	7	0
MSTRG.397	chr1	63225578	63225709	+	132	5	3	3	5	10	4
ENSMUSG00000046856.7	chr1;chr1;chr1	63229265;63256328;63260738	63230678;63256473;63261117	-;-;-	1940	0	0	0	0	0	8
ENSMUSG00000092874.1	chr1	63244605	63244730	+	126	0	0	0	0	0	0
ENSMUSG00000086730.1	chr1;chr1	63246887;63254089	63247248;63254188	+;+	462	0	0	0	0	0	0
ENSMUSG00000087561.1	chr1;chr1;chr1;chr1;chr1;chr1;chr1;chr1;chr1	63313422;63313422;63316007;63316007;63317451;63317451;63317822;63319395;63319457	63313688;63313688;63316100;63316100;63317602;63317602;63317890;63319689;63319694	-;-;-;-;-;-;-;-;-	882	0	0	0	0	0	0
ENSMUSG00000092705.1	chr1	63319800	63319937	-	138	0	0	0	0	0	0
ENSMUSG00000027520.8	chr1;chr1;chr1;chr1;chr1;chr1;chr1;chr1;chr1;chr1;chr1;chr1;chr1;chr1;chr1	63319839;63319843;63321670;63324505;63324505;63327341;63327341;63337221;63337251;63337312;63341490;63341490;63341490;63349214;63349214	63320046;63320046;63321752;63324557;63324557;63327451;63327451;63337356;63337356;63337356;63341596;63341620;63341620;63356519;63361150	+;+;+;+;+;+;+;+;+;+;+;+;+;+;+	12659	0	1	10	10	4	0
ENSMUSG00000065946.1	chr1	63346854	63346957	-	104	0	0	0	0	0	0
ENSMUSG00000083039.1	chr1	63404008	63404624	-	617	0	0	0	0	0	0
MSTRG.382	chr1	63411294	63411939	-	646	11	20	7	1	19	6
MSTRG.383	chr1;chr1;chr1;chr1;chr1;chr1;chr1;chr1;chr1;chr1;chr1;chr1;chr1;chr1;chr1;chr1;chr1;chr1;chr1;chr1;chr1;chr1;chr1;chr1;chr1;chr1;chr1;chr1;chr1;chr1;chr1;chr1;chr1;chr1;chr1;chr1;chr1;chr1;chr1;chr1;chr1;chr1;chr1;chr1;chr1;chr1;chr1;chr1;chr1;chr1;chr1;chr1;chr1;chr1;chr1;chr1;chr1;chr1;chr1;chr1;chr1;chr1;chr1;chr1;chr1;chr1;chr1;chr1;chr1;chr1;chr1;chr1;chr1;chr1;chr1;chr1;chr1;chr1;chr1;chr1…	63492465;63492469;63492478;63492478;63492484;63492509;63494302;63494302;63494302;63494302;63494302;63494302;63524253;63524253;63524253;63524253;63524253;63524253;63540743;63562151;63562151;63562151;63562151;63562151;63562151;63562151;63574527;63575332;63575332;63575332;63575332;63575332;63575332;63575332;63575332;63576809;63576809;63576809;63576809;63576809;63576809;63576809;63576809;63580860;635…	63492986;63492986;63492986;63492986;63492986;63492986;63494522;63494522;63494522;63494522;63494522;63494522;63524329;63524329;63524329;63524329;63524329;63524329;63540862;63562214;63562214;63562214;63562214;63562214;63562214;63562214;63574535;63575414;63575414;63575414;63575414;63575414;63575414;63575414;63575414;63576872;63579423;63576872;63576872;63576872;63576872;63576872;63576872;63580932;635…	+;+;+;+;+;+;+;+;+;+;+;+;+;+;+;+;+;+;+;+;+;+;+;+;+;+;+;+;+;+;+;+;+;+;+;+;+;+;+;+;+;+;+;+;+;+;+;+;+;+;+;+;+;+;+;+;+;+;+;+;+;+;+;+;+;+;+;+;+;+;+;+;+;+;+;+;+;+;+;+;+;+;+;+;+;+;+;+;+;+;+;+;+;+;+;+;+;+;+;+;+;+;+;+;+;+;+;+;+;+;+;+;+;+;+;+;+;+;+;+;+;+;+;+;+;+;+;+;+;+;+;+;+;+;+;+;+;+;+;+;+;+;+;+;+;+;+;+;+;+;+;+;+;+;+;+;+;+;+;+;+;+;+;+;+;+;+;+;+;+;+;+;+;+;+;+;+;+;+;+;+;+;+;+;+;+;+	10988	136	379	267	260	968	766
MSTRG.384	chr1	63622062	63622164	-	103	0	5	0	0	1	0
ENSMUSG00000069085.5	chr1;chr1;chr1;chr1;chr1;chr1;chr1;chr1;chr1;chr1;chr1;chr1;chr1;chr1;chr1;chr1;chr1;chr1;chr1;chr1	63669425;63679992;63687629;63689877;63693971;63705444;63707713;63710794;63710974;63711347;63711347;63721430;63721430;63722312;63723691;63725355;63731675;63731675;63733329;63733329	63669725;63680472;63687788;63689947;63694106;63705589;63707824;63711137;63711137;63711418;63711418;63721530;63725429;63722397;63723892;63725429;63731821;63731821;63733484;63733501	-;-;-;-;-;-;-;-;-;-;-;-;-;-;-;-;-;-;-;-	6143	0	0	0	0	0	0
ENSMUSG00000083066.1	chr1	63718042	63718545	+	504	0	0	0	0	0	0
ENSMUSG00000025963.4	chr1;chr1;chr1;chr1;chr1;chr1;chr1;chr1;chr1;chr1;chr1;chr1;chr1;chr1;chr1;chr1;chr1;chr1;chr1;chr1;chr1;chr1	63745393;63745401;63748150;63748150;63757689;63757689;63758026;63758026;63761766;63761766;63765093;63765093;63766096;63766096;63768062;63768062;63768382;63768382;63772182;63772182;63776845;63776845	63745611;63745611;63748215;63748215;63757740;63757740;63758165;63758165;63761929;63761929;63765234;63765234;63766592;63766592;63768204;63768204;63768516;63768516;63772294;63772294;63776892;63776892	-;-;-;-;-;-;-;-;-;-;-;-;-;-;-;-;-;-;-;-;-;-	1719	0	0	0	0	0	2
MSTRG.385	chr1;chr1;chr1;chr1;chr1;chr1;chr1;chr1;chr1;chr1;chr1;chr1;chr1;chr1;chr1;chr1;chr1;chr1;chr1;chr1;chr1;chr1;chr1;chr1;chr1;chr1;chr1;chr1;chr1;chr1;chr1;chr1;chr1;chr1;chr1;chr1;chr1;chr1;chr1;chr1;chr1;chr1;chr1;chr1;chr1;chr1	63777188;63777215;63777215;63777217;63777974;63777974;63777974;63777974;63781306;63781306;63781306;63781306;63782037;63782037;63782037;63782037;63782419;63783887;63784288;63784340;63784353;63784353;63785756;63785756;63785756;63785756;63792416;63792416;63792416;63792416;63794532;63794532;63794532;63794532;63794595;63796260;63796260;63796260;63796260;63796483;63797795;63797838;63797838;63798871;637…	63777265;63777265;63777265;63777265;63778795;63778795;63778795;63778795;63781409;63781409;63781409;63781409;63782542;63782641;63782145;63782145;63782542;63784421;63784492;63784492;63784492;63784492;63785928;63785928;63785928;63785928;63792579;63792579;63792579;63792579;63794744;63794631;63794744;63794744;63794744;63796850;63796344;63796344;63796344;63796486;63797952;63797952;63797952;63799039;637…	+;+;+;+;+;+;+;+;+;+;+;+;+;+;+;+;+;+;+;+;+;+;+;+;+;+;+;+;+;+;+;+;+;+;+;+;+;+;+;+;+;+;+;+;+;+	5873	105	211	129	81	123	120
ENSMUSG00000025961.1	chr1;chr1;chr1	63801481;63814959;63815755	63802993;63815116;63815841	-;-;-	1758	0	3	2	0	0	1
ENSMUSG00000080817.1	chr1	63891401	63892152	-	752	3	0	0	0	0	0
ENSMUSG00000082373.1	chr1;chr1;chr1;chr1;chr1;chr1;chr1;chr1;chr1	63964422;63967258;63970509;63971703;63973085;63975231;63975468;63981278;63982258	63964499;63967359;63970606;63971832;63973159;63975321;63975575;63981362;63982506	+;+;+;+;+;+;+;+;+	1016	0	0	0	0	0	0
ENSMUSG00000044689.5	chr1;chr1	64011301;64014214	64011372;64015573	+;+	1432	0	0	5	0	5	7
MSTRG.399	chr1;chr1;chr1;chr1;chr1;chr1;chr1;chr1;chr1;chr1;chr1;chr1;chr1;chr1;chr1;chr1;chr1;chr1	64076021;64082249;64088500;64088888;64088888;64125279;64125281;64125281;64125578;64125677;64167474;64167474;64167474;64167474;64167474;64167960;64167960;64168776	64082338;64082338;64089011;64089011;64089011;64125908;64125908;64125908;64125908;64125908;64167713;64167713;64167713;64167963;64168065;64168000;64168056;64168856	-;-;-;-;-;-;-;-;-;-;-;-;-;-;-;-;-;-	8133	153	269	214	195	356	352
MSTRG.400	chr1;chr1	64076037;64076687	64076417;64079501	+;+	3196	32	70	71	35	122	117
MSTRG.401	chr1;chr1;chr1;chr1	64125228;64126218;64128177;64137181	64125284;64126318;64128220;64137356	+;+;+;+	378	14	29	10	30	28	30
ENSMUSG00000086721.2	chr1	64196775	64197239	+	465	0	3	0	1	0	1
ENSMUSG00000093228.1	chr1	64442908	64442977	+	70	0	0	0	0	0	0
MSTRG.403	chr1;chr1;chr1;chr1;chr1;chr1;chr1;chr1;chr1;chr1;chr1;chr1;chr1;chr1;chr1;chr1;chr1;chr1;chr1;chr1;chr1;chr1;chr1;chr1;chr1;chr1;chr1;chr1;chr1;chr1;chr1;chr1;chr1;chr1;chr1;chr1;chr1;chr1;chr1;chr1;chr1;chr1;chr1	64579378;64579378;64579378;64579455;64579455;64579455;64579468;64597423;64597423;64597423;64597423;64597423;64597423;64602667;64605077;64605077;64605077;64605077;64605077;64605077;64606115;64606301;64606301;64608327;64612791;64612791;64612791;64612791;64616708;64616708;64616708;64616708;64620647;64620647;64620647;64622753;64622753;64622753;64622753;64643808;64643808;64643808;64643808	64579594;64579594;64579594;64579594;64579594;64579594;64579594;64597544;64597544;64597544;64597544;64597544;64597544;64602738;64605223;64605223;64605223;64605223;64605223;64605223;64606123;64606342;64606342;64608338;64612891;64612891;64612891;64612891;64616850;64616850;64616850;64616850;64620829;64620829;64620829;64622903;64622903;64622903;64622903;64644851;64651121;64651121;64651121	+;+;+;+;+;+;+;+;+;+;+;+;+;+;+;+;+;+;+;+;+;+;+;+;+;+;+;+;+;+;+;+;+;+;+;+;+;+;+;+;+;+;+	8513	191	497	279	137	463	459
MSTRG.402	chr1;chr1;chr1;chr1;chr1;chr1;chr1;chr1;chr1;chr1;chr1;chr1;chr1;chr1	64653047;64653054;64654530;64660778;64661672;64661672;64661672;64661672;64662013;64662847;64662847;64662847;64663736;64663736	64654711;64654711;64654711;64660842;64661783;64661783;64661783;64661783;64662205;64663018;64663742;64663018;64663758;64663816	-;-;-;-;-;-;-;-;-;-;-;-;-;-	3005	121	157	44	42	248	142
MSTRG.404	chr1;chr1;chr1;chr1;chr1;chr1	64726445;64729922;64732406;64735363;64737038;64737038	64726959;64730003;64732477;64735498;64737182;64737233	-;-;-;-;-;-	1001	11	19	7	0	23	29
MSTRG.405	chr1;chr1;chr1;chr1;chr1;chr1;chr1;chr1;chr1;chr1;chr1;chr1;chr1;chr1;chr1;chr1;chr1;chr1;chr1;chr1;chr1	64737029;64737787;64737919;64747543;64747543;64748920;64748920;64754952;64754952;64757992;64757992;64759685;64759685;64761143;64761143;64764705;64764705;64768201;64768201;64770097;64770097	64737250;64737974;64737974;64747617;64747617;64748954;64748954;64755052;64755052;64758027;64758027;64759736;64759736;64761262;64761262;64764871;64764871;64768363;64768363;64772214;64772218	+;+;+;+;+;+;+;+;+;+;+;+;+;+;+;+;+;+;+;+;+	3281	79	172	128	89	253	186
MSTRG.407	chr1;chr1;chr1;chr1	64777134;64777134;64783707;64783814	64783427;64783427;64784324;64784324	-;-;-;-	6912	81	216	234	274	323	236
MSTRG.410	chr1;chr1;chr1;chr1;chr1;chr1;chr1;chr1;chr1;chr1;chr1;chr1;chr1;chr1;chr1;chr1;chr1;chr1;chr1;chr1;chr1;chr1;chr1;chr1;chr1;chr1	64832557;64835695;64840626;64866510;64866510;64906872;64907761;64907761;64929703;64929703;64929703;64939326;64939326;64939326;64968124;64968124;64968124;64974607;64984271;64984271;64984595;64999737;65003189;65003269;65003269;65003269	64833161;64841788;64841788;64866667;64866667;64907824;64907824;64907824;64929896;64929896;64929896;64939471;64939471;64939471;64969056;64969056;64969056;64974671;64985113;64985113;64985113;65000361;65003349;65003301;65003398;65003398	-;-;-;-;-;-;-;-;-;-;-;-;-;-;-;-;-;-;-;-;-;-;-;-;-;-	10826	109	302	171	70	259	252
MSTRG.409	chr1;chr1	65040498;65040525	65041205;65041178	-;-	708	208	324	144	53	296	272
ENSMUSG00000077471.1	chr1	65047881	65048036	-	156	0	0	0	0	0	0
MSTRG.418	chr1;chr1;chr1;chr1;chr1;chr1;chr1;chr1;chr1;chr1;chr1;chr1;chr1;chr1;chr1;chr1;chr1;chr1;chr1;chr1;chr1;chr1;chr1;chr1;chr1;chr1;chr1;chr1;chr1;chr1;chr1;chr1;chr1;chr1	65059263;65059263;65061044;65061251;65061251;65062641;65062641;65062641;65062642;65063239;65063239;65063249;65067957;65067957;65067957;65068493;65068493;65068493;65071237;65071237;65071237;65072137;65072137;65072137;65074259;65076101;65077142;65077142;65077142;65079160;65079160;65079160;65079160;65079160	65059883;65059883;65061333;65061333;65061333;65063117;65062806;65062806;65062806;65063348;65063348;65063348;65068079;65068079;65068079;65068566;65068570;65068570;65071353;65071353;65071353;65072304;65072304;65072304;65075147;65077262;65077262;65077262;65077262;65079322;65079306;65079260;65079333;65079321	-;-;-;-;-;-;-;-;-;-;-;-;-;-;-;-;-;-;-;-;-;-;-;-;-;-;-;-;-;-;-;-;-;-	4209	0	6	2	0	48	18
MSTRG.419	chr1	65074654	65075306	+	653	0	1	0	0	0	2
ENSMUSG00000070870.6	chr1;chr1;chr1;chr1;chr1	65095128;65095131;65097344;65097344;65097679	65095470;65095470;65097586;65097693;65097723	-;-;-;-;-	723	0	0	0	0	0	1
ENSMUSG00000067299.5	chr1;chr1;chr1;chr1;chr1;chr1;chr1	65108446;65108919;65109305;65109633;65109633;65109968;65109968	65108756;65109005;65109875;65109875;65109875;65110026;65110026	-;-;-;-;-;-;-	1028	0	0	0	0	1	0
ENSMUSG00000025952.9	chr1;chr1;chr1;chr1;chr1;chr1	65118099;65118108;65119736;65119736;65120071;65120071	65118445;65118448;65119978;65119978;65120095;65120263	-;-;-;-;-;-	786	0	0	6	0	0	0
ENSMUSG00000073658.2	chr1;chr1;chr1	65126804;65128489;65128821	65127141;65128731;65128862	-;-;-	623	0	0	0	0	0	0
MSTRG.416	chr1;chr1;chr1;chr1;chr1;chr1	65141724;65141724;65141732;65141945;65142201;65142212	65141796;65141783;65141793;65142366;65142366;65142368	-;-;-;-;-;-	497	30	52	9	13	40	86
ENSMUSG00000044429.8	chr1;chr1;chr1;chr1;chr1	65146963;65146963;65149555;65149555;65149903	65147299;65147299;65149797;65149934;65149947	-;-;-;-;-	730	0	0	0	0	0	0
ENSMUSG00000044816.4	chr1;chr1;chr1;chr1;chr1;chr1;chr1;chr1;chr1;chr1;chr1;chr1;chr1;chr1;chr1;chr1;chr1;chr1;chr1;chr1;chr1;chr1;chr1;chr1;chr1;chr1;chr1;chr1;chr1;chr1	65147193;65149555;65151859;65153887;65155293;65156036;65156036;65156036;65156036;65156451;65156451;65156451;65156451;65163255;65163255;65163255;65163255;65163696;65163696;65163696;65163696;65166113;65166113;65166113;65167913;65167931;65167931;65169627;65169627;65169627	65147299;65149797;65152324;65155379;65155379;65156150;65156150;65156150;65156150;65156538;65156538;65156538;65156538;65163326;65163326;65163326;65163326;65163783;65163783;65163783;65163783;65166195;65166132;65166195;65168012;65168012;65168012;65169688;65169767;65169788	-;-;-;-;-;-;-;-;-;-;-;-;-;-;-;-;-;-;-;-;-;-;-;-;-;-;-;-;-;-	3017	0	1	1	1	3	4
MSTRG.420	chr1;chr1;chr1;chr1;chr1;chr1;chr1;chr1;chr1;chr1;chr1;chr1;chr1;chr1;chr1;chr1;chr1;chr1;chr1;chr1;chr1;chr1;chr1;chr1;chr1;chr1;chr1;chr1;chr1;chr1;chr1	65205190;65205192;65206016;65207624;65207624;65207624;65208374;65208374;65208374;65211674;65211674;65211674;65212681;65212681;65212681;65215073;65215073;65215073;65215163;65217533;65217533;65217533;65217533;65221805;65221805;65221805;65221805;65222086;65225564;65225564;65232879	65206129;65206129;65206129;65207786;65207786;65207786;65208514;65208514;65208514;65211825;65211825;65211825;65212858;65212858;65212858;65215178;65215178;65215178;65215178;65217824;65217824;65217824;65217824;65221942;65221942;65221942;65221942;65222138;65225716;65225755;65233053	-;-;-;-;-;-;-;-;-;-;-;-;-;-;-;-;-;-;-;-;-;-;-;-;-;-;-;-;-;-;-	2530	2972	6428	3987	1788	5578	5299
MSTRG.421	chr1;chr1;chr1;chr1;chr1;chr1;chr1;chr1;chr1;chr1;chr1;chr1;chr1;chr1;chr1;chr1;chr1;chr1;chr1;chr1;chr1;chr1;chr1;chr1;chr1;chr1;chr1;chr1;chr1;chr1;chr1;chr1;chr1;chr1;chr1;chr1;chr1;chr1;chr1;chr1;chr1;chr1;chr1;chr1;chr1;chr1;chr1;chr1;chr1;chr1;chr1;chr1;chr1;chr1;chr1;chr1;chr1;chr1;chr1;chr1;chr1;chr1;chr1;chr1;chr1;chr1;chr1;chr1;chr1;chr1;chr1;chr1;chr1;chr1;chr1;chr1;chr1;chr1;chr1;chr1…	65233324;65233324;65236893;65236893;65238719;65238719;65239108;65242230;65242230;65243186;65243186;65249290;65249290;65252163;65252163;65262508;65262508;65266328;65266328;65268844;65268844;65270079;65270079;65270736;65277368;65277368;65280304;65280304;65280828;65280828;65281584;65281584;65285009;65285009;65290970;65290970;65292284;65292284;65292636;65292636;65296760;65296760;65298179;65298179;652…	65233407;65233407;65237073;65237073;65238868;65238868;65239140;65242348;65242348;65243357;65243357;65249497;65249497;65252252;65252252;65262646;65262646;65266485;65266485;65268955;65268955;65270226;65270226;65270903;65277427;65277427;65280433;65280433;65281008;65281008;65281658;65281658;65285116;65285116;65291110;65291110;65292410;65292410;65293792;65293792;65296860;65296860;65298250;65298250;652…	+;+;+;+;+;+;+;+;+;+;+;+;+;+;+;+;+;+;+;+;+;+;+;+;+;+;+;+;+;+;+;+;+;+;+;+;+;+;+;+;+;+;+;+;+;+;+;+;+;+;+;+;+;+;+;+;+;+;+;+;+;+;+;+;+;+;+;+;+;+;+;+;+;+;+;+;+;+;+;+;+;+;+;+	6674	217	600	319	198	665	619
ENSMUSG00000025946.7	chr1;chr1;chr1;chr1;chr1;chr1;chr1;chr1;chr1;chr1;chr1;chr1;chr1;chr1;chr1;chr1;chr1;chr1;chr1	65328630;65357831;65368543;65368543;65383322;65383322;65383548;65383548;65390054;65390054;65391881;65391881;65393387;65398110;65409826;65418852;65430437;65432875;65434992	65328797;65358244;65368645;65368645;65383432;65383432;65383663;65383663;65390151;65390151;65392070;65391915;65393540;65398170;65409889;65418946;65430575;65432916;65435818	+;+;+;+;+;+;+;+;+;+;+;+;+;+;+;+;+;+;+	2582	0	0	1	0	2	1
ENSMUSG00000082565.1	chr1;chr1	65597038;65597743	65597610;65597811	-;-	642	0	0	0	0	0	0
ENSMUSG00000082774.1	chr1	65599256	65599568	+	313	2	0	1	0	1	0
ENSMUSG00000025945.5	chr1;chr1;chr1;chr1;chr1;chr1	65973096;65973112;65973222;65973222;65974545;65974559	65973140;65973140;65973464;65973464;65974881;65974880	+;+;+;+;+;+	625	0	0	0	0	0	0
ENSMUSG00000081623.1	chr1	66078757	66079499	-	743	0	0	0	0	0	0
ENSMUSG00000083242.1	chr1	66079659	66079999	+	341	0	0	0	0	0	0
ENSMUSG00000083289.1	chr1	66109539	66109950	+	412	0	0	0	0	0	0
ENSMUSG00000015222.10	chr1;chr1;chr1;chr1;chr1;chr1;chr1;chr1;chr1;chr1;chr1;chr1;chr1;chr1;chr1;chr1;chr1;chr1;chr1;chr1;chr1;chr1;chr1;chr1;chr1;chr1;chr1;chr1;chr1;chr1;chr1;chr1;chr1;chr1;chr1;chr1;chr1;chr1;chr1;chr1;chr1;chr1;chr1;chr1;chr1;chr1;chr1;chr1;chr1;chr1;chr1;chr1;chr1;chr1;chr1;chr1;chr1;chr1;chr1;chr1;chr1;chr1;chr1;chr1;chr1;chr1;chr1;chr1;chr1;chr1;chr1;chr1;chr1;chr1;chr1;chr1;chr1;chr1;chr1;chr1…	66221847;66221887;66221890;66221962;66222045;66222124;66239693;66239693;66239693;66239693;66241746;66298223;66298236;66298236;66298236;66298236;66368293;66368410;66368572;66368670;66368670;66368676;66368978;66368978;66368978;66368978;66368978;66368978;66368978;66368978;66368978;66368978;66408777;66408777;66408777;66408777;66408777;66408777;66408777;66408777;66408777;66408777;66411229;66411232;664…	66222069;66222069;66222069;66222150;66222272;66222272;66239755;66239755;66239755;66239755;66241952;66298286;66298286;66298286;66298286;66298286;66368716;66368716;66368716;66368716;66368716;66368908;66369042;66369042;66369042;66369042;66369042;66369013;66369042;66369042;66369042;66369042;66408854;66408854;66408854;66408854;66408854;66408854;66408854;66408854;66408854;66408854;66411350;66411350;664…	+;+;+;+;+;+;+;+;+;+;+;+;+;+;+;+;+;+;+;+;+;+;+;+;+;+;+;+;+;+;+;+;+;+;+;+;+;+;+;+;+;+;+;+;+;+;+;+;+;+;+;+;+;+;+;+;+;+;+;+;+;+;+;+;+;+;+;+;+;+;+;+;+;+;+;+;+;+;+;+;+;+;+;+;+;+;+;+;+;+;+;+;+;+;+;+;+;+;+;+;+;+;+;+;+;+;+;+;+;+;+;+;+;+;+;+;+;+;+;+;+;+;+;+;+;+;+;+;+;+;+;+;+;+;+;+;+;+;+;+;+;+;+;+;+;+;+;+;+;+;+;+;+;+;+;+;+;+;+;+;+;+;+;+;+;+;+;+;+;+;+;+;+;+;+;+;+;+;+;+;+;+;+;+;+;+;+;+;+;+;+	16447	4	2	0	5	12	8
ENSMUSG00000088850.1	chr1	66352463	66352599	+	137	0	0	0	0	0	0
ENSMUSG00000073656.4	chr1;chr1;chr1	66368850;66372675;66375240	66370327;66372726;66375370	-;-;-	1661	0	0	0	0	0	0
ENSMUSG00000065694.1	chr1	66482656	66482806	+	151	0	0	0	0	0	0
ENSMUSG00000055567.8	chr1;chr1;chr1;chr1;chr1;chr1;chr1;chr1;chr1;chr1;chr1;chr1;chr1;chr1;chr1;chr1;chr1;chr1;chr1;chr1;chr1;chr1;chr1;chr1;chr1;chr1;chr1;chr1;chr1;chr1;chr1;chr1;chr1;chr1;chr1;chr1;chr1;chr1;chr1;chr1;chr1;chr1;chr1;chr1;chr1;chr1;chr1;chr1;chr1;chr1;chr1;chr1;chr1;chr1;chr1;chr1;chr1;chr1;chr1;chr1;chr1;chr1;chr1;chr1;chr1;chr1;chr1;chr1;chr1;chr1;chr1;chr1;chr1;chr1;chr1;chr1;chr1;chr1;chr1;chr1…	66514941;66514988;66514988;66515004;66515021;66515021;66516038;66516038;66516038;66516038;66516038;66516038;66518550;66518550;66518550;66518550;66518550;66518550;66519805;66519805;66519805;66519805;66519805;66519805;66529815;66529815;66529815;66529815;66529815;66529815;66532339;66532339;66532339;66532339;66532339;66532339;66537566;66537566;66537566;66550104;66550104;66550104;66550104;66550104;665…	66515112;66515112;66515112;66515112;66515112;66515112;66516086;66516086;66516086;66516086;66516086;66516086;66518706;66518706;66518706;66518706;66518706;66518706;66520106;66520106;66520106;66520106;66520106;66520106;66529938;66529938;66529938;66529938;66529938;66529938;66532415;66532764;66532415;66532415;66532415;66532415;66537705;66537705;66537705;66550365;66550365;66550365;66550366;66550365;665…	+;+;+;+;+;+;+;+;+;+;+;+;+;+;+;+;+;+;+;+;+;+;+;+;+;+;+;+;+;+;+;+;+;+;+;+;+;+;+;+;+;+;+;+;+;+;+;+;+;+;+;+;+;+;+;+;+;+;+;+;+;+;+;+;+;+;+;+;+;+;+;+;+;+;+;+;+;+;+;+;+;+;+;+;+;+;+;+;+;+;+;+;+;+;+;+;+;+;+;+;+;+;+;+;+;+;+;+;+;+;+;+;+;+;+;+;+;+;+;+;+;+;+;+;+;+;+;+;+;+;+;+;+;+;+;+;+;+;+;+;+;+;+;+;+;+;+;+;+;+;+;+;+;+;+;+;+;+;+;+;+;+;+;+;+;+;+;+;+;+;+;+;+;+;+;+;+;+;+;+;+;+;+;+;+;+;+;+;+;+;+;+;+;+;+;+;+;+;+;+…	17350	1	0	0	5	1	5
MSTRG.423	chr1;chr1;chr1;chr1;chr1;chr1;chr1;chr1;chr1;chr1;chr1;chr1;chr1;chr1;chr1;chr1;chr1;chr1;chr1;chr1;chr1;chr1;chr1;chr1	66747405;66747405;66747405;66747405;66748191;66748191;66748191;66753020;66753020;66753020;66753020;66761151;66761151;66761151;66761687;66761687;66761687;66761687;66762533;66762533;66762533;66764328;66764328;66764328	66747602;66747591;66747991;66747602;66748222;66748222;66748222;66753099;66753099;66753099;66753099;66761290;66761290;66761290;66761768;66761821;66761821;66761821;66762619;66762619;66762619;66766379;66766379;66766379	+;+;+;+;+;+;+;+;+;+;+;+;+;+;+;+;+;+;+;+;+;+;+;+	3113	297	577	419	466	440	531
MSTRG.424	chr1;chr1;chr1;chr1;chr1;chr1;chr1;chr1;chr1;chr1;chr1;chr1;chr1;chr1;chr1;chr1;chr1;chr1;chr1;chr1;chr1;chr1;chr1;chr1;chr1;chr1;chr1;chr1;chr1;chr1;chr1;chr1;chr1;chr1;chr1;chr1;chr1;chr1;chr1;chr1;chr1;chr1;chr1;chr1;chr1;chr1;chr1;chr1;chr1;chr1;chr1;chr1;chr1;chr1;chr1	66765817;66765822;66765937;66768379;66768379;66768379;66769837;66769837;66769837;66771132;66771132;66771132;66772448;66772448;66772448;66773261;66773261;66773261;66775018;66775018;66782116;66782211;66782211;66782211;66784625;66784625;66784625;66784625;66808622;66808622;66808622;66808622;66819480;66819480;66819480;66819480;66819996;66819996;66819996;66819996;66823572;66824541;66824541;66824541;668…	66767580;66767580;66767580;66768547;66768547;66768547;66769949;66769949;66769949;66771186;66771186;66771186;66772572;66772572;66772572;66773382;66773382;66773382;66775149;66775149;66782318;66782318;66782318;66782318;66784787;66784787;66784787;66784787;66808826;66808826;66808826;66808826;66819601;66819601;66819601;66819601;66820193;66820193;66820088;66820193;66824682;66824682;66824682;66824682;668…	-;-;-;-;-;-;-;-;-;-;-;-;-;-;-;-;-;-;-;-;-;-;-;-;-;-;-;-;-;-;-;-;-;-;-;-;-;-;-;-;-;-;-;-;-;-;-;-;-;-;-;-;-;-;-	6395	70	270	102	94	187	162
MSTRG.426	chr1;chr1;chr1	66830487;66831223;66832494	66831046;66831495;66833019	+;+;+	1359	4	9	5	2	6	7
MSTRG.427	chr1;chr1;chr1;chr1;chr1;chr1;chr1;chr1;chr1;chr1;chr1;chr1;chr1;chr1;chr1;chr1;chr1	66877413;66883536;66884853;66888196;66889655;66891742;66891873;66894974;66894974;66899701;66899701;66901198;66901198;66903973;66903973;66904817;66909747	66878101;66883622;66884980;66888309;66889756;66891906;66891906;66895040;66895040;66899865;66899865;66901335;66901335;66904128;66904128;66904905;66909851	-;-;-;-;-;-;-;-;-;-;-;-;-;-;-;-;-	2005	1326	2308	3066	1972	910	707
MSTRG.428	chr1;chr1	66895632;66895682	66896266;66896176	-;-	635	1	0	0	1	0	1
MSTRG.429	chr1	66903153	66903209	+	57	1	0	1	0	1	0
ENSMUSG00000077328.1	chr1	66913371	66913500	+	130	0	0	0	0	0	0
MSTRG.430	chr1;chr1;chr1;chr1;chr1;chr1;chr1;chr1;chr1;chr1;chr1;chr1;chr1;chr1;chr1;chr1;chr1;chr1;chr1;chr1;chr1;chr1;chr1;chr1;chr1;chr1;chr1;chr1;chr1;chr1;chr1;chr1;chr1	66970869;66970872;66971597;66971597;66971597;66972640;66972782;66972782;66972782;66973108;66973108;66973108;66973108;66973196;66976760;66976760;66976760;66976760;66976760;66980820;66980820;66980820;66981092;66981092;66981092;66981850;66981850;66981850;66991037;66991366;66991366;66991865;66991865	66971131;66971131;66971639;66971639;66971639;66972859;66972859;66972859;66972859;66973281;66973281;66973281;66973281;66973281;66976903;66976903;66976903;66976903;66976903;66980847;66980847;66980847;66981116;66981116;66981116;66981907;66981928;66981924;66991584;66991584;66991717;66991978;66991958	-;-;-;-;-;-;-;-;-;-;-;-;-;-;-;-;-;-;-;-;-;-;-;-;-;-;-;-;-;-;-;-;-	1771	8	8	23	56	31	36
ENSMUSG00000059999.5	chr1;chr1	66995104;66995137	66995529;66995514	-;-	426	1	4	2	2	2	4
ENSMUSG00000082212.1	chr1;chr1	66998403;66999756	66999498;67000043	+;+	1384	0	0	0	0	0	0
MSTRG.431	chr1;chr1;chr1;chr1;chr1;chr1;chr1;chr1;chr1;chr1;chr1;chr1;chr1;chr1;chr1;chr1;chr1;chr1;chr1;chr1;chr1;chr1;chr1;chr1;chr1;chr1;chr1;chr1;chr1;chr1;chr1;chr1;chr1;chr1;chr1;chr1;chr1	67047091;67047091;67049949;67050913;67050913;67050913;67051364;67051364;67051364;67053442;67053442;67053442;67053592;67055802;67055802;67055802;67055802;67056485;67056485;67056485;67056507;67067432;67067432;67067432;67067432;67067432;67080698;67080698;67080698;67080698;67085069;67085069;67085069;67085069;67085346;67085350;67085376	67050131;67050131;67050131;67050985;67050985;67050985;67051540;67051540;67051540;67053624;67053624;67053624;67053624;67055948;67055948;67055948;67055948;67056620;67056620;67056620;67056620;67067639;67067639;67067639;67067639;67067639;67080815;67080815;67080815;67080815;67085165;67085165;67085165;67085446;67085408;67085439;67085408	-;-;-;-;-;-;-;-;-;-;-;-;-;-;-;-;-;-;-;-;-;-;-;-;-;-;-;-;-;-;-;-;-;-;-;-;-	4461	90	187	74	86	187	125
ENSMUSG00000025991.8	chr1;chr1;chr1;chr1;chr1;chr1;chr1;chr1;chr1;chr1;chr1;chr1;chr1;chr1;chr1;chr1;chr1;chr1;chr1;chr1;chr1;chr1;chr1;chr1;chr1;chr1;chr1;chr1;chr1;chr1;chr1;chr1;chr1;chr1;chr1;chr1;chr1;chr1	67169600;67186331;67189439;67190440;67192361;67195284;67198856;67202707;67203398;67204313;67205438;67207433;67209155;67211956;67212943;67214815;67217423;67219230;67220877;67223483;67226645;67241717;67243112;67243579;67244875;67251082;67251706;67253330;67256170;67258977;67260591;67261984;67264426;67267077;67273698;67274810;67275963;67276822	67169864;67186440;67189583;67190529;67192417;67195376;67198945;67202835;67203504;67204451;67205515;67207531;67209250;67212145;67213100;67214943;67217567;67219440;67221075;67223659;67226763;67241858;67243177;67243642;67245056;67251276;67251773;67253405;67256247;67259084;67260680;67262154;67264500;67267175;67273757;67274922;67276092;67277833	+;+;+;+;+;+;+;+;+;+;+;+;+;+;+;+;+;+;+;+;+;+;+;+;+;+;+;+;+;+;+;+;+;+;+;+;+;+	5555	0	0	0	0	0	0
ENSMUSG00000086204.1	chr1;chr1;chr1;chr1;chr1	67295774;67297123;67297637;67368544;67369921	67295816;67297244;67297736;67368693;67370183	+;+;+;+;+	678	0	0	0	0	0	0
ENSMUSG00000077745.1	chr1	67303798	67303926	+	129	0	0	0	0	0	0
ENSMUSG00000082473.1	chr1	67631627	67633610	+	1984	0	0	0	0	0	0
ENSMUSG00000085075.1	chr1;chr1	67839055;67851582	67839263;67851898	+;+	526	0	0	0	0	0	0
ENSMUSG00000093213.1	chr1	68020250	68020351	+	102	0	0	0	0	0	0
ENSMUSG00000087329.1	chr1;chr1;chr1;chr1	68051660;68070817;68071225;68071918	68051716;68070914;68071282;68072470	+;+;+;+	766	0	0	0	0	0	0
ENSMUSG00000062209.8	chr1;chr1;chr1;chr1;chr1;chr1;chr1;chr1;chr1;chr1;chr1;chr1;chr1;chr1;chr1;chr1;chr1;chr1;chr1;chr1;chr1;chr1;chr1;chr1;chr1;chr1;chr1;chr1;chr1;chr1;chr1;chr1;chr1;chr1;chr1;chr1;chr1;chr1;chr1;chr1;chr1;chr1;chr1;chr1;chr1;chr1;chr1;chr1;chr1;chr1;chr1;chr1;chr1;chr1;chr1;chr1;chr1;chr1;chr1;chr1;chr1;chr1;chr1;chr1;chr1;chr1;chr1;chr1;chr1;chr1;chr1;chr1;chr1;chr1;chr1;chr1;chr1;chr1;chr1;chr1…	68078760;68078760;68086615;68089015;68089015;68089015;68090482;68118092;68118092;68118092;68119672;68119672;68119672;68121992;68121992;68121992;68125110;68125110;68125110;68127214;68127214;68127214;68245416;68245416;68245416;68297154;68297154;68297154;68297229;68301103;68301103;68301103;68301103;68305755;68305755;68305755;68305755;68336729;68336817;68336817;68337013;68337013;68337013;68344724;683…	68087060;68087060;68087060;68089312;68089312;68089312;68090529;68118262;68118262;68118262;68119769;68119769;68119769;68122138;68122138;68122138;68125185;68125185;68125185;68127369;68127369;68127369;68245601;68245601;68245601;68297252;68297252;68297252;68297252;68301225;68301225;68301225;68301225;68305887;68305887;68305887;68305887;68336891;68336891;68336891;68337057;68337057;68337057;68345015;683…	-;-;-;-;-;-;-;-;-;-;-;-;-;-;-;-;-;-;-;-;-;-;-;-;-;-;-;-;-;-;-;-;-;-;-;-;-;-;-;-;-;-;-;-;-;-;-;-;-;-;-;-;-;-;-;-;-;-;-;-;-;-;-;-;-;-;-;-;-;-;-;-;-;-;-;-;-;-;-;-;-;-;-;-;-;-;-;-;-;-;-;-;-;-;-;-;-;-;-;-;-;-;-;-;-;-;-;-;-	12355	0	0	0	0	0	0
ENSMUSG00000083795.1	chr1	68339854	68340300	-	447	0	0	0	0	0	0
ENSMUSG00000080539.1	chr1	68431516	68431609	-	94	0	0	0	0	0	0
ENSMUSG00000087514.1	chr1;chr1	69138487;69153175	69138826;69153314	-;-	480	0	0	0	0	0	0
ENSMUSG00000084332.1	chr1	69177488	69177873	-	386	0	0	2	0	1	1
MSTRG.432	chr1;chr1;chr1;chr1;chr1;chr1;chr1;chr1	69577788;69588801;69595173;69617067;69624355;69729784;69730698;69732268	69586066;69588944;69595310;69617234;69624621;69729888;69730746;69732534	-;-;-;-;-;-;-;-	9417	78	218	127	90	123	199
ENSMUSG00000053153.7	chr1;chr1;chr1;chr1;chr1;chr1;chr1;chr1;chr1;chr1;chr1;chr1;chr1;chr1;chr1;chr1;chr1;chr1;chr1;chr1;chr1;chr1;chr1;chr1;chr1;chr1;chr1;chr1;chr1;chr1;chr1;chr1;chr1;chr1;chr1;chr1;chr1;chr1;chr1;chr1;chr1;chr1;chr1;chr1;chr1;chr1;chr1;chr1	69873562;69873562;69873566;69889543;69889543;69889543;69890853;69890853;69890853;69899897;69899897;69899897;69905047;69905047;69905047;69916838;69916838;69916838;69919708;69919708;69919708;69920042;69934066;69934066;69941801;69941801;69943046;69943046;69970236;69998195;70043355;70043355;70043376;70311480;70311480;70311480;70317768;70327366;70346157;70346157;70427853;70427853;70507640;70507640;705…	69873695;69873695;69873695;69889589;69889589;69889589;69890948;69890948;69890948;69900015;69900015;69900015;69905184;69905184;69905184;69916945;69916945;69916945;69919825;69919825;69919825;69920334;69934132;69934132;69941845;69941845;69943155;69943155;69972816;69998347;70043482;70043482;70043482;70311623;70311623;70311623;70317863;70327447;70346342;70346342;70427979;70427979;70507705;70507705;705…	+;+;+;+;+;+;+;+;+;+;+;+;+;+;+;+;+;+;+;+;+;+;+;+;+;+;+;+;+;+;+;+;+;+;+;+;+;+;+;+;+;+;+;+;+;+;+;+	5331	0	0	0	0	0	0
ENSMUSG00000089345.1	chr1	69968047	69968321	-	275	0	0	0	0	0	0
ENSMUSG00000080524.1	chr1	70001578	70001703	-	126	0	0	0	0	0	0
ENSMUSG00000075952.1	chr1	70643389	70643495	+	107	0	0	0	0	0	0
ENSMUSG00000045648.8	chr1;chr1;chr1;chr1;chr1;chr1;chr1;chr1;chr1;chr1;chr1;chr1;chr1;chr1;chr1;chr1;chr1;chr1;chr1	70772289;70772326;70772476;70772497;70772827;70775273;70775273;70775273;70775273;70775353;70775594;70775594;70797511;70797511;70797511;70928641;70928641;70928641;70928641	70773012;70773012;70773012;70772623;70773012;70778776;70775742;70775452;70775742;70775452;70775742;70775742;70797640;70797640;70797640;70929063;70931971;70931956;70931971	+;+;+;+;+;+;+;+;+;+;+;+;+;+;+;+;+;+;+	7689	1	0	0	0	0	0
ENSMUSG00000026196.7	chr1;chr1;chr1;chr1;chr1;chr1;chr1;chr1;chr1;chr1;chr1	71074072;71077933;71093252;71094214;71100187;71112053;71113682;71121117;71134683;71136045;71149242	71077426;71078030;71093344;71094346;71100295;71112225;71113762;71122054;71134825;71136101;71149720	-;-;-;-;-;-;-;-;-;-;-	5659	0	7	5	4	8	4
ENSMUSG00000089965.1	chr1	71086226	71086604	-	379	0	0	0	0	0	0
ENSMUSG00000050296.8	chr1;chr1;chr1;chr1;chr1;chr1;chr1;chr1;chr1;chr1;chr1;chr1;chr1;chr1;chr1;chr1;chr1;chr1;chr1;chr1;chr1;chr1;chr1;chr1;chr1;chr1;chr1;chr1;chr1;chr1;chr1;chr1;chr1;chr1;chr1;chr1;chr1;chr1;chr1;chr1;chr1;chr1;chr1;chr1;chr1;chr1;chr1;chr1;chr1;chr1;chr1;chr1;chr1	71289664;71291306;71293706;71294919;71296429;71304665;71305932;71306363;71307355;71309986;71311298;71312436;71314003;71314756;71318938;71320987;71322645;71325386;71325949;71326915;71329376;71330519;71332152;71333033;71335112;71337906;71338988;71339955;71340175;71341301;71347494;71349205;71350040;71353610;71356342;71359135;71360533;71361052;71363674;71366447;71367974;71368169;71375738;71376821;713…	71289978;71291443;71293811;71295011;71296532;71304799;71306073;71306472;71307559;71310239;71311457;71312551;71314180;71314810;71319043;71321074;71322772;71325479;71326035;71327167;71329526;71330755;71332312;71333229;71335330;71338092;71339143;71340089;71340244;71341630;71347608;71349520;71350219;71353700;71356461;71359274;71360743;71361216;71363847;71366568;71368086;71368425;71375844;71376939;713…	-;-;-;-;-;-;-;-;-;-;-;-;-;-;-;-;-;-;-;-;-;-;-;-;-;-;-;-;-;-;-;-;-;-;-;-;-;-;-;-;-;-;-;-;-;-;-;-;-;-;-;-;-	8323	0	0	0	0	0	0
MSTRG.434	chr1;chr1;chr1;chr1;chr1;chr1;chr1;chr1;chr1;chr1;chr1;chr1;chr1;chr1;chr1;chr1;chr1;chr1;chr1;chr1;chr1;chr1;chr1;chr1;chr1;chr1;chr1;chr1;chr1;chr1;chr1;chr1;chr1;chr1;chr1;chr1;chr1;chr1;chr1	71603724;71603753;71603753;71603787;71604071;71604071;71604071;71604071;71605800;71605800;71605800;71607463;71607463;71607463;71607463;71610333;71610333;71610980;71610980;71611385;71611385;71614388;71614388;71615440;71615537;71615537;71616414;71616414;71616414;71617414;71617414;71617414;71619482;71619482;71619482;71622615;71623191;71624360;71625126	71603848;71603848;71603848;71603848;71604197;71604197;71604197;71604197;71605876;71605876;71605876;71609772;71609772;71607529;71607529;71610421;71610421;71611131;71611131;71611541;71611541;71614513;71614513;71615644;71615644;71615644;71616499;71616499;71616499;71617503;71617503;71617503;71619534;71619937;71619610;71622707;71623373;71624515;71626205	+;+;+;+;+;+;+;+;+;+;+;+;+;+;+;+;+;+;+;+;+;+;+;+;+;+;+;+;+;+;+;+;+;+;+;+;+;+;+	5512	219	415	272	149	667	537
MSTRG.438	chr1;chr1;chr1;chr1;chr1;chr1;chr1;chr1;chr1;chr1;chr1;chr1;chr1;chr1;chr1;chr1;chr1;chr1;chr1;chr1;chr1;chr1;chr1;chr1;chr1;chr1;chr1;chr1;chr1;chr1;chr1;chr1;chr1;chr1;chr1;chr1;chr1;chr1;chr1;chr1;chr1;chr1;chr1;chr1;chr1;chr1;chr1;chr1;chr1;chr1;chr1;chr1;chr1;chr1;chr1;chr1;chr1;chr1;chr1;chr1;chr1;chr1;chr1;chr1;chr1;chr1;chr1;chr1;chr1;chr1;chr1;chr1;chr1;chr1;chr1;chr1;chr1;chr1;chr1;chr1…	71632094;71632097;71632098;71633404;71633404;71633404;71636672;71636672;71636672;71637341;71637341;71637341;71639645;71639645;71639645;71642238;71642238;71642238;71643855;71643855;71643855;71644948;71644948;71644948;71645789;71645789;71645789;71646177;71646177;71646177;71646864;71646864;71646864;71647775;71647775;71647775;71648884;71648884;71648884;71650234;71650234;71651544;71651544;71651544;716…	71632857;71632857;71632857;71633517;71633517;71633517;71636778;71636778;71636778;71637466;71637466;71637466;71639809;71639809;71639809;71642376;71642376;71642376;71644321;71644321;71644321;71645037;71645037;71645037;71645968;71645968;71645968;71646266;71646266;71646266;71647040;71647040;71647040;71647862;71647862;71647862;71649071;71649071;71649071;71650503;71650503;71651657;71651657;71651657;716…	-;-;-;-;-;-;-;-;-;-;-;-;-;-;-;-;-;-;-;-;-;-;-;-;-;-;-;-;-;-;-;-;-;-;-;-;-;-;-;-;-;-;-;-;-;-;-;-;-;-;-;-;-;-;-;-;-;-;-;-;-;-;-;-;-;-;-;-;-;-;-;-;-;-;-;-;-;-;-;-;-;-;-;-;-;-;-;-;-;-;-;-;-;-;-;-;-;-;-;-;-;-;-;-;-;-;-;-;-;-;-;-;-;-;-;-;-;-;-;-;-;-;-;-;-;-;-;-;-;-;-;-;-;-;-	8344	4369	9701	6801	6542	52233	38110
MSTRG.439	chr1;chr1;chr1;chr1;chr1;chr1;chr1;chr1;chr1;chr1;chr1;chr1;chr1	71699411;71699462;71699731;71699909;71699913;71700892;71703619;71703619;71703619;71707326;71707326;71708593;71708593	71699593;71699658;71699960;71699960;71699960;71701072;71703819;71704031;71703740;71707519;71707519;71709417;71708627	+;+;+;+;+;+;+;+;+;+;+;+;+	2091	50	146	116	28	696	526
ENSMUSG00000067744.3	chr1	71756276	71756629	-	354	0	0	0	1	1	0
ENSMUSG00000060125.4	chr1	72050862	72051344	+	483	0	0	0	0	1	0
MSTRG.436	chr1;chr1;chr1;chr1;chr1	72205807;72208896;72210646;72238617;72258591	72207593;72209059;72210736;72238776;72258881	-;-;-;-;-	2493	127	274	116	52	57	64
ENSMUSG00000075752.1	chr1	72272814	72273004	+	191	0	1	0	0	0	0
MSTRG.440	chr1;chr1;chr1;chr1;chr1;chr1;chr1;chr1;chr1;chr1	72283039;72284440;72287945;72290595;72311267;72311317;72311317;72313063;72316042;72318722	72283102;72284497;72288077;72290737;72312601;72312710;72311466;72313752;72316122;72321443	+;+;+;+;+;+;+;+;+;+	5335	10	20	20	22	34	42
MSTRG.441	chr1	72283520	72283710	+	191	0	0	0	1	0	0
MSTRG.442	chr1	72290787	72290977	+	191	0	0	2	0	0	0
MSTRG.443	chr1	72301582	72301772	+	191	0	0	0	1	0	0
MSTRG.444	chr1;chr1;chr1;chr1;chr1;chr1;chr1;chr1;chr1;chr1;chr1;chr1;chr1;chr1;chr1;chr1;chr1;chr1;chr1;chr1;chr1;chr1;chr1;chr1;chr1;chr1;chr1	72305741;72305746;72305746;72308526;72308526;72308526;72313570;72313981;72313981;72313981;72313981;72316851;72316851;72316851;72321460;72321460;72321460;72322227;72322740;72322740;72323861;72323861;72323861;72330667;72330667;72330667;72330667	72306007;72306007;72306007;72308637;72308637;72308637;72313744;72314091;72314073;72314091;72314091;72316947;72316947;72316947;72321541;72321541;72321541;72322376;72322905;72322905;72323994;72323994;72323994;72330833;72330888;72330887;72330833	-;-;-;-;-;-;-;-;-;-;-;-;-;-;-;-;-;-;-;-;-;-;-;-;-;-;-	1516	22	55	32	34	42	32
ENSMUSG00000026188.5	chr1;chr1;chr1;chr1;chr1;chr1;chr1	72330943;72330969;72339494;72344344;72344344;72347258;72347258	72331040;72331040;72339619;72344752;72344752;72347347;72349678	+;+;+;+;+;+;+	3054	0	1	0	0	0	1
MSTRG.437	chr1;chr1;chr1;chr1;chr1;chr1;chr1;chr1;chr1;chr1;chr1;chr1;chr1;chr1;chr1;chr1;chr1;chr1;chr1;chr1;chr1	72353995;72357009;72358982;72360728;72362033;72365573;72371648;72372790;72376500;72381210;72385534;72386563;72389583;72392802;72400817;72403391;72428193;72429932;72430276;72440470;72441282	72354141;72357122;72359165;72360776;72362155;72365764;72371762;72372928;72376612;72381272;72385671;72386653;72389716;72392998;72400910;72403460;72428302;72430028;72430343;72440541;72441526	+;+;+;+;+;+;+;+;+;+;+;+;+;+;+;+;+;+;+;+;+	2555	63	77	38	50	118	80
ENSMUSG00000039372.5	chr1;chr1;chr1;chr1	72473686;72493730;72499016;72581199	72475583;72493922;72499171;72583504	-;-;-;-	4553	0	0	0	0	0	0
ENSMUSG00000085812.1	chr1	72506073	72506601	+	529	3	2	0	1	0	0
MSTRG.450	chr1;chr1;chr1;chr1;chr1;chr1;chr1;chr1;chr1;chr1;chr1;chr1;chr1;chr1;chr1;chr1;chr1;chr1;chr1;chr1;chr1;chr1;chr1;chr1;chr1;chr1;chr1;chr1;chr1;chr1;chr1;chr1;chr1;chr1;chr1;chr1;chr1;chr1;chr1;chr1;chr1;chr1;chr1;chr1;chr1;chr1;chr1;chr1;chr1;chr1;chr1;chr1;chr1;chr1;chr1;chr1;chr1;chr1;chr1;chr1;chr1;chr1;chr1;chr1;chr1;chr1;chr1;chr1;chr1;chr1;chr1;chr1;chr1;chr1;chr1;chr1;chr1;chr1;chr1;chr1…	72629825;72629825;72629825;72629825;72629825;72629825;72629825;72630189;72631780;72632212;72632212;72632212;72632212;72632212;72632212;72632212;72632212;72633625;72633625;72633625;72633625;72633625;72633625;72633625;72633625;72637637;72637637;72637637;72637637;72637637;72637637;72637637;72637637;72638399;72638399;72638399;72638399;72638399;72638399;72638399;72642362;72642362;72642362;72642362;726…	72630012;72630012;72630012;72630012;72630012;72630012;72630012;72630311;72631816;72632978;72632565;72632978;72632978;72632492;72632978;72632978;72632978;72633675;72633675;72633675;72633675;72633675;72633675;72633675;72633675;72637849;72637849;72637810;72637849;72637849;72637849;72637849;72637849;72638449;72638449;72638449;72638449;72638449;72638449;72638449;72642548;72642548;72642405;72642845;726…	+;+;+;+;+;+;+;+;+;+;+;+;+;+;+;+;+;+;+;+;+;+;+;+;+;+;+;+;+;+;+;+;+;+;+;+;+;+;+;+;+;+;+;+;+;+;+;+;+;+;+;+;+;+;+;+;+;+;+;+;+;+;+;+;+;+;+;+;+;+;+;+;+;+;+;+;+;+;+;+;+;+;+;+;+;+;+;+;+;+	5728	91	133	72	79	177	122
ENSMUSG00000039342.4	chr1;chr1;chr1;chr1;chr1;chr1;chr1;chr1;chr1;chr1;chr1;chr1;chr1;chr1;chr1;chr1;chr1;chr1;chr1;chr1;chr1;chr1;chr1;chr1	72689554;72691498;72693568;72696696;72697506;72698270;72698913;72702681;72704985;72705224;72705552;72711662;72712919;72716666;72720545;72722243;72726083;72726555;72728384;72734299;72735124;72736520;72744995;72747026	72689885;72691544;72693764;72696805;72697623;72698428;72699035;72702787;72705146;72705377;72705793;72711830;72713160;72716770;72720753;72722444;72726121;72726774;72728564;72734402;72735287;72736957;72745630;72747138	-;-;-;-;-;-;-;-;-;-;-;-;-;-;-;-;-;-;-;-;-;-;-;-	4573	0	0	0	0	0	1
MSTRG.447	chr1;chr1;chr1;chr1	72757834;72758246;72758716;72760076	72757897;72758374;72758798;72760383	+;+;+;+	584	936	1086	562	287	1326	823
ENSMUSG00000039323.11	chr1;chr1;chr1;chr1;chr1;chr1;chr1;chr1;chr1;chr1;chr1;chr1;chr1;chr1;chr1	72871077;72871141;72871896;72895273;72895660;72895660;72895660;72896138;72896138;72896138;72896138;72898572;72898572;72898572;72898572	72871538;72871538;72872048;72895886;72895886;72895886;72895886;72896278;72896278;72896278;72896278;72899041;72898722;72899037;72899048	+;+;+;+;+;+;+;+;+;+;+;+;+;+;+	1847	5	1	10	4	23	8
MSTRG.448	chr1;chr1;chr1;chr1;chr1;chr1;chr1;chr1;chr1;chr1	72904506;72904639;72906623;72908908;72909717;72909717;72910425;72910425;72920380;72920380	72909082;72905783;72908763;72909082;72909836;72909836;72910654;72910654;72920849;72921458	-;-;-;-;-;-;-;-;-;-	6006	399	1063	46	57	1436	1138
ENSMUSG00000026182.5	chr1;chr1	73061657;73062299	73061899;73062473	-;-	418	0	0	0	0	0	0
ENSMUSG00000088666.1	chr1	73810284	73810409	+	126	0	0	0	0	0	0
MSTRG.453	chr1;chr1;chr1;chr1;chr1;chr1;chr1;chr1;chr1;chr1;chr1;chr1;chr1;chr1;chr1;chr1;chr1;chr1;chr1;chr1;chr1;chr1;chr1;chr1;chr1;chr1;chr1;chr1;chr1;chr1;chr1;chr1;chr1;chr1;chr1;chr1;chr1;chr1;chr1;chr1;chr1;chr1;chr1;chr1;chr1;chr1;chr1;chr1;chr1;chr1;chr1;chr1;chr1;chr1;chr1;chr1;chr1;chr1;chr1;chr1;chr1;chr1;chr1;chr1;chr1;chr1;chr1;chr1;chr1;chr1;chr1;chr1;chr1;chr1;chr1;chr1;chr1;chr1;chr1;chr1…	73956805;73956805;73960485;73963013;73963013;73963013;73963440;73963440;73963440;73964207;73964207;73964207;73964572;73964572;73964572;73966228;73966228;73966228;73967081;73967081;73967081;73967532;73967532;73967532;73968341;73968341;73968341;73971280;73971280;73971280;73974486;73974486;73974486;73975035;73982472;73982906;73983799;73983799;73987552;73987552;73988484;73988484;73998995;73998995;740…	73961248;73961248;73961248;73963045;73963045;73963045;73963508;73963508;73963508;73964375;73964375;73964375;73964643;73964643;73964643;73966305;73966305;73966305;73967173;73967173;73967173;73967663;73967663;73967663;73968427;73968427;73968427;73972343;73972343;73972343;73974684;73974684;73974684;73975087;73982510;73982929;73983891;73983891;73987627;73987627;73988680;73988680;74000524;74000524;740…	-;-;-;-;-;-;-;-;-;-;-;-;-;-;-;-;-;-;-;-;-;-;-;-;-;-;-;-;-;-;-;-;-;-;-;-;-;-;-;-;-;-;-;-;-;-;-;-;-;-;-;-;-;-;-;-;-;-;-;-;-;-;-;-;-;-;-;-;-;-;-;-;-;-;-;-;-;-;-;-;-;-;-;-;-;-;-	10832	3370	8763	6273	4352	6103	4682
MSTRG.451	chr1;chr1;chr1;chr1;chr1;chr1;chr1;chr1;chr1;chr1;chr1;chr1;chr1;chr1;chr1;chr1;chr1;chr1;chr1;chr1;chr1;chr1;chr1;chr1	74172115;74172153;74174166;74174166;74174420;74174443;74175522;74175522;74175913;74175913;74176272;74176272;74177752;74177752;74179294;74179294;74180678;74180678;74187493;74187493;74193228;74193228;74194218;74194218	74172188;74172188;74174297;74174297;74174526;74174526;74175647;74175647;74176019;74176019;74176415;74176415;74177821;74177821;74179920;74179920;74180781;74180781;74187639;74187639;74193338;74193338;74194347;74194797	+;+;+;+;+;+;+;+;+;+;+;+;+;+;+;+;+;+;+;+;+;+;+;+	2329	10	39	8	47	13	14
ENSMUSG00000026180.7	chr1;chr1;chr1;chr1;chr1	74200563;74200568;74204904;74204904;74206644	74200693;74200693;74206451;74207812;74207184	+;+;+;+;+	3040	0	0	0	0	0	0
ENSMUSG00000048480.4	chr1;chr1	74238359;74241166	74239443;74241205	-;-	1125	0	0	0	0	0	0
ENSMUSG00000087820.1	chr1	74253128	74253194	-	67	0	0	0	0	0	0
ENSMUSG00000075767.1	chr1	74259387	74259493	+	107	0	0	0	0	0	0
MSTRG.452	chr1;chr1;chr1;chr1;chr1;chr1;chr1;chr1;chr1;chr1;chr1;chr1;chr1;chr1;chr1;chr1;chr1;chr1;chr1;chr1;chr1;chr1;chr1;chr1;chr1;chr1;chr1;chr1;chr1;chr1;chr1;chr1	74283071;74283091;74283124;74283392;74283392;74292654;74292654;74292654;74294706;74294706;74294706;74297828;74297828;74297828;74301402;74301402;74301402;74302532;74302532;74302532;74309033;74309033;74309033;74310317;74310317;74310317;74310927;74310927;74310927;74314345;74314345;74314345	74283184;74283473;74283184;74283621;74283473;74292688;74292688;74292688;74294818;74294818;74294818;74297873;74297873;74297873;74301588;74301588;74301588;74302625;74302625;74302625;74309159;74309159;74309159;74310417;74310417;74310417;74311027;74311027;74311027;74314562;74314561;74314783	+;+;+;+;+;+;+;+;+;+;+;+;+;+;+;+;+;+;+;+;+;+;+;+;+;+;+;+;+;+;+;+	1794	1177	2124	1369	1333	2378	1834
MSTRG.454	chr1	74325124	74326198	+	1075	2	2	1	0	0	0
MSTRG.455	chr1;chr1;chr1;chr1;chr1;chr1;chr1;chr1;chr1;chr1;chr1	74326421;74327357;74327663;74327903;74328101;74328310;74328601;74328985;74329668;74330460;74331077	74326883;74327511;74327753;74328006;74328216;74328393;74328745;74329124;74329787;74330615;74331254	-;-;-;-;-;-;-;-;-;-;-	1752	201	285	218	95	416	292
MSTRG.458	chr1;chr1;chr1;chr1;chr1;chr1;chr1;chr1;chr1;chr1;chr1;chr1;chr1;chr1;chr1;chr1;chr1;chr1;chr1;chr1;chr1;chr1;chr1;chr1;chr1;chr1;chr1;chr1;chr1;chr1;chr1;chr1;chr1;chr1;chr1;chr1;chr1;chr1;chr1;chr1	74331504;74331619;74331624;74331628;74331629;74332351;74332416;74332416;74332416;74332416;74332416;74333666;74333666;74333666;74379184;74393959;74393959;74393959;74393959;74394226;74394226;74394226;74395337;74395337;74395337;74395882;74395882;74395882;74396288;74396288;74396288;74397191;74397191;74397191;74398111;74398111;74398111;74398332;74398332;74398332	74331711;74331711;74331711;74331711;74331711;74332584;74332584;74333208;74332584;74332584;74332584;74333847;74333782;74334028;74379365;74394074;74394140;74394074;74394074;74394338;74394338;74394338;74395395;74395395;74395395;74395974;74395974;74395974;74396451;74396451;74396451;74397277;74397277;74397277;74398226;74398226;74398226;74400260;74400268;74400258	+;+;+;+;+;+;+;+;+;+;+;+;+;+;+;+;+;+;+;+;+;+;+;+;+;+;+;+;+;+;+;+;+;+;+;+;+;+;+;+	4362	162	320	170	83	190	90
MSTRG.459	chr1;chr1;chr1;chr1;chr1;chr1;chr1;chr1;chr1;chr1;chr1;chr1;chr1;chr1;chr1;chr1;chr1;chr1;chr1;chr1;chr1;chr1;chr1;chr1;chr1;chr1;chr1;chr1;chr1;chr1;chr1;chr1;chr1;chr1;chr1;chr1;chr1;chr1;chr1;chr1;chr1;chr1;chr1;chr1;chr1;chr1;chr1;chr1;chr1;chr1;chr1;chr1;chr1;chr1;chr1;chr1;chr1;chr1;chr1;chr1;chr1;chr1;chr1;chr1	74334821;74334825;74334825;74334825;74334827;74335874;74336445;74336445;74336445;74336445;74336445;74336445;74337326;74337326;74337326;74337326;74337326;74337774;74337774;74337774;74337774;74337774;74338005;74338005;74338005;74338005;74338269;74338269;74338269;74339031;74339031;74339031;74339409;74339409;74339409;74339579;74339579;74339579;74339579;74339592;74340136;74340482;74340482;74340482;743…	74336092;74336092;74336092;74336092;74336092;74336092;74336642;74336498;74336498;74336490;74336498;74336498;74337421;74337421;74337421;74337421;74337421;74337802;74337861;74337861;74337861;74337861;74338042;74338308;74338042;74338042;74338308;74339462;74338308;74339081;74339081;74339081;74339462;74339462;74339462;74339643;74339643;74339643;74339643;74339643;74340204;74340576;74340576;74340576;743…	-;-;-;-;-;-;-;-;-;-;-;-;-;-;-;-;-;-;-;-;-;-;-;-;-;-;-;-;-;-;-;-;-;-;-;-;-;-;-;-;-;-;-;-;-;-;-;-;-;-;-;-;-;-;-;-;-;-;-;-;-;-;-;-	12659	405	680	560	347	1349	881
ENSMUSG00000073650.2	chr1;chr1;chr1;chr1;chr1;chr1;chr1;chr1;chr1;chr1;chr1;chr1;chr1;chr1;chr1;chr1;chr1	74408682;74408940;74408941;74409324;74409324;74409826;74409826;74410891;74410891;74411123;74411123;74413191;74413191;74414361;74414361;74414708;74414967	74408760;74409096;74409233;74409521;74409521;74409881;74409881;74410977;74410977;74411290;74411290;74413315;74413315;74414372;74414437;74414796;74415895	+;+;+;+;+;+;+;+;+;+;+;+;+;+;+;+;+	2102	4	1	0	2	3	2
ENSMUSG00000026177.5	chr1;chr1;chr1;chr1;chr1;chr1;chr1;chr1;chr1;chr1;chr1;chr1;chr1;chr1;chr1;chr1;chr1;chr1;chr1;chr1;chr1;chr1;chr1;chr1;chr1;chr1;chr1;chr1;chr1;chr1;chr1;chr1;chr1;chr1;chr1;chr1;chr1;chr1;chr1;chr1;chr1;chr1;chr1;chr1;chr1;chr1;chr1;chr1;chr1;chr1;chr1;chr1;chr1;chr1;chr1;chr1;chr1;chr1;chr1;chr1;chr1;chr1;chr1;chr1;chr1;chr1;chr1;chr1	74421777;74421777;74421799;74421827;74422146;74422176;74422292;74422292;74422344;74423231;74423367;74423367;74423367;74423367;74423367;74423731;74423731;74423731;74423731;74423731;74426357;74426357;74426357;74426357;74426357;74426771;74426771;74426771;74427183;74427183;74427183;74427183;74427416;74427416;74427416;74427416;74428225;74428310;74428310;74428310;74428310;74429608;74429915;74430012;744…	74421895;74421895;74421895;74421895;74422425;74422425;74422425;74422425;74422425;74423367;74423464;74423489;74423489;74423489;74423489;74423850;74423850;74423850;74423850;74423850;74426430;74426463;74426841;74426463;74426463;74426841;74426841;74426841;74427250;74427250;74427250;74427250;74427571;74427571;74427571;74427571;74428468;74428400;74428468;74428468;74428468;74430101;74430101;74430101;744…	+;+;+;+;+;+;+;+;+;+;+;+;+;+;+;+;+;+;+;+;+;+;+;+;+;+;+;+;+;+;+;+;+;+;+;+;+;+;+;+;+;+;+;+;+;+;+;+;+;+;+;+;+;+;+;+;+;+;+;+;+;+;+;+;+;+;+;+	3697	5	12	11	6	28	26
MSTRG.456	chr1;chr1;chr1;chr1;chr1;chr1;chr1;chr1;chr1;chr1;chr1;chr1;chr1;chr1;chr1;chr1;chr1	74438083;74438369;74438736;74439852;74439852;74439852;74440371;74440371;74440593;74440593;74440593;74441214;74441214;74441411;74441411;74442030;74442030	74438538;74438538;74438823;74440475;74440000;74440000;74440475;74440475;74440649;74440643;74440649;74441306;74441306;74441596;74441596;74443856;74443859	+;+;+;+;+;+;+;+;+;+;+;+;+;+;+;+;+	3334	244	473	344	335	610	395
MSTRG.457	chr1	74440884	74440968	+	85	0	1	0	0	0	3
MSTRG.463	chr1;chr1;chr1;chr1;chr1;chr1;chr1;chr1;chr1;chr1;chr1;chr1;chr1;chr1;chr1;chr1;chr1;chr1;chr1;chr1;chr1;chr1;chr1;chr1;chr1;chr1;chr1;chr1;chr1;chr1;chr1;chr1;chr1	74455950;74461643;74462540;74464934;74465627;74466143;74466143;74466369;74466369;74467827;74467827;74467990;74468135;74468135;74468353;74468353;74468353;74469501;74469501;74469501;74470249;74470260;74470437;74470437;74472111;74472111;74473126;74473814;74474053;74474641;74477191;74478865;74481452	74456010;74461728;74462614;74465130;74465677;74466251;74466251;74466479;74466479;74468029;74468029;74468213;74468213;74468213;74468451;74468451;74468451;74469585;74469592;74469654;74470349;74470349;74470574;74470574;74472540;74472269;74473305;74473959;74474197;74474829;74477259;74479005;74482133	+;+;+;+;+;+;+;+;+;+;+;+;+;+;+;+;+;+;+;+;+;+;+;+;+;+;+;+;+;+;+;+;+	3551	8	2	2	3	7	3
MSTRG.464	chr1;chr1;chr1;chr1;chr1;chr1;chr1;chr1;chr1;chr1;chr1;chr1;chr1;chr1;chr1;chr1;chr1;chr1;chr1;chr1;chr1;chr1;chr1;chr1;chr1;chr1;chr1;chr1;chr1;chr1;chr1;chr1;chr1;chr1;chr1;chr1;chr1;chr1;chr1;chr1;chr1;chr1;chr1;chr1;chr1;chr1;chr1;chr1;chr1;chr1;chr1	74482084;74482084;74486534;74486534;74488106;74488106;74490987;74490987;74497069;74497069;74499261;74499261;74500402;74500402;74502653;74502653;74506489;74508140;74508140;74513489;74513489;74514841;74514841;74517111;74517111;74517870;74517870;74518129;74518129;74521560;74521560;74524621;74524621;74526226;74526226;74532555;74532555;74533193;74533193;74536664;74536664;74539479;74539479;74542204;745…	74486052;74486052;74486672;74486672;74488175;74488175;74491102;74491102;74497129;74497129;74499427;74499427;74500657;74500657;74502794;74502794;74506554;74508304;74508304;74513568;74513568;74514958;74514958;74517301;74517301;74517993;74517993;74518260;74518260;74521718;74521718;74524705;74524705;74526323;74526323;74532629;74532629;74533371;74533371;74536764;74536764;74539650;74539650;74542427;745…	-;-;-;-;-;-;-;-;-;-;-;-;-;-;-;-;-;-;-;-;-;-;-;-;-;-;-;-;-;-;-;-;-;-;-;-;-;-;-;-;-;-;-;-;-;-;-;-;-;-;-	7196	79	197	167	98	167	125
MSTRG.467	chr1;chr1;chr1;chr1;chr1;chr1;chr1;chr1;chr1;chr1;chr1;chr1;chr1;chr1;chr1;chr1;chr1;chr1	74552632;74552634;74563644;74563644;74565475;74565475;74568892;74568892;74570078;74570078;74570101;74571604;74573566;74573566;74573566;74574166;74574166;74575260	74553035;74552788;74563823;74563823;74565590;74565590;74569001;74569001;74570187;74570187;74570187;74571667;74573661;74573664;74573664;74574751;74574257;74577418	+;+;+;+;+;+;+;+;+;+;+;+;+;+;+;+;+;+	3828	152	250	201	100	231	168
MSTRG.468	chr1;chr1;chr1;chr1;chr1;chr1;chr1;chr1;chr1;chr1;chr1;chr1;chr1;chr1;chr1;chr1;chr1;chr1;chr1;chr1;chr1;chr1;chr1;chr1;chr1;chr1;chr1;chr1;chr1;chr1;chr1;chr1;chr1;chr1;chr1;chr1;chr1;chr1;chr1;chr1;chr1;chr1;chr1;chr1;chr1;chr1;chr1;chr1;chr1;chr1;chr1;chr1;chr1;chr1;chr1;chr1;chr1;chr1;chr1;chr1;chr1;chr1;chr1;chr1;chr1;chr1;chr1;chr1;chr1;chr1;chr1;chr1;chr1;chr1;chr1;chr1;chr1;chr1;chr1;chr1…	74589462;74589462;74589462;74589477;74589477;74589477;74590938;74590938;74594487;74594487;74594487;74594487;74594487;74594487;74594487;74594487;74594679;74594679;74594679;74594679;74594679;74594679;74594679;74594679;74595749;74595749;74595749;74595749;74595749;74595749;74595749;74595749;74597594;74597594;74597594;74597594;74597594;74597594;74597595;74597595;74598562;74598562;74598562;74598562;745…	74589602;74589602;74589602;74589602;74589602;74589602;74591224;74591224;74594542;74594542;74594542;74594542;74594542;74594542;74594542;74594542;74594837;74594837;74594837;74594837;74594837;74594837;74594837;74594837;74595977;74595977;74595977;74595977;74595977;74595978;74595978;74595977;74597723;74597723;74597723;74597723;74597723;74597723;74597723;74597723;74598793;74598793;74598793;74598793;745…	+;+;+;+;+;+;+;+;+;+;+;+;+;+;+;+;+;+;+;+;+;+;+;+;+;+;+;+;+;+;+;+;+;+;+;+;+;+;+;+;+;+;+;+;+;+;+;+;+;+;+;+;+;+;+;+;+;+;+;+;+;+;+;+;+;+;+;+;+;+;+;+;+;+;+;+;+;+;+;+;+;+;+;+;+;+;+;+;+;+;+;+;+;+;+;+;+;+;+;+;+;+;+;+;+;+;+;+;+;+;+;+;+;+;+;+;+;+;+;+;+;+;+;+;+;+;+;+;+;+;+;+;+;+;+	5420	13	42	20	26	50	40
MSTRG.469	chr1;chr1;chr1;chr1;chr1;chr1;chr1;chr1;chr1;chr1;chr1;chr1;chr1;chr1;chr1;chr1;chr1;chr1;chr1;chr1;chr1;chr1;chr1;chr1;chr1;chr1;chr1;chr1;chr1;chr1;chr1;chr1;chr1;chr1;chr1;chr1;chr1;chr1;chr1;chr1;chr1;chr1;chr1;chr1;chr1;chr1;chr1;chr1;chr1;chr1;chr1;chr1;chr1;chr1;chr1;chr1;chr1;chr1;chr1;chr1;chr1	74611701;74613000;74613021;74613076;74613257;74613443;74615125;74615125;74615125;74615125;74615125;74615125;74616253;74616253;74616253;74616253;74616253;74616253;74620113;74620113;74620113;74620113;74620113;74620113;74622354;74622354;74622354;74622354;74622354;74622354;74624697;74624697;74624697;74624697;74624697;74624697;74625899;74625899;74625899;74625899;74625899;74628799;74628806;74631958;746…	74613921;74613921;74613921;74613921;74613921;74613921;74615230;74615230;74615230;74615230;74615230;74615230;74619157;74619157;74619157;74619157;74619157;74619157;74620290;74620290;74620290;74620290;74620290;74620290;74623178;74623178;74623178;74623178;74623178;74623178;74624861;74624861;74624861;74624861;74624861;74624861;74625980;74626023;74626501;74626192;74626192;74632271;74632271;74632237;746…	-;-;-;-;-;-;-;-;-;-;-;-;-;-;-;-;-;-;-;-;-;-;-;-;-;-;-;-;-;-;-;-;-;-;-;-;-;-;-;-;-;-;-;-;-;-;-;-;-;-;-;-;-;-;-;-;-;-;-;-;-	11355	113	313	195	169	205	198
MSTRG.470	chr1	74633470	74633546	-	77	0	0	2	0	0	0
MSTRG.471	chr1;chr1;chr1;chr1;chr1;chr1;chr1;chr1;chr1;chr1;chr1;chr1;chr1;chr1;chr1;chr1;chr1;chr1;chr1;chr1;chr1;chr1;chr1;chr1;chr1;chr1	74634863;74634874;74634948;74636060;74636060;74636060;74636534;74636534;74636534;74636839;74636839;74636839;74636840;74637245;74637245;74637245;74637245;74637534;74637534;74637534;74638163;74638163;74638163;74638396;74638396;74638396	74634967;74635061;74635178;74636452;74636452;74636452;74636673;74636673;74636673;74637033;74637033;74637033;74637033;74637482;74637308;74637308;74637308;74637703;74637703;74637703;74638280;74638280;74638280;74638763;74639017;74638698	+;+;+;+;+;+;+;+;+;+;+;+;+;+;+;+;+;+;+;+;+;+;+;+;+;+	2192	76	118	111	65	108	82
MSTRG.474	chr1;chr1;chr1;chr1;chr1;chr1;chr1;chr1;chr1;chr1;chr1;chr1;chr1;chr1;chr1;chr1;chr1;chr1;chr1;chr1;chr1;chr1;chr1;chr1;chr1;chr1;chr1;chr1;chr1;chr1;chr1;chr1;chr1;chr1;chr1;chr1;chr1;chr1;chr1;chr1;chr1;chr1;chr1;chr1;chr1;chr1;chr1;chr1;chr1;chr1;chr1;chr1;chr1;chr1;chr1;chr1;chr1;chr1;chr1;chr1;chr1	74640322;74640322;74640327;74640796;74641134;74641134;74641134;74641134;74641783;74641783;74641783;74641783;74642205;74642205;74642205;74642205;74642440;74642440;74642440;74642440;74642459;74644759;74644936;74644936;74644936;74644936;74644936;74644937;74645104;74645104;74645104;74645104;74645104;74645104;74645104;74645124;74645267;74645267;74645267;74645267;74645267;74645267;74645307;74645640;746…	74640976;74640976;74640976;74640976;74641375;74641268;74641268;74641268;74641875;74641872;74641875;74641875;74642342;74642342;74642342;74642342;74642511;74642511;74642511;74642511;74642511;74645005;74645005;74645005;74645005;74645005;74645005;74645005;74645171;74645171;74645171;74645171;74645171;74645171;74645171;74645366;74645366;74645419;74645366;74645366;74645366;74645419;74645366;74645714;746…	-;-;-;-;-;-;-;-;-;-;-;-;-;-;-;-;-;-;-;-;-;-;-;-;-;-;-;-;-;-;-;-;-;-;-;-;-;-;-;-;-;-;-;-;-;-;-;-;-;-;-;-;-;-;-;-;-;-;-;-;-	2181	24	45	17	17	56	22
MSTRG.475	chr1;chr1;chr1;chr1;chr1;chr1;chr1;chr1;chr1;chr1;chr1;chr1;chr1;chr1;chr1;chr1;chr1;chr1;chr1;chr1;chr1;chr1;chr1;chr1;chr1;chr1;chr1;chr1;chr1;chr1;chr1;chr1;chr1;chr1;chr1;chr1;chr1;chr1;chr1;chr1;chr1;chr1;chr1;chr1;chr1;chr1;chr1;chr1;chr1;chr1;chr1;chr1;chr1;chr1;chr1;chr1;chr1;chr1;chr1;chr1;chr1;chr1;chr1;chr1;chr1;chr1;chr1;chr1;chr1;chr1;chr1;chr1;chr1;chr1;chr1;chr1;chr1;chr1;chr1;chr1…	74648019;74648029;74648029;74648054;74648077;74648088;74648213;74648603;74648603;74648603;74648603;74648603;74648603;74648603;74649712;74649712;74649712;74649712;74649712;74649712;74649712;74649971;74649971;74649971;74649971;74649971;74649971;74649971;74651963;74651963;74651963;74651963;74651963;74651963;74651963;74655586;74655586;74655586;74655586;74655586;74655586;74657346;74657346;74657346;746…	74648187;74648187;74648187;74648187;74648187;74648187;74648436;74648775;74648775;74648775;74648775;74648775;74648775;74648775;74649852;74649852;74649852;74649852;74649852;74649852;74649852;74650048;74650048;74650048;74650048;74650048;74650048;74650048;74652093;74652099;74652093;74652093;74652093;74652093;74652093;74655835;74655835;74655835;74655835;74655824;74655835;74657439;74657439;74657439;746…	+;+;+;+;+;+;+;+;+;+;+;+;+;+;+;+;+;+;+;+;+;+;+;+;+;+;+;+;+;+;+;+;+;+;+;+;+;+;+;+;+;+;+;+;+;+;+;+;+;+;+;+;+;+;+;+;+;+;+;+;+;+;+;+;+;+;+;+;+;+;+;+;+;+;+;+;+;+;+;+;+;+;+;+;+;+;+;+;+;+;+;+;+;+;+;+;+;+;+;+;+;+;+;+;+;+;+;+;+;+;+;+;+;+;+;+;+;+;+;+;+;+;+;+;+;+;+;+;+;+;+;+;+;+;+;+;+;+;+;+;+;+;+;+;+;+;+;+;+;+;+;+;+;+;+;+;+;+;+;+;+;+;+;+;+;+;+;+;+;+;+;+;+;+;+;+;+;+;+;+;+;+;+;+;+;+;+;+;+	6437	16	9	19	5	46	35
MSTRG.472	chr1;chr1;chr1;chr1;chr1;chr1;chr1;chr1;chr1;chr1;chr1;chr1;chr1;chr1;chr1;chr1;chr1;chr1;chr1;chr1;chr1;chr1;chr1;chr1;chr1;chr1;chr1;chr1;chr1;chr1;chr1;chr1;chr1;chr1;chr1;chr1;chr1;chr1;chr1;chr1;chr1;chr1;chr1;chr1;chr1;chr1;chr1;chr1;chr1;chr1;chr1;chr1;chr1;chr1;chr1;chr1;chr1;chr1;chr1;chr1;chr1;chr1;chr1;chr1;chr1;chr1;chr1;chr1;chr1;chr1;chr1;chr1;chr1;chr1;chr1;chr1;chr1;chr1;chr1;chr1	74708319;74708324;74708391;74708391;74719418;74719418;74719418;74719418;74725472;74725472;74725472;74726928;74726928;74727874;74727874;74727874;74727874;74728333;74728333;74728333;74728333;74731893;74731893;74731893;74731900;74732434;74732434;74732434;74732530;74732891;74732891;74732891;74732891;74733778;74733778;74733778;74734052;74734052;74734297;74734297;74734297;74734738;74734738;74734738;747…	74708463;74708463;74708463;74708463;74719584;74719829;74719584;74719584;74727037;74725505;74727037;74727037;74727037;74727983;74727983;74727983;74727983;74728365;74728396;74728396;74728396;74732017;74731931;74732017;74732017;74732544;74732544;74732544;74732544;74732967;74732967;74732967;74732967;74733969;74733969;74733969;74734134;74734134;74734425;74734425;74734425;74734860;74734860;74734860;747…	+;+;+;+;+;+;+;+;+;+;+;+;+;+;+;+;+;+;+;+;+;+;+;+;+;+;+;+;+;+;+;+;+;+;+;+;+;+;+;+;+;+;+;+;+;+;+;+;+;+;+;+;+;+;+;+;+;+;+;+;+;+;+;+;+;+;+;+;+;+;+;+;+;+;+;+;+;+;+;+	9594	60	126	96	66	128	140
ENSMUSG00000026170.5	chr1;chr1;chr1;chr1;chr1;chr1;chr1;chr1;chr1	74760148;74778493;74781851;74782128;74782438;74783255;74783591;74783753;74784117	74760465;74778683;74782050;74782325;74782610;74783421;74783672;74783965;74784464	+;+;+;+;+;+;+;+;+	1890	6	26	27	16	23	14
ENSMUSG00000006542.7	chr1;chr1;chr1;chr1;chr1;chr1;chr1;chr1;chr1;chr1;chr1;chr1;chr1;chr1;chr1;chr1;chr1;chr1;chr1;chr1;chr1;chr1;chr1;chr1;chr1;chr1;chr1;chr1;chr1;chr1;chr1;chr1;chr1;chr1;chr1;chr1;chr1;chr1;chr1;chr1;chr1;chr1;chr1;chr1;chr1;chr1;chr1;chr1;chr1;chr1;chr1;chr1;chr1	74786073;74786779;74786779;74787161;74787726;74787726;74787726;74788041;74788041;74788041;74788041;74791030;74791030;74791030;74791030;74791295;74791295;74791295;74791295;74791891;74791891;74791891;74791891;74792125;74792125;74792125;74792271;74792271;74792271;74792271;74792444;74792444;74792444;74792444;74793726;74793726;74793726;74793726;74794092;74794446;74794446;74794446;74794446;74794446;747…	74786634;74787395;74787395;74787395;74787872;74787872;74787872;74788078;74788078;74788078;74788078;74791195;74791195;74791195;74791195;74791421;74791421;74791421;74791421;74791945;74791945;74791945;74791945;74792170;74792170;74792170;74792329;74792329;74792329;74792329;74792525;74792525;74792525;74792525;74794132;74794132;74794132;74794132;74794132;74794598;74794598;74794598;74794598;74794598;747…	-;-;-;-;-;-;-;-;-;-;-;-;-;-;-;-;-;-;-;-;-;-;-;-;-;-;-;-;-;-;-;-;-;-;-;-;-;-;-;-;-;-;-;-;-;-;-;-;-;-;-;-;-	3105	0	0	0	0	1	0
ENSMUSG00000033227.6	chr1;chr1;chr1;chr1	74818466;74828676;74829134;74830713	74818796;74828896;74829468;74831893	+;+;+;+	2068	0	0	0	0	0	0
ENSMUSG00000026167.8	chr1;chr1;chr1;chr1	74838090;74839937;74847107;74849697	74838857;74840199;74847486;74850753	+;+;+;+	2468	0	0	0	0	0	1
ENSMUSG00000089964.1	chr1;chr1;chr1;chr1	74897469;74900917;74915310;74924939	74897536;74901089;74915409;74926527	+;+;+;+	1930	0	0	0	0	0	0
ENSMUSG00000090071.2	chr1;chr1;chr1	74901508;74901678;74902227	74904005;74901980;74902781	+;+;+	2498	0	0	0	0	0	0
ENSMUSG00000055197.4	chr1;chr1;chr1;chr1;chr1;chr1;chr1;chr1	74928083;74928580;74928981;74930981;74930981;74930981;74931733;74931733	74929236;74929236;74929236;74931182;74931055;74931087;74931896;74931993	-;-;-;-;-;-;-;-	1617	0	0	0	0	0	0
ENSMUSG00000006546.2	chr1;chr1;chr1;chr1;chr1;chr1;chr1;chr1	74936508;74937105;74937105;74938228;74938520;74939121;74939301;74939651	74936710;74937247;74937247;74938661;74938661;74939306;74939465;74939717	-;-;-;-;-;-;-;-	1192	0	0	0	0	0	0
ENSMUSG00000065616.2	chr1	74947226	74947300	-	75	0	0	0	0	0	0
ENSMUSG00000047021.8	chr1;chr1;chr1;chr1;chr1;chr1;chr1;chr1;chr1;chr1;chr1;chr1;chr1;chr1;chr1;chr1;chr1;chr1;chr1;chr1;chr1;chr1;chr1;chr1;chr1;chr1;chr1;chr1;chr1;chr1;chr1;chr1;chr1;chr1;chr1;chr1;chr1;chr1;chr1;chr1;chr1;chr1;chr1;chr1;chr1;chr1;chr1;chr1;chr1;chr1;chr1;chr1	74948645;74948913;74949671;74950595;74951207;74951620;74952181;74952474;74952884;74953902;74954179;74957018;74957277;74957588;74963337;74963724;74964940;74965408;74965758;74966960;74968005;74968877;74969502;74969502;74969966;74971367;74971947;74971947;74973005;74973005;74973005;74973588;74973588;74973588;74974171;74974171;74974171;74974579;74974579;74974579;74974908;74974908;74974908;74975829;749…	74948817;74949050;74950123;74950720;74951409;74951664;74952288;74952587;74953027;74954060;74954370;74957128;74957343;74957764;74963465;74963949;74965068;74965558;74965916;74967184;74968250;74969034;74971741;74969639;74972147;74971741;74972147;74972147;74973270;74973270;74973270;74973810;74973810;74973810;74974316;74974316;74974316;74974778;74974778;74974778;74975074;74975074;74975074;74975931;749…	-;-;-;-;-;-;-;-;-;-;-;-;-;-;-;-;-;-;-;-;-;-;-;-;-;-;-;-;-;-;-;-;-;-;-;-;-;-;-;-;-;-;-;-;-;-;-;-;-;-;-;-	7817	0	0	0	0	0	0
ENSMUSG00000089653.1	chr1;chr1;chr1	74948945;74952020;74953910	74949031;74952131;74954227	+;+;+	517	0	0	0	0	0	0
ENSMUSG00000006538.8	chr1;chr1;chr1;chr1;chr1;chr1	74991891;74991893;74994878;74994878;74997474;74997474	74993321;74993321;74995139;74995139;74998246;74998225	-;-;-;-;-;-	2466	1	0	0	0	0	0
MSTRG.462	chr1;chr1;chr1;chr1;chr1;chr1;chr1;chr1	75013713;75014268;75014743;75014743;75015369;75015369;75091883;75093075	75014342;75014342;75014849;75014849;75015486;75015486;75091941;75093213	-;-;-;-;-;-;-;-	1053	24	91	25	14	49	36
ENSMUSG00000026205.6	chr1;chr1;chr1;chr1;chr1;chr1;chr1;chr1;chr1;chr1;chr1;chr1;chr1;chr1;chr1;chr1;chr1;chr1;chr1;chr1;chr1;chr1;chr1;chr1	75122117;75122118;75122916;75122916;75125047;75125047;75125478;75125478;75125972;75125972;75128235;75128235;75128726;75128726;75129173;75129173;75129525;75129525;75129769;75129769;75129975;75129975;75130259;75130259	75122592;75122592;75123011;75123011;75125214;75125214;75125583;75125583;75126225;75126225;75128349;75128349;75128846;75128846;75129354;75129354;75129601;75129601;75129866;75129866;75130132;75130132;75130464;75130464	-;-;-;-;-;-;-;-;-;-;-;-;-;-;-;-;-;-;-;-;-;-;-;-	2057	3	4	1	5	2	1
MSTRG.476	chr1;chr1;chr1;chr1;chr1;chr1;chr1;chr1;chr1;chr1;chr1;chr1;chr1;chr1;chr1;chr1;chr1;chr1;chr1;chr1;chr1;chr1;chr1;chr1;chr1;chr1;chr1	75131128;75131789;75132345;75133900;75133900;75133900;75134329;75134329;75134329;75135921;75135921;75135921;75136133;75136133;75136133;75136395;75136395;75136395;75137472;75137472;75137472;75137990;75137990;75137990;75138632;75138632;75139217	75133506;75133506;75133506;75134017;75134017;75134017;75134390;75134390;75134390;75136049;75136049;75136049;75136253;75136253;75136253;75136476;75136476;75136476;75137580;75137580;75137580;75138077;75138077;75138109;75139134;75138942;75139271	-;-;-;-;-;-;-;-;-;-;-;-;-;-;-;-;-;-;-;-;-;-;-;-;-;-;-	3678	279	442	300	148	377	310
MSTRG.477	chr1;chr1;chr1;chr1;chr1;chr1;chr1;chr1;chr1;chr1;chr1;chr1;chr1;chr1;chr1;chr1;chr1;chr1;chr1	75139360;75139360;75139943;75139943;75140497;75140497;75140878;75140878;75141196;75141196;75141534;75141534;75141833;75141833;75142254;75142254;75143004;75143004;75143405	75139702;75139702;75140049;75140049;75140527;75140527;75141013;75141013;75141280;75141280;75141677;75141677;75141927;75141927;75142389;75142389;75143293;75144483;75143629	+;+;+;+;+;+;+;+;+;+;+;+;+;+;+;+;+;+;+	2557	127	233	156	79	257	146
MSTRG.478	chr1;chr1;chr1;chr1;chr1;chr1;chr1;chr1;chr1;chr1;chr1;chr1;chr1;chr1;chr1;chr1;chr1;chr1;chr1;chr1;chr1;chr1;chr1;chr1;chr1;chr1;chr1;chr1;chr1;chr1;chr1;chr1;chr1;chr1;chr1;chr1;chr1;chr1;chr1;chr1;chr1;chr1;chr1;chr1;chr1;chr1;chr1;chr1;chr1;chr1;chr1;chr1;chr1;chr1;chr1;chr1;chr1;chr1;chr1;chr1;chr1;chr1;chr1	75165220;75165220;75165220;75165229;75165232;75165237;75165240;75165275;75165352;75165405;75165405;75165405;75165408;75165408;75165408;75165759;75165759;75165759;75165759;75165759;75165759;75165759;75166074;75166074;75166074;75166074;75166074;75166074;75166074;75166074;75166074;75166339;75166339;75166339;75166339;75166339;75166339;75166339;75166339;75166941;75166941;75166941;75166941;75166941;751…	75165281;75165281;75165281;75165480;75165853;75165281;75165281;75165281;75165480;75165480;75165480;75165480;75165853;75165480;75165480;75165853;75165853;75165853;75165853;75165853;75165853;75165853;75166205;75166205;75166205;75166205;75166205;75166205;75166205;75166205;75166205;75166490;75166490;75166466;75166490;75166490;75166490;75166490;75166490;75167143;75167261;75167033;75167033;75167033;751…	+;+;+;+;+;+;+;+;+;+;+;+;+;+;+;+;+;+;+;+;+;+;+;+;+;+;+;+;+;+;+;+;+;+;+;+;+;+;+;+;+;+;+;+;+;+;+;+;+;+;+;+;+;+;+;+;+;+;+;+;+;+;+	1772	26	74	58	26	92	53
MSTRG.479	chr1;chr1;chr1;chr1;chr1;chr1;chr1;chr1;chr1;chr1;chr1;chr1;chr1;chr1;chr1;chr1;chr1;chr1;chr1;chr1;chr1;chr1;chr1;chr1;chr1;chr1;chr1;chr1;chr1;chr1;chr1;chr1;chr1;chr1;chr1;chr1;chr1;chr1;chr1;chr1;chr1;chr1;chr1;chr1;chr1;chr1;chr1;chr1;chr1;chr1;chr1;chr1;chr1;chr1;chr1;chr1	75168291;75168293;75168332;75168688;75168688;75168688;75168840;75168840;75168840;75169129;75169129;75169294;75169365;75169365;75170119;75170436;75170713;75170713;75170900;75170900;75170900;75171052;75171052;75171276;75171276;75171276;75171547;75171547;75172082;75172082;75172082;75172126;75172664;75172664;75172664;75172664;75173877;75173877;75173877;75173877;75174239;75174239;75174239;75174239;751…	75168562;75168562;75168562;75168756;75168756;75168756;75168876;75168934;75168934;75170493;75169241;75170798;75169443;75169539;75170223;75170493;75170798;75170798;75171128;75170963;75170963;75171128;75171128;75171612;75171401;75171401;75171612;75171612;75172191;75172191;75172191;75172191;75172785;75172785;75172785;75172785;75174060;75174060;75174060;75174060;75174676;75174340;75174340;75174340;751…	-;-;-;-;-;-;-;-;-;-;-;-;-;-;-;-;-;-;-;-;-;-;-;-;-;-;-;-;-;-;-;-;-;-;-;-;-;-;-;-;-;-;-;-;-;-;-;-;-;-;-;-;-;-;-;-	5315	62	136	136	74	81	87
MSTRG.483	chr1;chr1;chr1;chr1;chr1;chr1;chr1;chr1;chr1;chr1;chr1;chr1;chr1;chr1;chr1;chr1;chr1;chr1;chr1;chr1;chr1;chr1;chr1	75177440;75179166;75179468;75181030;75181263;75181627;75182240;75182525;75182764;75184131;75184259;75184519;75184519;75186137;75186137;75186686;75186686;75186877;75186877;75187397;75187397;75188061;75188398	75178505;75179311;75179690;75181147;75181441;75181875;75182419;75182678;75183512;75184400;75184400;75184680;75184680;75186201;75186201;75186729;75186729;75187008;75187008;75187451;75187451;75188299;75188497	-;-;-;-;-;-;-;-;-;-;-;-;-;-;-;-;-;-;-;-;-;-;-	4131	215	303	233	151	385	201
MSTRG.484	chr1;chr1;chr1;chr1;chr1;chr1;chr1;chr1;chr1;chr1;chr1;chr1;chr1;chr1;chr1;chr1;chr1;chr1;chr1;chr1;chr1;chr1;chr1;chr1;chr1;chr1;chr1;chr1;chr1;chr1;chr1;chr1;chr1;chr1;chr1;chr1;chr1;chr1;chr1;chr1;chr1;chr1;chr1;chr1;chr1;chr1;chr1;chr1;chr1;chr1;chr1;chr1;chr1;chr1;chr1;chr1;chr1;chr1;chr1;chr1;chr1;chr1;chr1;chr1;chr1;chr1;chr1;chr1;chr1;chr1;chr1;chr1;chr1;chr1;chr1;chr1	75188709;75188725;75188734;75188734;75188734;75188734;75188734;75188734;75188766;75190753;75190753;75190753;75190753;75190753;75190753;75190753;75191416;75191416;75191416;75191416;75191416;75191416;75191416;75191416;75191416;75191638;75191638;75191638;75191638;75191638;75191638;75191638;75191638;75192144;75192175;75192175;75192268;75192376;75192376;75192376;75192376;75192376;75192728;75192728;751…	75189252;75190859;75189252;75189252;75189252;75189252;75189252;75189252;75189252;75190859;75190859;75190859;75190859;75190859;75190859;75190859;75191518;75192287;75191518;75191518;75191518;75191518;75191518;75191518;75191518;75192109;75192109;75192287;75191831;75191831;75191659;75192113;75191831;75192287;75192287;75192287;75192956;75192523;75192956;75192523;75192523;75192523;75192956;75192956;751…	+;+;+;+;+;+;+;+;+;+;+;+;+;+;+;+;+;+;+;+;+;+;+;+;+;+;+;+;+;+;+;+;+;+;+;+;+;+;+;+;+;+;+;+;+;+;+;+;+;+;+;+;+;+;+;+;+;+;+;+;+;+;+;+;+;+;+;+;+;+;+;+;+;+;+;+	5159	99	126	103	45	165	139
MSTRG.485	chr1;chr1;chr1;chr1;chr1;chr1;chr1;chr1;chr1;chr1;chr1;chr1;chr1;chr1;chr1;chr1;chr1;chr1;chr1;chr1;chr1;chr1;chr1;chr1;chr1;chr1;chr1;chr1;chr1;chr1;chr1;chr1;chr1;chr1;chr1;chr1;chr1;chr1;chr1;chr1;chr1;chr1;chr1;chr1;chr1;chr1;chr1;chr1;chr1;chr1;chr1;chr1;chr1;chr1;chr1;chr1;chr1;chr1;chr1;chr1;chr1;chr1	75194818;75195608;75195922;75196404;75196486;75196486;75196668;75196905;75196905;75196905;75196905;75197519;75197519;75197519;75197519;75197527;75197773;75197773;75197773;75197773;75197781;75197974;75197974;75197974;75197974;75197974;75198318;75198318;75198318;75198318;75198625;75198625;75198625;75198625;75198762;75198762;75198762;75198983;75198983;75198983;75199150;75199150;75199150;75199422;751…	75195091;75196332;75196332;75196701;75196701;75196701;75196701;75197036;75197036;75197036;75197036;75197823;75197632;75197632;75197632;75197632;75197862;75197862;75197862;75197862;75197862;75198048;75198398;75198048;75198048;75198048;75198436;75198436;75198436;75198436;75198870;75198665;75198665;75198665;75198883;75198883;75198883;75199041;75199041;75199041;75199324;75199324;75199324;75199516;751…	-;-;-;-;-;-;-;-;-;-;-;-;-;-;-;-;-;-;-;-;-;-;-;-;-;-;-;-;-;-;-;-;-;-;-;-;-;-;-;-;-;-;-;-;-;-;-;-;-;-;-;-;-;-;-;-;-;-;-;-;-;-	5107	81	150	103	28	250	171
MSTRG.486	chr1;chr1;chr1;chr1;chr1;chr1;chr1;chr1;chr1;chr1;chr1;chr1;chr1;chr1;chr1;chr1;chr1;chr1;chr1;chr1;chr1;chr1;chr1;chr1;chr1;chr1;chr1;chr1;chr1;chr1;chr1;chr1;chr1;chr1;chr1;chr1;chr1;chr1;chr1	75207413;75207421;75207423;75207449;75207451;75207455;75207815;75207815;75207815;75207815;75207815;75207815;75208500;75208500;75208500;75208500;75208500;75208537;75208578;75209175;75209175;75209175;75209175;75209175;75209199;75209461;75209461;75209629;75209629;75209636;75209708;75209708;75210151;75210151;75210151;75210389;75210389;75210389;75210389	75207627;75207627;75207627;75207599;75207574;75207627;75207989;75207989;75207989;75208049;75207989;75207989;75208719;75208719;75208810;75208809;75208719;75208719;75208719;75209308;75209668;75209581;75209308;75209308;75209308;75209762;75209581;75209712;75209803;75210272;75209803;75209803;75210272;75210272;75210272;75210606;75210591;75210814;75212181	+;+;+;+;+;+;+;+;+;+;+;+;+;+;+;+;+;+;+;+;+;+;+;+;+;+;+;+;+;+;+;+;+;+;+;+;+;+;+	3652	294	479	366	202	333	231
MSTRG.487	chr1;chr1;chr1;chr1	75211549;75213402;75213787;75215768	75213168;75213550;75214009;75215828	-;-;-;-	2053	92	161	92	49	48	58
MSTRG.480	chr1;chr1;chr1;chr1;chr1;chr1;chr1;chr1;chr1;chr1;chr1;chr1;chr1;chr1;chr1;chr1;chr1;chr1;chr1;chr1;chr1;chr1;chr1;chr1;chr1;chr1;chr1;chr1;chr1;chr1;chr1;chr1;chr1;chr1	75233040;75233040;75233040;75233040;75234030;75234030;75234030;75234030;75235855;75235855;75235855;75236083;75236083;75236087;75236087;75237467;75237467;75237467;75237467;75237746;75237746;75237746;75237746;75237984;75237984;75237984;75237984;75240033;75240033;75240033;75240033;75241369;75241369;75241369	75233523;75233523;75233523;75233523;75234139;75234139;75234139;75234139;75235912;75235908;75235912;75236205;75236205;75236205;75236205;75237559;75237559;75237559;75237559;75237848;75237848;75237848;75237848;75238054;75238054;75238054;75238054;75240236;75240236;75240388;75240236;75241379;75241379;75241379	+;+;+;+;+;+;+;+;+;+;+;+;+;+;+;+;+;+;+;+;+;+;+;+;+;+;+;+;+;+;+;+;+;+	1409	10	25	20	6	21	20
ENSMUSG00000026204.8	chr1;chr1;chr1;chr1;chr1;chr1;chr1;chr1;chr1;chr1;chr1;chr1;chr1;chr1;chr1;chr1;chr1;chr1;chr1;chr1;chr1;chr1;chr1;chr1;chr1;chr1;chr1;chr1;chr1;chr1;chr1;chr1;chr1;chr1;chr1;chr1;chr1;chr1;chr1;chr1;chr1;chr1;chr1;chr1;chr1;chr1;chr1	75243616;75243624;75244412;75244412;75244677;75244677;75245301;75245301;75248326;75248326;75248831;75248831;75249043;75249043;75249346;75249346;75249587;75249587;75249835;75249835;75250498;75250498;75251160;75251160;75251354;75251354;75251700;75251700;75252202;75252202;75253418;75253418;75253868;75253868;75254520;75254520;75254954;75254954;75255107;75257146;75257146;75258602;75258602;75258898;752…	75244195;75244195;75244485;75244485;75244741;75244741;75245354;75245354;75248492;75248492;75248950;75248950;75249120;75249120;75249419;75249419;75249734;75249734;75250035;75250035;75250716;75250716;75251224;75251224;75251433;75251433;75251786;75251786;75252476;75252476;75253455;75253455;75253999;75253999;75254871;75254871;75255101;75255212;75255212;75257242;75257242;75258715;75258715;75258948;752…	-;-;-;-;-;-;-;-;-;-;-;-;-;-;-;-;-;-;-;-;-;-;-;-;-;-;-;-;-;-;-;-;-;-;-;-;-;-;-;-;-;-;-;-;-;-;-	3535	16	24	11	6	37	22
ENSMUSG00000033061.8	chr1;chr1;chr1;chr1;chr1;chr1;chr1;chr1;chr1;chr1;chr1;chr1	75268774;75268777;75270532;75270532;75270743;75270743;75270972;75270972;75272188;75272188;75274777;75274777	75268936;75268936;75270621;75270621;75270785;75270785;75271104;75271104;75272292;75272292;75274908;75274990	-;-;-;-;-;-;-;-;-;-;-;-	748	0	0	0	0	0	0
MSTRG.488	chr1;chr1;chr1;chr1;chr1;chr1;chr1;chr1;chr1;chr1;chr1;chr1;chr1;chr1;chr1;chr1;chr1;chr1;chr1;chr1;chr1;chr1;chr1;chr1;chr1;chr1;chr1;chr1;chr1;chr1;chr1;chr1;chr1;chr1;chr1;chr1;chr1;chr1;chr1;chr1;chr1;chr1;chr1;chr1	75304471;75304541;75305141;75305874;75305874;75308367;75308367;75308367;75308567;75308567;75308567;75308980;75308980;75308980;75310001;75310001;75310001;75310939;75310939;75310939;75311705;75311705;75311705;75311920;75311920;75311920;75312194;75312194;75312194;75312520;75312520;75312520;75312905;75312905;75312905;75313116;75313116;75313116;75313285;75313285;75313285;75313466;75313466;75313910	75305284;75306041;75305284;75306041;75306041;75308468;75308468;75308468;75308606;75308606;75308606;75309140;75309140;75309140;75310084;75310084;75310084;75311016;75311016;75311016;75311812;75311812;75311812;75311995;75311995;75311995;75312324;75312324;75312324;75312645;75312645;75312645;75313018;75313018;75313018;75313204;75313204;75313204;75313378;75313378;75313378;75313592;75313568;75314212	-;-;-;-;-;-;-;-;-;-;-;-;-;-;-;-;-;-;-;-;-;-;-;-;-;-;-;-;-;-;-;-;-;-;-;-;-;-;-;-;-;-;-;-	3204	240	376	286	127	393	239
MSTRG.489	chr1;chr1;chr1;chr1;chr1;chr1;chr1;chr1;chr1;chr1;chr1;chr1;chr1;chr1;chr1	75356904;75358101;75358605;75358733;75358888;75358888;75359140;75359140;75359469;75359469;75360046;75360046;75361903;75363335;75363584	75357567;75358793;75358983;75358793;75358978;75358983;75359301;75359301;75359594;75359594;75360213;75360266;75361946;75363417;75365154	+;+;+;+;+;+;+;+;+;+;+;+;+;+;+	3754	29	60	70	34	98	51
MSTRG.490	chr1;chr1;chr1;chr1;chr1;chr1;chr1	75364787;75364847;75366315;75366315;75366831;75369956;75371462	75365006;75365006;75366523;75366523;75367026;75370071;75371587	-;-;-;-;-;-;-	867	2	0	0	1	0	1
ENSMUSG00000026207.9	chr1;chr1;chr1;chr1;chr1;chr1;chr1;chr1;chr1;chr1;chr1;chr1;chr1;chr1;chr1;chr1;chr1;chr1;chr1;chr1;chr1;chr1;chr1;chr1;chr1;chr1;chr1;chr1;chr1;chr1;chr1;chr1;chr1;chr1;chr1;chr1;chr1;chr1;chr1;chr1;chr1;chr1;chr1;chr1;chr1;chr1;chr1;chr1;chr1;chr1;chr1;chr1;chr1;chr1;chr1;chr1;chr1;chr1;chr1;chr1;chr1;chr1;chr1;chr1;chr1;chr1;chr1;chr1;chr1;chr1;chr1;chr1;chr1;chr1;chr1;chr1;chr1;chr1;chr1;chr1…	75371872;75378689;75378689;75378713;75378717;75379712;75379712;75379712;75379712;75380131;75380609;75380614;75381231;75381231;75381231;75381231;75381231;75381231;75381275;75381403;75381403;75381403;75381403;75381403;75381403;75381403;75382087;75382185;75384373;75384373;75384373;75384373;75384373;75384373;75384373;75384376;75387554;75387554;75387554;75387554;75387554;75388337;75388337;75388337;753…	75372408;75378749;75378749;75378749;75378749;75379754;75379754;75379754;75379754;75380238;75380643;75380643;75381320;75381320;75381320;75381320;75381320;75381320;75381739;75381550;75381739;75381562;75381739;75381739;75381562;75381739;75382251;75382251;75384523;75385679;75385679;75384470;75385679;75384920;75385679;75385679;75387697;75387697;75387697;75387697;75387697;75388519;75388498;75388519;753…	+;+;+;+;+;+;+;+;+;+;+;+;+;+;+;+;+;+;+;+;+;+;+;+;+;+;+;+;+;+;+;+;+;+;+;+;+;+;+;+;+;+;+;+;+;+;+;+;+;+;+;+;+;+;+;+;+;+;+;+;+;+;+;+;+;+;+;+;+;+;+;+;+;+;+;+;+;+;+;+;+;+;+;+;+;+;+;+;+;+;+;+;+;+;+;+;+;+;+;+;+;+;+;+;+;+;+;+;+;+;+;+;+;+;+;+;+;+;+;+;+;+;+;+;+;+;+;+;+;+;+;+;+;+;+;+;+;+;+;+;+;+;+;+;+;+;+;+;+;+;+;+;+;+;+;+;+;+;+;+;+;+;+;+;+;+;+;+;+;+;+;+;+;+;+;+;+;+;+	12538	14	15	10	24	21	12
ENSMUSG00000086053.1	chr1;chr1	75388706;75392782	75389020;75392938	-;-	472	0	4	0	0	0	0
MSTRG.491	chr1;chr1;chr1;chr1;chr1;chr1;chr1;chr1;chr1;chr1;chr1;chr1;chr1;chr1;chr1;chr1;chr1;chr1;chr1;chr1;chr1;chr1;chr1;chr1;chr1;chr1;chr1;chr1;chr1;chr1;chr1;chr1;chr1;chr1;chr1;chr1;chr1;chr1;chr1;chr1;chr1;chr1;chr1;chr1;chr1;chr1;chr1;chr1;chr1;chr1;chr1;chr1;chr1;chr1;chr1;chr1;chr1;chr1;chr1;chr1;chr1;chr1;chr1;chr1;chr1;chr1;chr1;chr1;chr1;chr1;chr1;chr1;chr1;chr1;chr1;chr1;chr1;chr1;chr1;chr1…	75432505;75432518;75432536;75432542;75432543;75432557;75432559;75432662;75432688;75432690;75432721;75433353;75433353;75433353;75433353;75433359;75433359;75433359;75433359;75433512;75433512;75433512;75433512;75433512;75433512;75433512;75433512;75433569;75434826;75434826;75434826;75434826;75434826;75434826;75434826;75434826;75434826;75435417;75435417;75435417;75435417;75435417;75435417;75435417;754…	75432586;75432586;75432887;75432586;75432586;75432586;75432887;75432768;75433020;75432887;75432887;75433413;75433413;75433413;75433413;75433413;75433413;75433413;75433413;75433609;75433609;75433609;75433609;75433609;75433609;75433609;75433609;75433609;75434903;75434929;75434929;75434929;75434929;75434929;75434929;75434929;75434929;75435603;75435603;75435603;75435603;75435603;75435448;75435603;754…	+;+;+;+;+;+;+;+;+;+;+;+;+;+;+;+;+;+;+;+;+;+;+;+;+;+;+;+;+;+;+;+;+;+;+;+;+;+;+;+;+;+;+;+;+;+;+;+;+;+;+;+;+;+;+;+;+;+;+;+;+;+;+;+;+;+;+;+;+;+;+;+;+;+;+;+;+;+;+;+;+;+;+	2395	227	450	253	57	408	328
ENSMUSG00000033007.9	chr1;chr1;chr1;chr1;chr1;chr1;chr1;chr1;chr1;chr1;chr1;chr1;chr1;chr1;chr1;chr1;chr1;chr1;chr1	75447011;75447274;75465686;75465686;75465932;75465932;75466246;75466246;75466854;75468859;75468859;75469397;75469397;75469567;75469567;75469818;75469818;75470094;75470094	75447988;75447988;75465830;75465830;75466059;75466059;75466408;75466408;75466910;75469012;75469012;75469488;75469488;75469646;75469646;75469922;75469922;75470918;75470915	+;+;+;+;+;+;+;+;+;+;+;+;+;+;+;+;+;+;+	2727	1	0	1	0	0	0
MSTRG.495	chr1;chr1;chr1;chr1;chr1;chr1;chr1;chr1;chr1;chr1;chr1;chr1;chr1;chr1;chr1;chr1;chr1;chr1;chr1;chr1;chr1;chr1;chr1;chr1;chr1;chr1;chr1;chr1;chr1;chr1;chr1;chr1;chr1;chr1;chr1;chr1;chr1;chr1;chr1;chr1;chr1;chr1;chr1;chr1;chr1;chr1;chr1;chr1;chr1;chr1;chr1;chr1;chr1;chr1;chr1;chr1;chr1;chr1;chr1;chr1;chr1;chr1;chr1;chr1;chr1;chr1;chr1;chr1;chr1;chr1;chr1;chr1;chr1;chr1;chr1;chr1;chr1;chr1;chr1;chr1…	75471144;75471150;75471151;75471151;75471151;75473135;75473135;75473135;75473135;75473135;75473820;75473820;75473820;75473820;75473820;75474085;75474845;75474845;75474845;75475367;75475367;75475367;75475367;75475367;75475885;75482400;75483207;75483215;75483215;75483426;75483798;75483798;75483798;75484204;75484204;75484204;75484204;75484481;75484481;75484481;75485164;75486058;75487109;75487371;754…	75472801;75472801;75472801;75472801;75472801;75473314;75473314;75473314;75473314;75473314;75475321;75474115;75474393;75474393;75474393;75474115;75474987;75474987;75474987;75476046;75475689;75475694;75475846;75475882;75475946;75482534;75483484;75483484;75483808;75483902;75483902;75483902;75483902;75484365;75484377;75484365;75484365;75484653;75484536;75484637;75485276;75486324;75488032;75487643;754…	-;-;-;-;-;-;-;-;-;-;-;-;-;-;-;-;-;-;-;-;-;-;-;-;-;-;-;-;-;-;-;-;-;-;-;-;-;-;-;-;-;-;-;-;-;-;-;-;-;-;-;-;-;-;-;-;-;-;-;-;-;-;-;-;-;-;-;-;-;-;-;-;-;-;-;-;-;-;-;-;-;-;-;-;-;-;-;-;-;-;-;-;-;-;-;-;-;-;-;-;-;-;-;-;-;-;-;-;-;-;-;-;-;-;-;-;-;-;-;-;-;-;-;-;-;-;-	12653	87	130	102	63	204	106
MSTRG.496	chr1;chr1;chr1;chr1;chr1;chr1;chr1;chr1;chr1;chr1;chr1;chr1	75476107;75476151;75476155;75476768;75476840;75479144;75479144;75479144;75480950;75480950;75481422;75481422	75476460;75476460;75476972;75476972;75476972;75479719;75479187;75479719;75481152;75481152;75482268;75482280	+;+;+;+;+;+;+;+;+;+;+;+	2504	4	10	1	1	5	3
ENSMUSG00000032968.4	chr1;chr1	75503652;75505909	75504093;75506941	+;+	1475	7	10	18	6	9	4
ENSMUSG00000082745.1	chr1	75510682	75510858	-	177	0	0	0	0	0	0
MSTRG.492	chr1;chr1;chr1;chr1;chr1;chr1;chr1;chr1;chr1;chr1;chr1;chr1;chr1;chr1;chr1;chr1;chr1;chr1;chr1;chr1;chr1;chr1;chr1;chr1;chr1;chr1;chr1;chr1;chr1;chr1;chr1;chr1;chr1;chr1;chr1;chr1;chr1;chr1;chr1;chr1;chr1;chr1;chr1;chr1;chr1;chr1;chr1;chr1;chr1;chr1;chr1;chr1;chr1;chr1;chr1;chr1;chr1;chr1;chr1;chr1;chr1;chr1;chr1;chr1;chr1;chr1;chr1;chr1;chr1;chr1;chr1;chr1;chr1;chr1;chr1;chr1;chr1;chr1;chr1;chr1…	75518104;75518127;75518339;75518366;75518386;75521258;75521258;75521258;75521258;75521663;75521663;75521663;75521663;75521994;75521994;75521994;75521994;75522427;75522427;75522427;75522427;75522662;75522662;75522662;75522662;75523633;75523633;75523633;75523633;75523938;75523938;75524151;75524151;75524151;75524377;75524377;75524377;75524544;75524544;75524544;75524880;75524884;75524884;75524884;755…	75518217;75518424;75518424;75518424;75518424;75521518;75521463;75521463;75521463;75521737;75521737;75521737;75521737;75522089;75522089;75522089;75522089;75522534;75522534;75522534;75522534;75522733;75522733;75522733;75522733;75523687;75524041;75523759;75523759;75524041;75524041;75524246;75524246;75524246;75524418;75524418;75524418;75524693;75524693;75524693;75524968;75524968;75524968;75524968;755…	+;+;+;+;+;+;+;+;+;+;+;+;+;+;+;+;+;+;+;+;+;+;+;+;+;+;+;+;+;+;+;+;+;+;+;+;+;+;+;+;+;+;+;+;+;+;+;+;+;+;+;+;+;+;+;+;+;+;+;+;+;+;+;+;+;+;+;+;+;+;+;+;+;+;+;+;+;+;+;+;+;+;+;+;+;+;+;+;+;+;+;+;+;+;+;+;+;+;+;+;+;+;+;+	5743	40	131	63	61	115	118
ENSMUSG00000082059.1	chr1	75538786	75539133	+	348	0	0	0	0	0	0
MSTRG.497	chr1;chr1;chr1;chr1;chr1;chr1;chr1;chr1;chr1;chr1;chr1;chr1;chr1;chr1;chr1;chr1;chr1;chr1;chr1;chr1;chr1;chr1;chr1;chr1;chr1;chr1;chr1;chr1;chr1;chr1;chr1;chr1;chr1;chr1;chr1;chr1;chr1;chr1;chr1;chr1;chr1;chr1;chr1;chr1;chr1;chr1;chr1;chr1;chr1;chr1;chr1;chr1;chr1;chr1;chr1;chr1;chr1;chr1;chr1;chr1;chr1;chr1;chr1;chr1;chr1;chr1;chr1;chr1;chr1;chr1;chr1;chr1;chr1;chr1;chr1;chr1;chr1;chr1;chr1;chr1…	75542841;75542841;75542871;75543037;75543071;75543102;75543108;75543219;75543347;75543347;75543347;75543347;75543390;75543390;75543390;75543808;75543808;75543808;75543808;75543808;75543808;75543808;75543808;75544519;75544519;75544519;75544519;75544519;75544519;75544891;75544891;75544891;75544891;75545444;75545444;75545444;75545444;75546174;75546343;75546412;75547079;75547079;75547079;75547079;755…	75542957;75542957;75542957;75543188;75543188;75543188;75543188;75543496;75543496;75543496;75543496;75543496;75543496;75543496;75543496;75543973;75544319;75543973;75543973;75544082;75543973;75543973;75543973;75544586;75544796;75544613;75544796;75544796;75544796;75545006;75545006;75545006;75545006;75545640;75545640;75545640;75545640;75546628;75546628;75546628;75547227;75547227;75547227;75547227;755…	+;+;+;+;+;+;+;+;+;+;+;+;+;+;+;+;+;+;+;+;+;+;+;+;+;+;+;+;+;+;+;+;+;+;+;+;+;+;+;+;+;+;+;+;+;+;+;+;+;+;+;+;+;+;+;+;+;+;+;+;+;+;+;+;+;+;+;+;+;+;+;+;+;+;+;+;+;+;+;+;+;+;+;+;+;+;+;+;+;+;+;+;+;+;+;+;+;+;+;+;+;+;+;+;+;+;+;+;+;+;+;+;+;+;+;+;+;+;+;+;+;+;+;+;+;+;+;+;+;+;+;+;+;+;+;+;+;+;+;+;+;+;+;+;+	8599	15	29	15	17	33	43
ENSMUSG00000083244.1	chr1	75564658	75565149	+	492	0	0	0	0	0	0
ENSMUSG00000082528.1	chr1	75621229	75622904	+	1676	0	0	0	0	0	0
ENSMUSG00000082012.1	chr1	75632965	75633754	+	790	0	0	0	0	0	0
ENSMUSG00000089326.1	chr1	77141328	77141421	+	94	0	0	0	0	0	0
MSTRG.494	chr1;chr1;chr1;chr1;chr1;chr1;chr1;chr1;chr1;chr1;chr1;chr1;chr1;chr1;chr1;chr1;chr1;chr1;chr1;chr1;chr1;chr1;chr1;chr1;chr1;chr1;chr1;chr1;chr1;chr1;chr1;chr1;chr1;chr1;chr1	77363760;77363760;77369485;77369485;77371346;77371346;77373989;77373989;77377439;77379444;77379444;77380098;77380098;77384372;77384372;77385048;77385048;77386608;77386608;77395069;77395069;77396213;77396213;77397775;77397775;77423126;77423126;77441440;77441440;77503123;77503123;77508258;77508258;77511516;77511516	77366246;77366246;77370422;77370422;77371501;77371501;77374182;77374182;77377588;77379653;77379653;77380159;77380159;77384557;77384557;77385161;77385161;77386666;77386666;77395180;77395180;77396372;77396372;77397899;77397899;77423464;77423464;77441595;77441595;77503786;77503786;77508325;77508325;77511663;77511663	-;-;-;-;-;-;-;-;-;-;-;-;-;-;-;-;-;-;-;-;-;-;-;-;-;-;-;-;-;-;-;-;-;-;-	6328	2	7	11	5	43	63
ENSMUSG00000065215.1	chr1	77894858	77895021	-	164	0	0	0	0	0	0
ENSMUSG00000004872.9	chr1;chr1;chr1;chr1;chr1;chr1;chr1;chr1;chr1;chr1;chr1;chr1;chr1;chr1;chr1;chr1;chr1;chr1;chr1;chr1;chr1;chr1	78097842;78097845;78099903;78118153;78118153;78119166;78119166;78128803;78128803;78180031;78189017;78189017;78189017;78190315;78190315;78190315;78191826;78191826;78191826;78193240;78193240;78193240	78099410;78100149;78100149;78118367;78118367;78119331;78119331;78129008;78129008;78182351;78189151;78189151;78189151;78190444;78190444;78190444;78192061;78192061;78192061;78193709;78193688;78193413	-;-;-;-;-;-;-;-;-;-;-;-;-;-;-;-;-;-;-;-;-;-	6187	0	0	0	0	0	0
MSTRG.498	chr1;chr1;chr1;chr1;chr1	78306921;78356646;78387050;78389934;78413450	78307077;78356804;78387229;78390023;78416861	+;+;+;+;+	3998	5	5	7	4	2	7
MSTRG.499	chr1;chr1;chr1;chr1;chr1;chr1;chr1;chr1;chr1;chr1;chr1;chr1;chr1;chr1;chr1;chr1;chr1;chr1;chr1;chr1;chr1;chr1;chr1;chr1;chr1;chr1;chr1;chr1;chr1;chr1;chr1;chr1;chr1;chr1;chr1;chr1;chr1;chr1;chr1;chr1;chr1;chr1;chr1;chr1;chr1;chr1;chr1;chr1;chr1;chr1;chr1	78414533;78421377;78421411;78421768;78440210;78440210;78440210;78451329;78451329;78451329;78455140;78455140;78455140;78458881;78458881;78458881;78459410;78459410;78459410;78459847;78459847;78459847;78463542;78463542;78463542;78464546;78464546;78464546;78465827;78465827;78465827;78467658;78467658;78467658;78469059;78469059;78469059;78472765;78472765;78472765;78474768;78474768;78474768;78476532;784…	78414797;78421920;78421920;78421920;78440365;78440365;78440365;78451446;78451446;78451446;78455232;78455232;78455232;78458961;78458961;78458961;78459617;78459617;78459617;78459908;78459908;78459908;78463593;78463593;78463593;78464607;78464607;78464607;78465897;78465897;78465897;78467766;78467766;78467766;78469209;78469209;78469209;78472880;78472880;78472880;78474837;78474837;78474837;78476686;784…	-;-;-;-;-;-;-;-;-;-;-;-;-;-;-;-;-;-;-;-;-;-;-;-;-;-;-;-;-;-;-;-;-;-;-;-;-;-;-;-;-;-;-;-;-;-;-;-;-;-;-	2444	607	1106	530	322	667	569
MSTRG.500	chr1;chr1	78494381;78508431	78496360;78508538	-;-	2088	17	9	1	0	11	3
MSTRG.502	chr1;chr1;chr1;chr1;chr1;chr1;chr1;chr1;chr1;chr1;chr1;chr1;chr1;chr1;chr1;chr1;chr1;chr1;chr1;chr1;chr1;chr1;chr1;chr1;chr1;chr1;chr1	78507566;78507735;78507744;78508387;78508442;78508443;78508443;78519260;78519260;78519260;78519260;78519265;78520149;78520149;78520149;78520149;78524145;78524145;78524145;78524145;78525628;78525628;78525628;78534203;78534519;78534519;78534519	78507663;78507796;78507796;78508630;78508630;78508630;78508630;78519438;78519412;78519438;78519438;78519438;78520353;78520353;78520353;78520353;78524319;78524319;78524319;78524270;78525827;78525827;78525810;78534367;78534748;78534748;78534746	+;+;+;+;+;+;+;+;+;+;+;+;+;+;+;+;+;+;+;+;+;+;+;+;+;+;+	1558	68	124	18	7	70	47
MSTRG.504	chr1;chr1;chr1;chr1;chr1;chr1;chr1;chr1;chr1;chr1;chr1;chr1;chr1;chr1;chr1;chr1;chr1;chr1;chr1;chr1;chr1;chr1;chr1;chr1;chr1;chr1;chr1;chr1;chr1;chr1;chr1;chr1;chr1;chr1;chr1;chr1;chr1;chr1;chr1;chr1;chr1;chr1;chr1;chr1;chr1;chr1;chr1;chr1;chr1;chr1;chr1;chr1;chr1;chr1;chr1;chr1;chr1;chr1;chr1;chr1;chr1;chr1;chr1;chr1;chr1;chr1;chr1;chr1;chr1	78654400;78654458;78654458;78654613;78655015;78656901;78659716;78659716;78659716;78660901;78660901;78667468;78678168;78678168;78678168;78678515;78684812;78684812;78684812;78684812;78684812;78686838;78686844;78686844;78686844;78686844;78688657;78688657;78688657;78688657;78688657;78690771;78690771;78690771;78690771;78692656;78692656;78692656;78692656;78693004;78693004;78693004;78693004;78693231;786…	78654678;78654678;78654678;78654678;78655235;78656965;78659855;78659855;78659855;78664163;78664159;78667505;78678585;78678585;78678585;78678585;78684857;78684989;78684989;78684989;78684989;78686953;78686953;78686953;78686953;78686953;78688924;78688795;78688795;78688795;78688795;78690921;78690921;78690921;78690921;78692779;78692779;78692779;78692779;78693075;78693075;78693075;78693075;78693604;786…	+;+;+;+;+;+;+;+;+;+;+;+;+;+;+;+;+;+;+;+;+;+;+;+;+;+;+;+;+;+;+;+;+;+;+;+;+;+;+;+;+;+;+;+;+;+;+;+;+;+;+;+;+;+;+;+;+;+;+;+;+;+;+;+;+;+;+;+;+	7150	671	1365	365	445	615	634
MSTRG.503	chr1;chr1;chr1;chr1;chr1	78813502;78813524;78814186;78814186;78815072	78813571;78813571;78816599;78814395;78816599	+;+;+;+;+	2484	79	114	11	9	175	135
ENSMUSG00000072978.2	chr1;chr1	78964212;78964486	78964360;78964654	-;-	318	1	2	0	2	0	5
ENSMUSG00000050711.5	chr1;chr1;chr1;chr1;chr1	79431244;79431315;79432627;79436531;79436531	79433593;79432506;79433593;79436665;79436565	-;-;-;-;-	2485	4	3	1	0	8	8
ENSMUSG00000077782.1	chr1	79510314	79510439	-	126	0	0	0	0	0	0
ENSMUSG00000054702.8	chr1;chr1;chr1;chr1;chr1;chr1;chr1;chr1;chr1;chr1;chr1;chr1;chr1;chr1	79603451;79605420;79605761;79610778;79610778;79610778;79620257;79620257;79621680;79621682;79621682;79668425;79668425;79668425	79605777;79605777;79605777;79610915;79610915;79610915;79620365;79620365;79621860;79621860;79621860;79668543;79668547;79668540	-;-;-;-;-;-;-;-;-;-;-;-;-;-	2878	9	6	5	6	2	1
MSTRG.508	chr1;chr1;chr1;chr1;chr1;chr1;chr1;chr1;chr1;chr1;chr1;chr1;chr1;chr1;chr1;chr1;chr1;chr1;chr1;chr1;chr1;chr1;chr1;chr1;chr1;chr1;chr1;chr1;chr1;chr1;chr1;chr1;chr1;chr1;chr1;chr1;chr1;chr1;chr1;chr1;chr1;chr1;chr1;chr1;chr1;chr1;chr1;chr1;chr1;chr1;chr1;chr1;chr1;chr1;chr1;chr1;chr1;chr1;chr1;chr1;chr1;chr1;chr1;chr1;chr1;chr1;chr1;chr1;chr1;chr1;chr1;chr1;chr1;chr1;chr1;chr1;chr1;chr1;chr1;chr1…	79698837;79698837;79698837;79698837;79698839;79702819;79702819;79702819;79702819;79702819;79704027;79704027;79704027;79704027;79704027;79705668;79705668;79705668;79705668;79705668;79710433;79710433;79710433;79710433;79710433;79711449;79711449;79711449;79711449;79711449;79713778;79713778;79713778;79713778;79715549;79715549;79715699;79715699;79715699;79715738;79715738;79718789;79718789;79718789;797…	79702145;79702145;79702145;79702145;79702145;79702927;79702927;79702927;79702927;79702927;79704157;79704157;79704157;79704157;79704157;79705769;79705769;79705769;79705769;79705769;79710538;79710538;79710538;79710538;79710538;79711575;79711575;79711575;79711575;79711575;79713890;79713890;79713890;79713890;79715849;79715849;79715849;79715849;79715849;79715849;79715849;79718843;79719231;79718843;797…	-;-;-;-;-;-;-;-;-;-;-;-;-;-;-;-;-;-;-;-;-;-;-;-;-;-;-;-;-;-;-;-;-;-;-;-;-;-;-;-;-;-;-;-;-;-;-;-;-;-;-;-;-;-;-;-;-;-;-;-;-;-;-;-;-;-;-;-;-;-;-;-;-;-;-;-;-;-;-;-;-;-;-;-;-;-;-;-;-;-;-;-	6308	270	433	241	227	468	342
MSTRG.509	chr1;chr1;chr1;chr1	79772593;79774433;79776063;79777539	79772886;79774901;79776241;79778020	+;+;+;+	1424	120	173	127	81	118	98
MSTRG.505	chr1;chr1;chr1;chr1;chr1;chr1;chr1;chr1;chr1;chr1;chr1;chr1	79790772;79793401;79796043;79798031;79799422;79807129;79811683;79813303;79817852;79817852;79855086;79855086	79791617;79793484;79796129;79798131;79799620;79807326;79813530;79813530;79818132;79818132;79855271;79855271	-;-;-;-;-;-;-;-;-;-;-;-	3830	68	131	45	45	392	320
MSTRG.507	chr1	79919111	79920082	-	972	37	42	25	19	18	7
ENSMUSG00000064589.1	chr1	80132041	80132147	+	107	0	0	0	0	0	0
ENSMUSG00000043230.2	chr1;chr1;chr1;chr1;chr1;chr1	80195281;80196900;80209508;80212717;80214391;80215016	80197123;80197123;80210519;80212964;80214611;80215048	-;-;-;-;-;-	3357	2	0	4	0	2	0
MSTRG.510	chr1;chr1;chr1;chr1;chr1;chr1;chr1;chr1;chr1;chr1;chr1;chr1;chr1;chr1;chr1;chr1;chr1;chr1;chr1;chr1;chr1;chr1;chr1;chr1;chr1;chr1;chr1;chr1;chr1;chr1;chr1;chr1;chr1;chr1;chr1;chr1;chr1;chr1;chr1;chr1;chr1;chr1;chr1;chr1;chr1;chr1;chr1;chr1;chr1;chr1	80261498;80263398;80263522;80263817;80265785;80265785;80265785;80268099;80268099;80268099;80272989;80272989;80272989;80272989;80273950;80273950;80273950;80274539;80274539;80277408;80277408;80277958;80277958;80279198;80279198;80280251;80280251;80283474;80283474;80283625;80285319;80285319;80285319;80285406;80286657;80286657;80286657;80286657;80300655;80300655;80300655;80300655;80318360;80319434;803…	80263862;80263862;80263862;80263862;80265930;80265930;80265930;80268285;80268285;80268285;80273141;80273123;80273123;80273123;80274016;80274046;80274046;80274663;80274663;80277515;80277515;80278128;80278128;80279374;80279374;80280396;80280396;80283702;80283702;80283702;80285433;80285433;80285433;80285433;80286817;80286817;80286817;80286817;80300768;80300768;80300768;80300768;80318505;80319631;803…	-;-;-;-;-;-;-;-;-;-;-;-;-;-;-;-;-;-;-;-;-;-;-;-;-;-;-;-;-;-;-;-;-;-;-;-;-;-;-;-;-;-;-;-;-;-;-;-;-;-	4873	758	2310	1243	2221	1502	1567
ENSMUSG00000090637.1	chr1	80379679	80381763	-	2085	0	0	0	0	0	0
MSTRG.518	chr1;chr1;chr1;chr1;chr1;chr1;chr1;chr1;chr1;chr1;chr1;chr1;chr1;chr1;chr1;chr1;chr1;chr1;chr1;chr1;chr1;chr1;chr1;chr1;chr1;chr1;chr1;chr1;chr1;chr1;chr1;chr1;chr1;chr1;chr1;chr1;chr1;chr1;chr1;chr1;chr1;chr1;chr1;chr1;chr1;chr1;chr1;chr1;chr1;chr1;chr1;chr1;chr1;chr1;chr1;chr1;chr1;chr1;chr1;chr1;chr1;chr1;chr1;chr1;chr1;chr1;chr1;chr1;chr1;chr1;chr1;chr1;chr1;chr1;chr1;chr1;chr1;chr1;chr1;chr1…	80497648;80497648;80497648;80498288;80500162;80500162;80501701;80501900;80501900;80501900;80501900;80501900;80501900;80502196;80502196;80502196;80502196;80502196;80502196;80506852;80506852;80506852;80506852;80506852;80506852;80509002;80509002;80509002;80509002;80509002;80509002;80512064;80512064;80512064;80512064;80512064;80512064;80512234;80512267;80518760;80520291;80520291;80520291;80520291;805…	80498401;80498401;80498401;80498401;80500569;80500569;80501773;80502038;80502038;80502038;80502038;80502038;80502038;80502296;80502296;80502296;80502296;80502296;80502296;80507042;80507042;80507042;80507042;80507042;80507042;80509212;80509212;80509212;80509212;80509212;80509212;80512210;80512210;80512210;80512210;80512210;80512210;80512239;80512272;80518765;80520404;80520404;80520404;80520404;805…	-;-;-;-;-;-;-;-;-;-;-;-;-;-;-;-;-;-;-;-;-;-;-;-;-;-;-;-;-;-;-;-;-;-;-;-;-;-;-;-;-;-;-;-;-;-;-;-;-;-;-;-;-;-;-;-;-;-;-;-;-;-;-;-;-;-;-;-;-;-;-;-;-;-;-;-;-;-;-;-;-;-;-;-;-;-;-;-;-;-;-;-;-;-;-;-;-;-;-;-;-;-;-;-;-;-;-;-;-;-;-;-;-;-;-;-;-;-;-;-;-;-;-;-;-;-;-;-;-;-;-;-;-;-;-;-;-;-;-;-;-;-;-;-;-;-;-;-;-;-;-;-;-;-;-;-;-;-;-;-;-;-;-;-;-;-;-;-;-;-;-;-;-;-;-;-;-;-;-;-;-;-;-;-;-;-;-;-;-;-;-;-;-;-;-;-;-;-;-;-…	8038	274	635	334	282	385	389
ENSMUSG00000054976.7	chr1;chr1;chr1;chr1;chr1;chr1;chr1;chr1;chr1;chr1;chr1;chr1;chr1;chr1;chr1;chr1;chr1;chr1;chr1;chr1;chr1;chr1;chr1;chr1;chr1;chr1;chr1;chr1;chr1;chr1;chr1;chr1;chr1;chr1;chr1;chr1;chr1;chr1;chr1;chr1;chr1;chr1;chr1;chr1;chr1;chr1	81073525;81073779;81073779;81073892;81073899;81073899;81073982;81073982;81073982;81074158;81083832;81083832;81083832;81083832;81083832;81083832;81083832;81188326;81188326;81188326;81188326;81188326;81188326;81188326;81237459;81237459;81237459;81237459;81237459;81237459;81237459;81265619;81265619;81265619;81265619;81265619;81265619;81265619;81294537;81294537;81294537;81294537;81294537;81294537;813…	81073622;81073883;81073883;81074468;81074468;81074468;81074468;81074468;81074468;81074468;81084068;81084068;81084068;81084068;81084068;81084068;81084068;81188723;81188627;81188627;81188723;81188723;81188723;81188627;81238544;81238544;81238544;81238544;81238544;81238544;81238544;81265828;81265828;81268239;81265828;81265828;81265828;81265828;81296673;81294640;81296671;81294640;81295484;81295509;813…	+;+;+;+;+;+;+;+;+;+;+;+;+;+;+;+;+;+;+;+;+;+;+;+;+;+;+;+;+;+;+;+;+;+;+;+;+;+;+;+;+;+;+;+;+;+	12510	0	1	4	3	0	0
ENSMUSG00000087008.2	chr1	81738560	81739544	-	985	0	2	0	1	2	1
MSTRG.511	chr1;chr1	82229676;82283352	82234179;82287991	-;-	9144	362	886	685	297	1871	1483
MSTRG.512	chr1	82229687	82232508	+	2822	63	250	176	82	383	430
MSTRG.514	chr1;chr1;chr1;chr1;chr1;chr1;chr1;chr1;chr1;chr1;chr1;chr1;chr1;chr1;chr1;chr1;chr1;chr1;chr1;chr1;chr1	82313027;82335624;82335624;82336894;82336894;82336894;82339305;82339305;82339305;82364867;82364867;82364867;82366909;82366909;82366909;82374136;82374136;82374136;82439438;82439438;82439438	82313223;82335871;82335871;82337405;82337405;82337405;82339437;82339437;82339437;82364955;82364955;82364955;82366965;82366965;82366965;82374279;82374279;82374279;82441937;82441941;82441941	+;+;+;+;+;+;+;+;+;+;+;+;+;+;+;+;+;+;+;+;+	3884	227	395	172	177	321	260
MSTRG.517	chr1	82393272	82393392	-	121	0	0	0	0	0	0
ENSMUSG00000067158.7	chr1;chr1;chr1;chr1;chr1;chr1;chr1;chr1;chr1;chr1;chr1;chr1;chr1;chr1;chr1;chr1;chr1;chr1;chr1;chr1;chr1;chr1;chr1;chr1;chr1;chr1;chr1;chr1;chr1;chr1;chr1;chr1;chr1;chr1;chr1;chr1;chr1;chr1;chr1;chr1;chr1;chr1;chr1;chr1;chr1;chr1;chr1;chr1;chr1;chr1;chr1;chr1;chr1;chr1;chr1;chr1;chr1;chr1;chr1;chr1;chr1;chr1;chr1;chr1;chr1;chr1;chr1;chr1;chr1;chr1;chr1;chr1;chr1;chr1;chr1;chr1;chr1;chr1;chr1;chr1…	82447298;82449133;82450352;82450352;82452298;82452298;82453354;82453354;82458626;82458626;82462032;82462032;82463063;82463063;82466054;82466054;82467558;82467558;82467764;82467764;82469053;82469053;82476433;82476433;82477057;82477057;82480966;82480966;82482156;82482156;82483058;82483058;82484087;82484087;82485586;82485586;82486275;82486275;82488100;82488100;82489023;82489023;82490068;82490068;824…	82449969;82449969;82450638;82450638;82452486;82452486;82453470;82453470;82458751;82458751;82462040;82462040;82463170;82463170;82466209;82466209;82467671;82467671;82467892;82467892;82469124;82469124;82476540;82476540;82477164;82477164;82481040;82481040;82482219;82482219;82483239;82483239;82484191;82484191;82485729;82485729;82486445;82486445;82488261;82488261;82489241;82489241;82490175;82490175;824…	-;-;-;-;-;-;-;-;-;-;-;-;-;-;-;-;-;-;-;-;-;-;-;-;-;-;-;-;-;-;-;-;-;-;-;-;-;-;-;-;-;-;-;-;-;-;-;-;-;-;-;-;-;-;-;-;-;-;-;-;-;-;-;-;-;-;-;-;-;-;-;-;-;-;-;-;-;-;-;-;-;-;-;-;-;-;-;-;-;-;-;-;-;-;-;-;-;-;-;-;-;-;-;-	8320	1	5	3	2	1	3
MSTRG.520	chr1;chr1;chr1;chr1;chr1;chr1;chr1;chr1;chr1;chr1;chr1;chr1;chr1;chr1;chr1;chr1;chr1;chr1;chr1;chr1;chr1;chr1;chr1;chr1;chr1;chr1;chr1;chr1;chr1;chr1;chr1;chr1;chr1;chr1;chr1;chr1;chr1;chr1;chr1;chr1;chr1;chr1;chr1;chr1;chr1;chr1;chr1;chr1;chr1;chr1;chr1;chr1;chr1;chr1;chr1;chr1;chr1;chr1;chr1;chr1;chr1;chr1	82583496;82583551;82638014;82638014;82639784;82645153;82646331;82647136;82647829;82648736;82649876;82651529;82651701;82653426;82653721;82656799;82657401;82658777;82659471;82661152;82663096;82663470;82665495;82666247;82666750;82667882;82669172;82670554;82672484;82673241;82675142;82675654;82676124;82677255;82678861;82679278;82685682;82686561;82687096;82689994;82692831;82693255;82694315;82696813;826…	82584006;82584006;82639428;82638070;82639873;82645197;82646375;82647198;82647882;82648762;82649953;82651591;82651736;82653467;82653798;82656861;82657460;82658821;82659524;82661193;82663180;82663505;82665659;82666336;82666845;82667952;82669354;82670722;82672576;82673342;82675239;82675804;82676237;82677422;82678950;82679412;82685780;82686650;82687235;82690120;82692911;82693353;82694362;82696998;826…	+;+;+;+;+;+;+;+;+;+;+;+;+;+;+;+;+;+;+;+;+;+;+;+;+;+;+;+;+;+;+;+;+;+;+;+;+;+;+;+;+;+;+;+;+;+;+;+;+;+;+;+;+;+;+;+;+;+;+;+;+;+	9967	0	5	2	0	15	6
MSTRG.521	chr1	82631588	82631685	+	98	0	0	0	0	0	0
MSTRG.522	chr1;chr1;chr1;chr1	82688503;82692209;82694865;82721362	82688993;82692334;82694917;82721692	-;-;-;-	1001	6	12	6	19	7	5
MSTRG.523	chr1;chr1;chr1;chr1;chr1;chr1;chr1;chr1;chr1;chr1;chr1;chr1;chr1;chr1;chr1;chr1;chr1;chr1;chr1;chr1;chr1;chr1;chr1;chr1;chr1;chr1;chr1;chr1;chr1;chr1;chr1;chr1;chr1;chr1;chr1;chr1;chr1;chr1;chr1;chr1;chr1;chr1;chr1;chr1;chr1;chr1;chr1;chr1;chr1;chr1;chr1;chr1;chr1;chr1;chr1;chr1;chr1;chr1;chr1;chr1;chr1;chr1;chr1;chr1;chr1;chr1;chr1;chr1;chr1;chr1;chr1;chr1;chr1;chr1;chr1;chr1;chr1;chr1;chr1;chr1…	82721465;82721493;82721493;82721494;82721500;82721509;82721515;82721523;82723803;82723803;82723803;82723803;82723803;82723803;82723803;82723803;82724642;82725791;82725791;82725791;82725791;82725791;82725791;82725791;82725791;82725804;82725847;82725901;82725901;82727688;82727688;82727688;82727688;82727688;82727688;82727688;82727688;82727688;82727688;82727688;82731991;82731991;82731991;82731994;827…	82721659;82721659;82721659;82721659;82721659;82721659;82721659;82721659;82723911;82723911;82723911;82723911;82723911;82723911;82723911;82723911;82724813;82726011;82726011;82726011;82726011;82726011;82726011;82726011;82726011;82726011;82726011;82726011;82726011;82727857;82727857;82727857;82727857;82727857;82727857;82727857;82727857;82727857;82727857;82727857;82732082;82732082;82732082;82732082;827…	+;+;+;+;+;+;+;+;+;+;+;+;+;+;+;+;+;+;+;+;+;+;+;+;+;+;+;+;+;+;+;+;+;+;+;+;+;+;+;+;+;+;+;+;+;+;+;+;+;+;+;+;+;+;+;+;+;+;+;+;+;+;+;+;+;+;+;+;+;+;+;+;+;+;+;+;+;+;+;+;+;+;+;+;+;+;+;+;+;+;+;+;+;+	4091	510	987	540	513	569	554
ENSMUSG00000026149.2	chr1;chr1;chr1;chr1;chr1;chr1;chr1	82753224;82753977;82756743;82760502;82760502;82764810;82764810	82754286;82754286;82756894;82760567;82760567;82765036;82765036	-;-;-;-;-;-;-	1508	0	6	4	3	0	4
MSTRG.524	chr1;chr1;chr1;chr1;chr1;chr1;chr1;chr1;chr1;chr1;chr1;chr1;chr1;chr1;chr1;chr1;chr1;chr1;chr1;chr1;chr1;chr1;chr1;chr1;chr1;chr1;chr1;chr1;chr1;chr1;chr1;chr1;chr1;chr1;chr1;chr1;chr1;chr1	82836058;82836058;82836058;82854931;82854931;82854931;82867260;82867260;82867260;82871863;82871863;82871863;82872746;82872746;82872746;82876583;82876583;82876583;82878803;82878803;82878803;82879756;82879756;82879756;82882686;82882686;82882686;82882950;82882950;82889999;82889999;82889999;82891051;82891051;82891057;82891574;82891574;82891574	82836464;82836464;82836464;82855024;82855024;82855024;82867375;82867375;82867375;82872025;82872025;82872025;82872899;82872899;82872899;82876702;82876702;82876702;82879012;82879012;82879012;82879936;82879936;82879936;82882762;82882762;82882762;82883042;82883042;82890157;82890157;82890157;82891142;82891142;82891142;82892850;82892850;82892850	+;+;+;+;+;+;+;+;+;+;+;+;+;+;+;+;+;+;+;+;+;+;+;+;+;+;+;+;+;+;+;+;+;+;+;+;+;+	3143	215	376	241	151	376	361
ENSMUSG00000038496.9	chr1;chr1;chr1;chr1;chr1;chr1;chr1;chr1;chr1;chr1;chr1;chr1;chr1;chr1;chr1;chr1;chr1;chr1;chr1;chr1;chr1;chr1	83009098;83009098;83009099;83010375;83011278;83011278;83011278;83011278;83015907;83015907;83015907;83015907;83016717;83018909;83018909;83018909;83022801;83022801;83022801;83024588;83034945;83034945	83010564;83010564;83010564;83010564;83011419;83011419;83011419;83011419;83016099;83016099;83016099;83016099;83016807;83019716;83019716;83019716;83022955;83022973;83022955;83024717;83035006;83035023	-;-;-;-;-;-;-;-;-;-;-;-;-;-;-;-;-;-;-;-;-;-	3083	1	6	0	0	2	5
ENSMUSG00000026166.8	chr1;chr1;chr1;chr1;chr1;chr1;chr1	83113341;83113349;83114371;83114371;83114574;83114574;83115271	83113477;83113477;83114485;83114485;83115741;83114651;83115742	+;+;+;+;+;+;+	1421	0	0	0	0	1	0
ENSMUSG00000053161.9	chr1;chr1;chr1;chr1;chr1;chr1;chr1;chr1;chr1;chr1;chr1;chr1;chr1;chr1;chr1;chr1;chr1;chr1;chr1;chr1;chr1;chr1;chr1;chr1;chr1;chr1;chr1;chr1;chr1;chr1;chr1;chr1;chr1;chr1;chr1;chr1;chr1;chr1;chr1;chr1;chr1;chr1;chr1;chr1;chr1;chr1;chr1;chr1;chr1;chr1;chr1;chr1;chr1;chr1;chr1;chr1;chr1;chr1;chr1;chr1;chr1	83156327;83156337;83156337;83156337;83156344;83156356;83175868;83175868;83175868;83175868;83175868;83175868;83176920;83176920;83176920;83176920;83176940;83178825;83178825;83178825;83178825;83178825;83179831;83179831;83179831;83179831;83179831;83184481;83184481;83184481;83187919;83187919;83187919;83189192;83189192;83189192;83193796;83193796;83193796;83193796;83193796;83194661;83194661;83194661;831…	83156414;83156413;83156413;83156413;83156413;83156413;83175940;83175940;83175940;83175940;83175940;83176399;83177064;83177064;83177064;83177064;83177064;83178883;83178883;83178883;83178883;83178883;83179953;83179953;83179953;83179953;83179953;83184580;83184580;83184580;83188026;83188026;83188026;83189298;83189298;83189298;83193898;83193898;83193898;83193898;83193898;83194775;83194775;83194775;831…	+;+;+;+;+;+;+;+;+;+;+;+;+;+;+;+;+;+;+;+;+;+;+;+;+;+;+;+;+;+;+;+;+;+;+;+;+;+;+;+;+;+;+;+;+;+;+;+;+;+;+;+;+;+;+;+;+;+;+;+;+	2140	0	0	0	0	1	0
ENSMUSG00000084443.1	chr1	83213246	83213366	-	121	0	0	0	0	0	0
ENSMUSG00000026163.10	chr1;chr1;chr1;chr1;chr1;chr1;chr1;chr1;chr1;chr1;chr1;chr1;chr1;chr1;chr1;chr1;chr1;chr1;chr1;chr1;chr1;chr1;chr1;chr1;chr1;chr1;chr1;chr1;chr1;chr1;chr1;chr1;chr1;chr1;chr1;chr1;chr1;chr1;chr1;chr1;chr1;chr1;chr1;chr1;chr1	83250714;83252017;83252021;83260084;83260084;83260084;83260357;83260357;83260357;83261702;83262544;83262544;83263877;83263877;83263877;83263877;83272193;83272193;83272193;83272193;83276905;83276905;83276905;83285337;83285337;83285337;83287545;83287545;83287545;83335721;83336110;83336110;83336110;83358804;83358804;83358804;83358804;83381418;83381469;83381469;83382267;83404555;83404555;83404555;834…	83253845;83253845;83253845;83260268;83260268;83260268;83260409;83260409;83260409;83262630;83262630;83262630;83264062;83264062;83264062;83264062;83275910;83275910;83275740;83275910;83277160;83277160;83277160;83285471;83285471;83285471;83287604;83287604;83287604;83336217;83336217;83336217;83336217;83358903;83358903;83358903;83358903;83381547;83381547;83381552;83382286;83404714;83404740;83404740;834…	-;-;-;-;-;-;-;-;-;-;-;-;-;-;-;-;-;-;-;-;-;-;-;-;-;-;-;-;-;-;-;-;-;-;-;-;-;-;-;-;-;-;-;-;-	9627	12	22	0	5	33	33
ENSMUSG00000079140.2	chr1;chr1	83311088;83311088	83311875;83311873	+;+	788	0	1	1	2	0	4
ENSMUSG00000080572.1	chr1	83792487	83792607	+	121	0	0	0	0	0	0
ENSMUSG00000077736.1	chr1	83918493	83918616	+	124	0	0	0	0	0	0
MSTRG.527	chr1;chr1;chr1;chr1;chr1;chr1;chr1	84032868;84032868;84155807;84155807;84156126;84172520;84280916	84035082;84035082;84155953;84155953;84156131;84172540;84281220	-;-;-;-;-;-;-	2694	16	27	23	41	62	32
MSTRG.533	chr1;chr1;chr1;chr1;chr1;chr1;chr1;chr1;chr1;chr1;chr1;chr1;chr1	84366416;84380360;84392190;84402514;84415224;84441970;84472920;84491306;84531427;84577231;84579579;84581888;84692028	84367450;84380606;84392321;84402627;84415346;84442194;84473033;84491459;84531572;84577397;84579673;84582196;84692796	-;-;-;-;-;-;-;-;-;-;-;-;-	3630	0	4	0	0	6	0
MSTRG.535	chr1	84692414	84692490	+	77	0	0	0	0	0	0
MSTRG.534	chr1;chr1;chr1;chr1;chr1;chr1;chr1;chr1;chr1;chr1;chr1;chr1;chr1;chr1;chr1;chr1;chr1;chr1;chr1;chr1;chr1;chr1;chr1;chr1;chr1;chr1;chr1;chr1;chr1;chr1;chr1;chr1;chr1;chr1;chr1;chr1;chr1;chr1;chr1;chr1;chr1	84717764;84721971;84722311;84722778;84724700;84727107;84728198;84728588;84733557;84735253;84736089;84738762;84739669;84740395;84741253;84741588;84743753;84745733;84746933;84748114;84748455;84750846;84753992;84754297;84755549;84757338;84757586;84758439;84758694;84759903;84760414;84762555;84762734;84765158;84772892;84773999;84779402;84782666;84790100;84811398;84835804	84721389;84722074;84722405;84722891;84724864;84727271;84728352;84728702;84733655;84735409;84736231;84738913;84739796;84740594;84741326;84741760;84743904;84745924;84747074;84748288;84748555;84751053;84754110;84754525;84755702;84757494;84757703;84758604;84758762;84760064;84760506;84762650;84762769;84765306;84772987;84774082;84779538;84782771;84790902;84811544;84835879	-;-;-;-;-;-;-;-;-;-;-;-;-;-;-;-;-;-;-;-;-;-;-;-;-;-;-;-;-;-;-;-;-;-;-;-;-;-;-;-;-	9632	835	2022	1206	1188	2090	1944
MSTRG.536	chr1;chr1;chr1;chr1;chr1;chr1;chr1;chr1;chr1;chr1;chr1;chr1;chr1;chr1;chr1;chr1;chr1	84836416;84836428;84844455;84863011;84865726;84877667;84877667;84877667;84877667;84893065;84893065;84893065;84893065;84896572;84896572;84896572;84896572	84836543;84836543;84844653;84863118;84866665;84877775;84877775;84877775;84877775;84893237;84893237;84893237;84893237;84897062;84897062;84897062;84897062	+;+;+;+;+;+;+;+;+;+;+;+;+;+;+;+;+	2148	34	41	36	30	44	29
ENSMUSG00000026220.5	chr1;chr1;chr1;chr1;chr1	84902473;84908771;84919429;84925862;84931435	84904004;84909748;84919572;84926139;84931700	-;-;-;-;-	3198	1	0	5	7	0	0
ENSMUSG00000073632.3	chr1	84960244	84961134	+	891	0	0	0	0	1	0
MSTRG.538	chr1;chr1;chr1;chr1;chr1;chr1;chr1;chr1;chr1;chr1;chr1;chr1;chr1;chr1;chr1;chr1;chr1;chr1;chr1;chr1;chr1;chr1;chr1;chr1;chr1;chr1;chr1;chr1;chr1;chr1;chr1;chr1;chr1;chr1;chr1	84989265;85108842;85108993;85110068;85110068;85237861;85242215;85242215;85242872;85242919;85243245;85244874;85244874;85244874;85244874;85250678;85250678;85250678;85250678;85251089;85251089;85251089;85251089;85253961;85256270;85256270;85256270;85257312;85257312;85257312;85258410;85266608;85266608;85266608;85266608	84989651;85109184;85109184;85110230;85110230;85238472;85242282;85242282;85242972;85243711;85243711;85244954;85244954;85244954;85244954;85250758;85250758;85250758;85250758;85251151;85251151;85251123;85251151;85254044;85256441;85256441;85256441;85257474;85257474;85257474;85258645;85267141;85266718;85267118;85266753	-;-;-;-;-;-;-;-;-;-;-;-;-;-;-;-;-;-;-;-;-;-;-;-;-;-;-;-;-;-;-;-;-;-;-	3827	0	1	3	0	1	7
MSTRG.540	chr1;chr1	85008680;85008689	85009362;85009279	+;+	683	9	23	9	10	6	19
MSTRG.541	chr1;chr1;chr1;chr1	85024529;85025264;85035640;85038372	85024621;85025442;85035808;85038533	-;-;-;-	603	0	0	0	0	2	1
MSTRG.542	chr1;chr1	85057729;85059119	85057818;85059217	+;+	189	0	0	1	1	0	0
MSTRG.543	chr1;chr1;chr1;chr1;chr1;chr1;chr1;chr1;chr1;chr1;chr1;chr1;chr1;chr1;chr1;chr1;chr1;chr1;chr1	85079644;85081654;85084982;85086102;85086102;85087652;85087652;85090872;85090872;85096052;85096052;85096052;85097107;85097107;85097107;85105912;85105912;85105912;85106384	85079688;85081719;85085391;85086155;85086155;85087764;85087764;85090934;85090934;85096223;85096223;85096223;85097269;85097269;85097269;85106428;85106030;85106024;85106421	-;-;-;-;-;-;-;-;-;-;-;-;-;-;-;-;-;-;-	1603	4	10	16	3	13	10
MSTRG.544	chr1	85096739	85097110	+	372	0	0	0	0	0	0
MSTRG.545	chr1;chr1;chr1;chr1;chr1;chr1;chr1;chr1;chr1;chr1;chr1;chr1;chr1;chr1;chr1;chr1;chr1;chr1;chr1;chr1;chr1;chr1;chr1;chr1;chr1;chr1;chr1	85102521;85103209;85103219;85103227;85103229;85103760;85108065;85108065;85108065;85108384;85108384;85108384;85108384;85108387;85108767;85109026;85109026;85109026;85109026;85109026;85109026;85109622;85109622;85109622;85109622;85109622;85109622	85103265;85103265;85103265;85103265;85103265;85103865;85108141;85108141;85108141;85108534;85108534;85108534;85108534;85108534;85108886;85109160;85109160;85109160;85109160;85109160;85109160;85110600;85110349;85110038;85110158;85110610;85110607	+;+;+;+;+;+;+;+;+;+;+;+;+;+;+;+;+;+;+;+;+;+;+;+;+;+;+	2323	0	0	0	0	2	0
MSTRG.546	chr1;chr1	85111894;85113763	85112036;85113812	+;+	193	0	0	0	0	0	0
MSTRG.547	chr1	85153384	85154297	-	914	0	0	0	0	0	0
MSTRG.548	chr1;chr1;chr1;chr1;chr1;chr1;chr1;chr1;chr1;chr1;chr1;chr1;chr1;chr1;chr1;chr1;chr1;chr1;chr1	85156339;85157438;85157438;85160486;85160486;85160879;85160879;85165729;85165729;85167694;85167694;85177047;85179049;85182133;85184403;85188684;85189077;85189345;85190737	85156595;85157521;85157521;85160548;85160548;85160959;85160959;85165830;85165830;85167730;85167815;85177151;85179191;85182180;85184444;85188789;85189154;85189488;85190835	+;+;+;+;+;+;+;+;+;+;+;+;+;+;+;+;+;+;+	1474	2	7	6	6	10	2
MSTRG.549	chr1;chr1;chr1;chr1;chr1;chr1;chr1;chr1;chr1;chr1;chr1;chr1;chr1	85196188;85196188;85196272;85196283;85198715;85198715;85198715;85198715;85204579;85209202;85209202;85209202;85210023	85196297;85196297;85196297;85196297;85198883;85198880;85198883;85199746;85204772;85209775;85209380;85210361;85210112	+;+;+;+;+;+;+;+;+;+;+;+;+	2496	2	0	0	0	1	0
MSTRG.550	chr1;chr1	85243426;85251694	85243968;85252040	+;+	890	0	0	3	0	2	2
MSTRG.551	chr1;chr1;chr1;chr1;chr1;chr1;chr1;chr1;chr1;chr1;chr1;chr1;chr1;chr1;chr1;chr1;chr1;chr1;chr1;chr1;chr1;chr1;chr1;chr1;chr1;chr1;chr1;chr1;chr1;chr1;chr1;chr1;chr1;chr1;chr1	85263273;85263276;85263289;85268934;85268934;85268934;85268934;85268934;85269387;85269387;85269387;85269387;85271681;85271681;85271681;85271681;85271682;85271682;85272063;85272598;85273377;85273377;85273377;85273786;85276407;85276407;85278060;85278060;85279304;85279304;85280547;85280547;85281998;85281998;85285814	85263387;85263387;85263387;85269084;85269084;85269084;85269084;85269084;85269504;85269536;85270063;85269504;85271959;85271828;85271828;85271828;85271828;85271828;85274389;85272751;85273545;85273595;85273501;85273939;85276484;85276484;85278137;85278137;85279384;85279384;85280696;85280696;85282066;85282066;85286414	+;+;+;+;+;+;+;+;+;+;+;+;+;+;+;+;+;+;+;+;+;+;+;+;+;+;+;+;+;+;+;+;+;+;+	4606	0	1	0	0	4	3
MSTRG.552	chr1;chr1;chr1;chr1	85305234;85311006;85313700;85323832	85305346;85311095;85313859;85323881	-;-;-;-	413	0	0	1	0	2	3
MSTRG.553	chr1;chr1;chr1	85323304;85323313;85336959	85323496;85323496;85339190	+;+;+	2425	2	15	2	5	9	7
MSTRG.554	chr1;chr1;chr1;chr1;chr1	85329291;85337048;85337381;85337747;85338546	85329389;85337190;85337459;85337852;85338661	-;-;-;-;-	543	3	14	10	9	16	10
ENSMUSG00000090189.3	chr1	87380827	87381717	-	891	0	0	0	0	0	0
MSTRG.529	chr1;chr1;chr1;chr1;chr1	87405009;87408220;87409028;87409421;87409689	87405050;87408335;87409133;87409498;87409807	+;+;+;+;+	461	4	39	29	18	20	26
MSTRG.530	chr1;chr1	87407708;87423546	87409921;87423736	-;-	2405	4	44	30	11	8	22
MSTRG.532	chr1;chr1;chr1;chr1;chr1;chr1;chr1;chr1;chr1;chr1;chr1;chr1;chr1;chr1	87423175;87423177;87423265;87432844;87432844;87435605;87435605;87435605;87446239;87446239;87446239;87447060;87447060;87465672	87423290;87423290;87423290;87433003;87433003;87435773;87435773;87435773;87446417;87446417;87448753;87447152;87447342;87465775	+;+;+;+;+;+;+;+;+;+;+;+;+;+	3064	0	0	0	0	3	2
MSTRG.537	chr1;chr1;chr1;chr1;chr1;chr1;chr1;chr1;chr1;chr1;chr1;chr1;chr1;chr1;chr1;chr1;chr1;chr1;chr1;chr1;chr1;chr1;chr1;chr1;chr1;chr1;chr1;chr1;chr1;chr1;chr1;chr1;chr1;chr1;chr1;chr1;chr1;chr1;chr1;chr1;chr1;chr1;chr1;chr1	87473474;87473474;87473478;87475632;87475632;87475632;87476219;87476219;87480087;87480087;87480087;87481478;87481478;87481478;87482790;87482790;87484037;87484037;87484037;87485689;87485689;87485689;87488098;87488098;87490019;87490840;87490840;87492028;87492406;87492537;87492537;87492537;87492537;87493788;87494293;87494820;87494852;87495204;87495204;87495204;87495204;87495204;87495204;87495204	87473920;87473920;87473920;87476320;87475774;87475774;87476320;87476320;87480155;87480155;87480155;87481627;87482870;87481627;87482870;87482870;87484114;87484114;87484114;87485766;87485766;87485766;87488364;87488364;87492302;87491008;87491008;87492302;87492684;87492684;87492684;87492684;87492684;87494015;87494971;87494971;87494971;87495354;87495354;87495354;87495354;87495324;87495354;87495392	-;-;-;-;-;-;-;-;-;-;-;-;-;-;-;-;-;-;-;-;-;-;-;-;-;-;-;-;-;-;-;-;-;-;-;-;-;-;-;-;-;-;-;-	6680	6	17	5	5	74	64
ENSMUSG00000090103.1	chr1;chr1	87495861;87496245	87496117;87496414	+;+	427	0	0	0	0	2	0
MSTRG.558	chr1;chr1;chr1;chr1;chr1;chr1;chr1;chr1;chr1;chr1;chr1;chr1;chr1;chr1;chr1;chr1;chr1;chr1;chr1;chr1;chr1;chr1;chr1;chr1;chr1;chr1;chr1;chr1;chr1;chr1;chr1;chr1;chr1;chr1;chr1;chr1;chr1;chr1;chr1;chr1;chr1	87496953;87497278;87497711;87506269;87506269;87507314;87507314;87507408;87511379;87511379;87511763;87511763;87516631;87516631;87518229;87518229;87522675;87522675;87524753;87527035;87527035;87529053;87529053;87531959;87532134;87532134;87534399;87534399;87534402;87538308;87538308;87538308;87539117;87539117;87539117;87539510;87539564;87539778;87541159;87541159;87541159	87497174;87497766;87497766;87506431;87506431;87507357;87507485;87507485;87511429;87511429;87511846;87511846;87516732;87516732;87518282;87518282;87522740;87522740;87524833;87527114;87527139;87529195;87529195;87532181;87532181;87532181;87534440;87534440;87534440;87538423;87538423;87538423;87539465;87539222;87539222;87539587;87539921;87539921;87541607;87541517;87541612	+;+;+;+;+;+;+;+;+;+;+;+;+;+;+;+;+;+;+;+;+;+;+;+;+;+;+;+;+;+;+;+;+;+;+;+;+;+;+;+;+	3328	77	138	70	21	213	194
MSTRG.559	chr1;chr1;chr1;chr1;chr1	87500660;87506428;87506431;87506767;87508222	87501015;87506799;87506799;87506877;87508471	-;-;-;-;-	1056	2	1	4	0	14	9
MSTRG.560	chr1;chr1	87537797;87546970	87540010;87547160	-;-	2405	25	57	18	5	63	86
MSTRG.561	chr1;chr1;chr1;chr1;chr1;chr1;chr1;chr1;chr1;chr1;chr1;chr1;chr1;chr1;chr1;chr1;chr1;chr1;chr1;chr1;chr1;chr1;chr1;chr1;chr1;chr1;chr1;chr1;chr1;chr1;chr1;chr1;chr1;chr1;chr1;chr1;chr1;chr1;chr1;chr1;chr1;chr1;chr1;chr1;chr1;chr1;chr1;chr1;chr1;chr1;chr1;chr1;chr1;chr1;chr1;chr1;chr1;chr1;chr1;chr1;chr1;chr1;chr1;chr1;chr1;chr1;chr1;chr1;chr1;chr1;chr1;chr1;chr1;chr1;chr1;chr1;chr1;chr1;chr1;chr1…	87546563;87546563;87546583;87546589;87546589;87546589;87546590;87546625;87546625;87546625;87546625;87556278;87556278;87556278;87556278;87556278;87556278;87556278;87556278;87556278;87556278;87556278;87559048;87559048;87559048;87559048;87559048;87559048;87559048;87559048;87559048;87559048;87559048;87560101;87560101;87560101;87560101;87560101;87560101;87560101;87560101;87560101;87560101;87561854;875…	87546702;87546702;87546702;87546702;87546702;87546702;87546702;87546702;87546702;87546702;87546702;87556437;87556437;87556437;87556437;87556437;87556437;87556437;87556437;87556437;87556437;87556437;87559216;87559216;87559216;87559216;87559216;87559216;87559216;87559216;87559216;87559446;87559216;87560172;87560172;87560172;87560172;87560172;87560172;87560172;87560172;87560172;87560172;87561919;875…	+;+;+;+;+;+;+;+;+;+;+;+;+;+;+;+;+;+;+;+;+;+;+;+;+;+;+;+;+;+;+;+;+;+;+;+;+;+;+;+;+;+;+;+;+;+;+;+;+;+;+;+;+;+;+;+;+;+;+;+;+;+;+;+;+;+;+;+;+;+;+;+;+;+;+;+;+;+;+;+;+;+;+;+;+;+;+;+;+;+;+;+;+;+;+;+;+;+;+;+;+;+;+;+;+;+;+;+;+;+;+;+;+;+;+;+;+;+;+;+;+;+;+;+;+;+;+;+;+;+;+;+;+;+;+;+;+;+;+;+;+;+;+;+;+;+;+;+;+;+;+;+;+;+;+;+;+;+;+;+;+;+;+;+;+;+;+;+;+;+;+;+;+;+;+;+;+;+;+;+;+;+;+;+;+;+;+;+;+;+;+;+;+;+;+;+	7556	61	137	41	47	487	406
ENSMUSG00000052760.8	chr1;chr1;chr1;chr1;chr1;chr1;chr1;chr1;chr1;chr1;chr1;chr1;chr1;chr1;chr1;chr1;chr1;chr1;chr1;chr1;chr1;chr1;chr1;chr1;chr1;chr1;chr1;chr1;chr1;chr1;chr1;chr1;chr1;chr1;chr1;chr1;chr1;chr1;chr1;chr1;chr1;chr1;chr1;chr1;chr1;chr1;chr1	87613658;87613658;87614264;87614267;87614267;87614267;87614665;87615600;87615600;87615600;87615600;87615600;87615600;87615600;87619673;87619673;87619673;87619673;87619673;87619673;87619673;87621696;87621696;87621696;87621696;87621696;87621696;87623034;87623034;87623034;87623034;87623034;87623034;87623189;87624089;87632498;87633047;87633047;87633047;87633047;87633047;87633047;87670635;87670635;876…	87614943;87614943;87614943;87614943;87614943;87614943;87614943;87615704;87615704;87615704;87615704;87615704;87615704;87615704;87619756;87619756;87619756;87619962;87619756;87619756;87619756;87621864;87621864;87621864;87621864;87621864;87621864;87623190;87623190;87623190;87623190;87623190;87623077;87623190;87624273;87632604;87633129;87633136;87633149;87633156;87633204;87633156;87670716;87670716;876…	-;-;-;-;-;-;-;-;-;-;-;-;-;-;-;-;-;-;-;-;-;-;-;-;-;-;-;-;-;-;-;-;-;-;-;-;-;-;-;-;-;-;-;-;-;-;-	2719	0	3	3	2	9	10
ENSMUSG00000092640.1	chr1	87660369	87660446	+	78	0	0	0	0	0	0
ENSMUSG00000092932.1	chr1	87681288	87681535	+	248	0	0	0	0	0	0
MSTRG.556	chr1;chr1;chr1;chr1;chr1;chr1;chr1;chr1;chr1;chr1;chr1;chr1;chr1;chr1;chr1;chr1;chr1;chr1;chr1;chr1;chr1;chr1;chr1;chr1;chr1;chr1;chr1;chr1;chr1;chr1;chr1;chr1;chr1;chr1;chr1;chr1	87690016;87690116;87691043;87691086;87691932;87691938;87710287;87712596;87714932;87714932;87714932;87714932;87714932;87731898;87731898;87731898;87731898;87733861;87733861;87733861;87733861;87738773;87738773;87738773;87741168;87741168;87741168;87743985;87743985;87743985;87744852;87744852;87744852;87745608;87745608;87745608	87690396;87690396;87691124;87691124;87692048;87692048;87710339;87712684;87715088;87715088;87715088;87715088;87715088;87732062;87732062;87732062;87732062;87733979;87733979;87733893;87733979;87738941;87738941;87738941;87741227;87741227;87741227;87744050;87744050;87744050;87744995;87744995;87744995;87746940;87746940;87748151	+;+;+;+;+;+;+;+;+;+;+;+;+;+;+;+;+;+;+;+;+;+;+;+;+;+;+;+;+;+;+;+;+;+;+;+	4146	673	1404	933	543	708	586
MSTRG.555	chr1;chr1;chr1;chr1;chr1;chr1;chr1;chr1;chr1	87790856;87799585;87801789;87802736;87802997;87803583;87803583;87804122;87804122	87791364;87799725;87801977;87803107;87803107;87803733;87803733;87805250;87804366	+;+;+;+;+;+;+;+;+	2491	123	157	82	92	423	225
ENSMUSG00000026224.5	chr1;chr1;chr1;chr1;chr1;chr1	87825058;87825302;87827046;87827046;87827860;87837129	87825667;87825667;87827111;87827111;87828329;87837199	+;+;+;+;+;+	1217	0	0	0	0	0	0
ENSMUSG00000049608.7	chr1;chr1	87836112;87857410	87838440;87857630	-;-	2550	0	0	1	1	2	0
ENSMUSG00000026226.9	chr1;chr1;chr1;chr1;chr1;chr1;chr1;chr1;chr1;chr1;chr1;chr1;chr1;chr1;chr1;chr1;chr1;chr1;chr1;chr1;chr1;chr1;chr1;chr1;chr1;chr1;chr1;chr1;chr1;chr1;chr1;chr1;chr1;chr1	87913391;87915268;87918517;87918518;87918521;87918521;87918521;87918528;87918535;87918536;87918680;87920902;87920902;87920902;87920902;87920902;87920905;87920905;87920905;87920905;87922989;87922989;87922989;87922989;87922989;87922989;87922989;87923427;87925787;87925787;87925787;87926154;87926154;87926154	87913644;87915399;87918924;87918881;87918924;87918924;87918924;87918924;87918924;87918924;87918924;87921076;87921244;87921076;87921241;87921244;87921076;87921076;87921243;87921076;87923132;87923132;87923132;87923132;87923132;87923132;87923132;87923753;87925837;87925839;87925823;87926496;87926533;87926533	+;+;+;+;+;+;+;+;+;+;+;+;+;+;+;+;+;+;+;+;+;+;+;+;+;+;+;+;+;+;+;+;+;+	2041	0	0	0	0	0	0
ENSMUSG00000026227.5	chr1;chr1;chr1;chr1;chr1;chr1	87942438;87942843;87945163;87945163;87949525;87949525	87943147;87943147;87945276;87945276;87952030;87952031	+;+;+;+;+;+	3331	0	0	0	0	2	0
MSTRG.569	chr1;chr1;chr1;chr1;chr1;chr1;chr1;chr1;chr1;chr1;chr1;chr1;chr1;chr1;chr1;chr1;chr1;chr1;chr1;chr1;chr1;chr1;chr1;chr1;chr1;chr1;chr1;chr1;chr1;chr1;chr1;chr1;chr1;chr1;chr1;chr1;chr1;chr1;chr1;chr1;chr1;chr1;chr1;chr1;chr1;chr1;chr1;chr1;chr1;chr1;chr1;chr1;chr1;chr1;chr1;chr1;chr1;chr1;chr1;chr1;chr1;chr1;chr1;chr1;chr1;chr1;chr1;chr1;chr1;chr1;chr1;chr1;chr1;chr1;chr1;chr1;chr1;chr1;chr1;chr1…	87960962;87960962;87961194;87961194;87961267;87961446;87967158;87967158;87967158;87967158;87967158;87967158;87967996;87968189;87968189;87968189;87968189;87968189;87968402;87968402;87968402;87972374;87972374;87972374;87973931;87973931;87975143;87975143;87978612;87978612;87979722;87979722;87981757;87981757;87982605;87982605;87983150;87983150;87985384;87985384;87986569;87986569;87988578;87988578;879…	87961380;87961380;87961380;87961380;87961380;87961581;87967201;87967201;87967201;87967351;87967201;87967201;87968098;87968262;87968262;87968262;87968262;87968235;87968859;87968571;87968571;87972394;87972579;87972579;87974074;87974074;87975369;87975369;87978672;87978672;87979850;87979850;87981845;87981845;87982683;87982683;87983323;87983323;87985495;87985495;87986765;87986765;87988673;87988673;879…	+;+;+;+;+;+;+;+;+;+;+;+;+;+;+;+;+;+;+;+;+;+;+;+;+;+;+;+;+;+;+;+;+;+;+;+;+;+;+;+;+;+;+;+;+;+;+;+;+;+;+;+;+;+;+;+;+;+;+;+;+;+;+;+;+;+;+;+;+;+;+;+;+;+;+;+;+;+;+;+;+;+;+;+;+;+;+;+;+;+;+;+;+;+;+;+;+;+;+;+;+;+;+;+;+;+;+;+;+;+;+;+;+;+;+;+;+;+;+;+;+;+;+;+;+;+;+;+;+;+;+;+;+;+;+;+;+;+;+;+;+;+;+;+;+;+;+;+;+;+;+;+;+;+;+;+;+;+;+;+;+;+;+;+;+;+;+;+;+;+;+;+;+;+;+;+;+;+;+;+;+;+;+;+;+;+;+;+;+;+;+;+;+;+;+;+;+;+;+;+…	17620	716	1800	1333	2017	1622	1385
MSTRG.570	chr1	87983876	87983997	+	122	5	6	5	4	8	17
MSTRG.571	chr1;chr1;chr1;chr1;chr1;chr1;chr1	87995601;87996676;87998949;87998997;88007109;88007109;88008454	87996807;87996807;87999197;87999197;88007691;88007247;88008545	-;-;-;-;-;-;-	2131	5	14	29	3	11	8
MSTRG.572	chr1;chr1;chr1;chr1	88172084;88178807;88188150;88197903	88172113;88179027;88188227;88197950	-;-;-;-	377	0	0	0	0	0	0
ENSMUSG00000079445.2	chr1;chr1	88199796;88201620	88200129;88203878	+;+	2593	0	0	0	0	0	0
ENSMUSG00000091806.1	chr1	88219842	88220168	+	327	0	0	0	0	1	0
MSTRG.562	chr1;chr1;chr1;chr1;chr1;chr1;chr1;chr1;chr1;chr1;chr1;chr1;chr1;chr1	88241294;88247387;88247942;88248773;88249085;88249701;88250307;88251595;88252627;88252946;88253131;88253532;88254682;88255781	88247271;88247610;88248068;88248894;88249208;88249855;88250430;88251719;88252768;88253032;88253316;88254027;88254798;88256030	-;-;-;-;-;-;-;-;-;-;-;-;-;-	8257	1282	2421	1368	2389	2375	1931
MSTRG.563	chr1	88247744	88247876	-	133	0	2	0	0	2	0
MSTRG.564	chr1	88248583	88248662	-	80	0	0	0	0	0	0
MSTRG.565	chr1	88252836	88252905	-	70	0	1	1	0	0	0
ENSMUSG00000073627.6	chr1;chr1;chr1;chr1;chr1	88256149;88256159;88263708;88263708;88267961	88256582;88256274;88264294;88264539;88270366	+;+;+;+;+	3672	0	8	4	3	8	6
ENSMUSG00000026237.3	chr1;chr1	88282817;88283888	88283288;88284737	-;-	1322	0	0	0	0	3	0
ENSMUSG00000036574.3	chr1;chr1	88322946;88323489	88323398;88324538	+;+	1503	0	0	0	0	0	0
ENSMUSG00000067125.2	chr1	88370234	88370581	+	348	0	0	0	0	0	0
MSTRG.566	chr1;chr1;chr1;chr1;chr1	88423311;88425748;88426031;88426306;88426540	88423525;88425819;88426127;88426379;88427273	+;+;+;+;+	1192	252	404	278	182	497	493
MSTRG.567	chr1;chr1;chr1;chr1;chr1;chr1;chr1;chr1;chr1;chr1;chr1;chr1;chr1;chr1;chr1;chr1;chr1;chr1;chr1;chr1;chr1;chr1;chr1	88439569;88439569;88439597;88440095;88441967;88442277;88442277;88442277;88442765;88443232;88443232;88443232;88443232;88444011;88444104;88444104;88444104;88461120;88478875;88478875;88478875;88478875;88478987	88439807;88440158;88440158;88440158;88442382;88442382;88442382;88442382;88443357;88443357;88443357;88443357;88443357;88444192;88444192;88444192;88444192;88461186;88479122;88479122;88479204;88479122;88479092	-;-;-;-;-;-;-;-;-;-;-;-;-;-;-;-;-;-;-;-;-;-;-	2178	80	128	62	16	121	128
MSTRG.568	chr1;chr1;chr1;chr1;chr1;chr1;chr1;chr1;chr1;chr1;chr1;chr1;chr1;chr1;chr1;chr1;chr1;chr1;chr1;chr1;chr1;chr1;chr1;chr1;chr1;chr1;chr1;chr1;chr1;chr1;chr1;chr1;chr1;chr1	88479479;88479513;88483591;88483591;88483675;88483706;88483717;88483922;88485739;88485739;88485739;88485739;88485739;88488866;88488866;88488866;88493315;88493326;88493326;88493326;88495578;88495578;88495578;88495578;88495677;88497658;88497658;88497658;88497658;88497658;88501633;88501633;88501633;88501633	88479671;88479671;88483810;88483810;88483810;88483810;88483810;88484042;88485916;88485916;88485916;88485868;88485916;88488941;88488941;88488941;88493414;88493414;88493414;88493414;88495780;88495780;88495780;88495780;88495780;88497739;88497763;88497763;88497763;88497763;88502901;88503553;88503075;88503075	+;+;+;+;+;+;+;+;+;+;+;+;+;+;+;+;+;+;+;+;+;+;+;+;+;+;+;+;+;+;+;+;+;+	3118	50	70	66	33	115	115
ENSMUSG00000084468.1	chr1	88534127	88534183	-	57	0	0	0	0	0	0
ENSMUSG00000026241.3	chr1;chr1;chr1	88562866;88566219;88566924	88563373;88566529;88567147	-;-;-	1043	0	0	0	0	3	0
MSTRG.574	chr1;chr1;chr1;chr1;chr1;chr1;chr1;chr1;chr1;chr1;chr1;chr1;chr1;chr1;chr1;chr1;chr1;chr1;chr1;chr1;chr1;chr1;chr1;chr1;chr1;chr1;chr1;chr1;chr1;chr1;chr1;chr1;chr1;chr1;chr1;chr1;chr1;chr1;chr1;chr1;chr1;chr1;chr1;chr1;chr1;chr1;chr1;chr1;chr1;chr1;chr1;chr1;chr1;chr1;chr1;chr1;chr1;chr1;chr1;chr1;chr1;chr1;chr1;chr1	88600379;88600379;88600394;88641256;88641256;88641256;88641916;88641916;88641916;88650802;88650802;88650802;88656863;88656863;88656863;88687991;88717797;88717797;88717798;88750935;88750935;88750935;88753702;88753702;88753702;88774978;88774978;88774978;88827329;88827329;88827329;88856318;88856318;88856318;88869975;88869975;88869975;88886667;88886667;88886667;88917613;88917613;88917613;88940592;889…	88600446;88600446;88600446;88641403;88641403;88641403;88642073;88642073;88642073;88650855;88650855;88650855;88657021;88656964;88656964;88688032;88718025;88718025;88718025;88751035;88751035;88751035;88753949;88753949;88753949;88775151;88775151;88775151;88827408;88827408;88827408;88856430;88856430;88856430;88870082;88870082;88870082;88886900;88886900;88886900;88917692;88917692;88917692;88940775;889…	+;+;+;+;+;+;+;+;+;+;+;+;+;+;+;+;+;+;+;+;+;+;+;+;+;+;+;+;+;+;+;+;+;+;+;+;+;+;+;+;+;+;+;+;+;+;+;+;+;+;+;+;+;+;+;+;+;+;+;+;+;+;+;+	3228	38	68	48	15	119	42
MSTRG.576	chr1;chr1	88805337;88805368	88806264;88806258	-;-	928	69	155	76	45	176	128
ENSMUSG00000026246.6	chr1;chr1;chr1;chr1;chr1;chr1;chr1;chr1;chr1;chr1;chr1	88983265;88984004;88984233;88984508;88984749;88984931;88985281;88985525;88985848;88986070;88986275	88983915;88984120;88984424;88984642;88984821;88985065;88985453;88985699;88985963;88986186;88986503	-;-;-;-;-;-;-;-;-;-;-	2113	0	0	0	0	0	0
ENSMUSG00000079440.1	chr1;chr1;chr1;chr1;chr1;chr1;chr1;chr1;chr1;chr1;chr1	88994579;88995627;88995945;88996224;88996480;88996646;88997024;88997264;88997606;88997839;88998041	88995539;88995743;88996136;88996358;88996552;88996780;88997196;88997438;88997721;88997955;88998181	-;-;-;-;-;-;-;-;-;-;-	2335	0	0	0	0	0	0
ENSMUSG00000036500.3	chr1;chr1;chr1;chr1;chr1;chr1;chr1;chr1;chr1;chr1;chr1	89021583;89021733;89021967;89022202;89022455;89022885;89023101;89023303;89023511;89023905;89024105	89021649;89021849;89022082;89022376;89022627;89023019;89023173;89023437;89023702;89024018;89024487	+;+;+;+;+;+;+;+;+;+;+	1680	0	0	0	0	0	0
ENSMUSG00000026247.7	chr1;chr1;chr1;chr1;chr1;chr1;chr1;chr1;chr1;chr1;chr1;chr1;chr1;chr1;chr1;chr1;chr1;chr1;chr1;chr1;chr1;chr1;chr1;chr1;chr1;chr1;chr1;chr1;chr1;chr1;chr1;chr1;chr1;chr1;chr1;chr1;chr1;chr1;chr1;chr1;chr1;chr1;chr1;chr1;chr1;chr1;chr1;chr1;chr1;chr1;chr1;chr1;chr1;chr1;chr1;chr1;chr1;chr1	89044230;89044233;89044237;89044457;89044801;89044801;89044801;89044801;89045200;89045200;89045200;89045200;89045709;89045709;89045709;89046071;89046071;89046071;89046359;89046359;89046359;89047052;89047052;89047052;89047181;89047181;89047181;89047475;89047475;89047475;89047710;89047710;89047710;89048024;89048024;89048024;89048558;89048558;89048558;89049394;89049394;89049394;89049695;89049695;890…	89044661;89044661;89044661;89044661;89044877;89044877;89044877;89044877;89045491;89045295;89045295;89045295;89045774;89045774;89045774;89046195;89046195;89046195;89046426;89046426;89046426;89047103;89047103;89047103;89047239;89047239;89047239;89047578;89047578;89047578;89047784;89047784;89047784;89048122;89048122;89048122;89048780;89048780;89048780;89049518;89049518;89049518;89049787;89049787;890…	-;-;-;-;-;-;-;-;-;-;-;-;-;-;-;-;-;-;-;-;-;-;-;-;-;-;-;-;-;-;-;-;-;-;-;-;-;-;-;-;-;-;-;-;-;-;-;-;-;-;-;-;-;-;-;-;-;-	3500	2	2	2	5	3	1
ENSMUSG00000036480.7	chr1;chr1;chr1;chr1;chr1;chr1;chr1;chr1;chr1;chr1	89083240;89083240;89083459;89083459;89083721;89083721;89084071;89084071;89084520;89084520	89083329;89083329;89083623;89083623;89083783;89083783;89084177;89084177;89084978;89084978	+;+;+;+;+;+;+;+;+;+	884	0	1	0	0	0	0
ENSMUSG00000026251.6	chr1;chr1;chr1;chr1;chr1;chr1;chr1;chr1;chr1;chr1;chr1;chr1;chr1;chr1;chr1;chr1;chr1;chr1;chr1;chr1;chr1;chr1;chr1	89087227;89087420;89087550;89088095;89088095;89088789;89088789;89089061;89089061;89089421;89089421;89091375;89091375;89092060;89092060;89092258;89092258;89093858;89093858;89094150;89094150;89095155;89095155	89087317;89087704;89087704;89088139;89088139;89088898;89088898;89089216;89089216;89089530;89089530;89091575;89091575;89092171;89092171;89092372;89092372;89094062;89094062;89094268;89094268;89096644;89096644	+;+;+;+;+;+;+;+;+;+;+;+;+;+;+;+;+;+;+;+;+;+;+	3039	0	0	7	0	4	5
ENSMUSG00000026253.7	chr1;chr1;chr1;chr1;chr1;chr1;chr1;chr1;chr1;chr1;chr1;chr1;chr1;chr1;chr1;chr1;chr1;chr1;chr1;chr1;chr1;chr1;chr1	89102386;89102389;89102650;89102650;89103043;89103043;89103225;89103225;89103962;89104783;89104783;89105590;89105590;89106002;89106002;89106339;89106339;89107099;89107099;89107478;89107478;89107890;89107890	89102454;89102454;89102789;89102789;89103087;89103087;89103334;89103334;89104117;89104880;89104880;89105790;89105790;89106116;89106116;89106453;89106453;89107315;89107315;89107611;89107611;89108208;89108410	+;+;+;+;+;+;+;+;+;+;+;+;+;+;+;+;+;+;+;+;+;+;+	1921	0	1	2	0	1	3
MSTRG.577	chr1;chr1;chr1;chr1;chr1;chr1;chr1;chr1;chr1;chr1;chr1;chr1;chr1;chr1;chr1;chr1;chr1;chr1;chr1;chr1;chr1;chr1;chr1;chr1;chr1;chr1;chr1;chr1;chr1;chr1;chr1;chr1;chr1;chr1;chr1;chr1;chr1;chr1;chr1;chr1;chr1;chr1;chr1;chr1;chr1;chr1;chr1;chr1;chr1;chr1;chr1;chr1;chr1;chr1;chr1;chr1;chr1;chr1;chr1;chr1;chr1	89110489;89110489;89110489;89110489;89110489;89110514;89110521;89110554;89110861;89110921;89116156;89116156;89116156;89116156;89116156;89116156;89116156;89116156;89116156;89117495;89117495;89117495;89117495;89117495;89117495;89117495;89117495;89117495;89120928;89120928;89120928;89120928;89120928;89120928;89120928;89120928;89120928;89122425;89122425;89122425;89122425;89122425;89122425;89122425;891…	89110594;89110594;89110594;89110594;89110594;89111070;89110594;89110594;89111070;89111070;89116270;89116270;89116270;89116270;89116270;89116270;89116270;89116270;89116270;89117629;89117629;89117629;89117629;89117629;89117629;89117629;89117629;89117629;89121032;89121032;89121032;89121032;89121032;89121032;89121032;89121032;89121032;89122577;89122577;89122448;89122577;89122577;89122577;89122577;891…	+;+;+;+;+;+;+;+;+;+;+;+;+;+;+;+;+;+;+;+;+;+;+;+;+;+;+;+;+;+;+;+;+;+;+;+;+;+;+;+;+;+;+;+;+;+;+;+;+;+;+;+;+;+;+;+;+;+;+;+;+	7497	294	551	402	278	536	425
ENSMUSG00000088318.1	chr1	89147723	89147823	+	101	0	1	0	0	0	0
ENSMUSG00000026255.9	chr1;chr1;chr1;chr1;chr1;chr1;chr1;chr1;chr1;chr1;chr1	89160938;89160938;89186043;89186043;89194204;89194204;89205801;89206236;89206236;89206236;89206547	89161329;89161329;89186190;89186190;89194338;89194338;89206071;89206317;89207414;89206421;89207411	+;+;+;+;+;+;+;+;+;+;+	2125	12	24	2	0	9	3
ENSMUSG00000089821.1	chr1;chr1	89161056;89161672	89161309;89161749	-;-	332	0	1	0	0	0	0
MSTRG.579	chr1;chr1;chr1;chr1;chr1;chr1;chr1;chr1;chr1;chr1;chr1;chr1;chr1;chr1;chr1;chr1;chr1;chr1;chr1;chr1;chr1;chr1;chr1;chr1;chr1;chr1;chr1;chr1;chr1;chr1;chr1;chr1;chr1;chr1;chr1;chr1;chr1;chr1;chr1;chr1;chr1;chr1;chr1;chr1;chr1;chr1;chr1;chr1;chr1;chr1;chr1;chr1;chr1;chr1;chr1;chr1;chr1;chr1;chr1;chr1;chr1;chr1;chr1;chr1;chr1;chr1;chr1;chr1;chr1;chr1;chr1;chr1;chr1;chr1;chr1;chr1;chr1;chr1;chr1;chr1…	89223573;89223578;89223604;89223605;89223608;89223623;89223641;89230845;89230845;89230845;89230845;89230845;89230845;89230845;89250979;89250979;89250979;89250979;89250979;89250979;89250979;89251021;89251021;89251546;89251556;89260377;89260679;89260679;89260679;89260679;89260679;89260679;89260679;89260736;89261759;89261759;89261759;89261759;89261759;89261759;89261759;89261759;89261759;89270572;892…	89223667;89223667;89223667;89223667;89223667;89223667;89223667;89230909;89230909;89230909;89230909;89230909;89230909;89230909;89251061;89251061;89251061;89251061;89251061;89251061;89251061;89251061;89251061;89252297;89254359;89260808;89260808;89260808;89260808;89260808;89260808;89260808;89260808;89260808;89262230;89261854;89261854;89261854;89261854;89261854;89261854;89261854;89261854;89270686;892…	+;+;+;+;+;+;+;+;+;+;+;+;+;+;+;+;+;+;+;+;+;+;+;+;+;+;+;+;+;+;+;+;+;+;+;+;+;+;+;+;+;+;+;+;+;+;+;+;+;+;+;+;+;+;+;+;+;+;+;+;+;+;+;+;+;+;+;+;+;+;+;+;+;+;+;+;+;+;+;+;+;+;+;+;+;+;+;+;+;+;+;+;+;+;+;+;+;+;+;+;+;+;+;+;+;+;+;+;+;+;+;+;+;+;+;+;+;+;+;+;+;+;+;+;+;+;+;+;+;+;+;+;+;+;+;+;+;+;+;+;+;+;+;+;+;+;+;+;+;+;+;+;+;+;+;+;+;+;+;+;+;+;+;+;+;+;+;+;+;+;+;+;+;+;+;+;+;+;+;+;+;+;+;+;+;+;+;+;+;+;+;+;+;+;+;+;+;+;+;+…	12301	362	675	421	483	678	473
MSTRG.580	chr1	89238030	89238136	-	107	0	3	1	0	0	0
MSTRG.581	chr1;chr1;chr1;chr1;chr1	89282938;89283577;89285505;89285741;89291187	89283613;89283613;89285980;89285964;89291304	-;-;-;-;-	1270	3	22	5	0	4	3
MSTRG.582	chr1	89311830	89311924	-	95	6	1	1	5	6	1
ENSMUSG00000026258.4	chr1;chr1;chr1	89366839;89371598;89371904	89366986;89371780;89372034	+;+;+	462	0	0	0	0	0	0
ENSMUSG00000026259.8	chr1;chr1;chr1;chr1;chr1;chr1;chr1;chr1;chr1;chr1;chr1;chr1;chr1;chr1;chr1;chr1;chr1;chr1;chr1;chr1;chr1;chr1;chr1;chr1;chr1;chr1;chr1;chr1;chr1;chr1;chr1;chr1;chr1;chr1;chr1;chr1;chr1;chr1;chr1;chr1;chr1	89373409;89373409;89375260;89375678;89375678;89376304;89376412;89376412;89376412;89377162;89377162;89377162;89377162;89377691;89377691;89377691;89377691;89379198;89379198;89379198;89379198;89381174;89381174;89381174;89381174;89382731;89382731;89382731;89382731;89384374;89384374;89386159;89386159;89399841;89399841;89405820;89405820;89406668;89437234;89442372;89470263	89374319;89374319;89375782;89375782;89375782;89376491;89376491;89376491;89376491;89377317;89377317;89377317;89377317;89377854;89377854;89377854;89377854;89379287;89379287;89379287;89379287;89381248;89381248;89381248;89381248;89382752;89382792;89382860;89382860;89384526;89384526;89386319;89386319;89400148;89400148;89405962;89405962;89406937;89437348;89442706;89470445	-;-;-;-;-;-;-;-;-;-;-;-;-;-;-;-;-;-;-;-;-;-;-;-;-;-;-;-;-;-;-;-;-;-;-;-;-;-;-;-;-	3905	0	0	0	0	6	1
ENSMUSG00000079434.2	chr1;chr1;chr1;chr1;chr1;chr1;chr1;chr1;chr1;chr1;chr1;chr1;chr1;chr1;chr1;chr1;chr1;chr1;chr1;chr1;chr1;chr1	89406464;89470602;89470602;89470621;89476009;89476009;89480612;89491125;89491125;89491453;89491453;89491453;89491453;89491453;89491453;89493113;89493113;89493113;89493113;89493113;89493113;89493113	89406790;89470701;89470701;89470701;89476110;89476110;89480824;89491664;89491192;89491664;89491664;89491664;89491664;89491664;89491664;89494396;89493140;89494420;89494402;89494396;89494413;89493245	+;+;+;+;+;+;+;+;+;+;+;+;+;+;+;+;+;+;+;+;+;+	2590	0	2	0	0	0	0
ENSMUSG00000091123.1	chr1	89410750	89410872	+	123	0	0	0	0	0	0
ENSMUSG00000090994.1	chr1	89440210	89441267	-	1058	0	0	0	0	0	1
ENSMUSG00000026288.8	chr1;chr1;chr1;chr1;chr1;chr1;chr1;chr1;chr1;chr1;chr1;chr1;chr1;chr1;chr1;chr1;chr1;chr1;chr1;chr1;chr1;chr1;chr1;chr1;chr1;chr1;chr1;chr1;chr1;chr1;chr1;chr1;chr1;chr1;chr1;chr1;chr1;chr1;chr1;chr1;chr1;chr1;chr1;chr1;chr1;chr1;chr1;chr1;chr1;chr1;chr1;chr1;chr1;chr1;chr1;chr1;chr1;chr1;chr1;chr1;chr1;chr1;chr1;chr1;chr1;chr1;chr1;chr1;chr1;chr1;chr1;chr1;chr1;chr1;chr1;chr1;chr1;chr1;chr1;chr1…	89516887;89516931;89516937;89516964;89516973;89516974;89517202;89518249;89531867;89531867;89531867;89531867;89531867;89531867;89531867;89531867;89539557;89561962;89561962;89561962;89561962;89561962;89561962;89564464;89564464;89564464;89564464;89564467;89564467;89566217;89566217;89566217;89566217;89572814;89572814;89572858;89572858;89572858;89572858;89578064;89578064;89578064;89578064;89578064;895…	89517206;89517206;89517206;89517206;89517206;89517206;89517252;89518349;89531930;89531930;89531930;89531930;89531930;89531954;89531930;89531930;89541729;89562112;89562112;89562112;89562112;89562112;89562112;89564567;89564491;89564638;89564638;89564638;89564638;89566357;89566357;89566357;89566357;89572945;89572945;89572945;89572945;89572945;89572945;89578144;89578144;89578144;89578144;89578144;895…	+;+;+;+;+;+;+;+;+;+;+;+;+;+;+;+;+;+;+;+;+;+;+;+;+;+;+;+;+;+;+;+;+;+;+;+;+;+;+;+;+;+;+;+;+;+;+;+;+;+;+;+;+;+;+;+;+;+;+;+;+;+;+;+;+;+;+;+;+;+;+;+;+;+;+;+;+;+;+;+;+;+;+;+;+;+;+;+;+;+;+;+;+;+;+;+;+;+;+;+;+;+;+;+;+;+;+;+;+;+;+;+;+;+;+;+;+;+;+;+;+;+;+;+;+;+;+;+;+;+;+;+;+;+;+;+;+;+;+;+;+;+;+;+;+;+;+;+;+;+;+;+;+;+;+;+;+;+;+;+;+;+;+;+;+;+;+;+;+;+;+	7602	6	8	22	9	64	26
MSTRG.583	chr1;chr1;chr1;chr1;chr1;chr1;chr1;chr1;chr1;chr1;chr1;chr1;chr1;chr1;chr1;chr1;chr1;chr1;chr1;chr1;chr1;chr1;chr1;chr1;chr1;chr1;chr1;chr1;chr1;chr1;chr1;chr1;chr1;chr1;chr1;chr1;chr1;chr1;chr1;chr1;chr1;chr1;chr1;chr1;chr1;chr1;chr1;chr1;chr1;chr1;chr1;chr1;chr1;chr1;chr1;chr1;chr1;chr1;chr1;chr1;chr1;chr1;chr1;chr1;chr1;chr1;chr1;chr1;chr1;chr1;chr1;chr1;chr1;chr1;chr1;chr1;chr1;chr1;chr1;chr1…	89652445;89652588;89652631;89652651;89652651;89652661;89652661;89652661;89652663;89652668;89656626;89656626;89656626;89656626;89656626;89656626;89656626;89656626;89656626;89656626;89661913;89661913;89661913;89661913;89661913;89661913;89661913;89661913;89661913;89661913;89662684;89662684;89662684;89662684;89662684;89662684;89662684;89662684;89662684;89662684;89663381;89663381;89663381;89663381;896…	89652660;89652889;89652889;89652889;89652889;89652889;89652889;89652889;89652889;89652889;89656719;89656719;89656719;89656719;89656719;89656719;89656719;89656719;89656719;89656719;89662018;89662018;89662018;89662018;89662018;89662018;89662018;89662018;89662018;89662018;89662757;89662757;89662757;89662757;89662757;89662757;89662757;89665975;89662757;89662757;89664558;89663632;89663616;89663632;896…	+;+;+;+;+;+;+;+;+;+;+;+;+;+;+;+;+;+;+;+;+;+;+;+;+;+;+;+;+;+;+;+;+;+;+;+;+;+;+;+;+;+;+;+;+;+;+;+;+;+;+;+;+;+;+;+;+;+;+;+;+;+;+;+;+;+;+;+;+;+;+;+;+;+;+;+;+;+;+;+;+;+;+;+;+;+;+;+;+;+;+;+;+;+;+;+;+;+;+;+;+;+;+;+;+;+;+;+;+;+;+;+;+;+;+;+;+;+;+;+;+;+;+;+;+;+;+;+;+;+;+;+;+;+;+;+;+;+;+	9647	142	258	186	173	276	177
MSTRG.585	chr1	89673513	89673784	+	272	1	8	7	0	0	11
MSTRG.587	chr1	89681131	89681395	+	265	0	1	0	0	4	1
ENSMUSG00000073623.3	chr1	89693042	89693392	+	351	0	3	3	0	3	2
ENSMUSG00000056055.6	chr1;chr1;chr1;chr1;chr1;chr1;chr1;chr1;chr1;chr1;chr1;chr1;chr1;chr1;chr1;chr1;chr1;chr1;chr1;chr1;chr1;chr1;chr1;chr1;chr1;chr1;chr1;chr1;chr1;chr1;chr1;chr1;chr1;chr1;chr1;chr1;chr1;chr1;chr1;chr1;chr1;chr1;chr1;chr1;chr1;chr1;chr1;chr1;chr1;chr1;chr1;chr1;chr1;chr1;chr1;chr1;chr1;chr1;chr1;chr1;chr1;chr1;chr1;chr1;chr1;chr1;chr1	89700255;89700255;89700255;89700255;89700255;89701848;89701848;89701848;89701848;89701848;89706882;89706882;89706882;89706882;89706882;89708739;89709560;89709560;89709560;89709560;89709560;89709560;89711255;89711255;89711255;89711255;89711255;89711255;89714091;89714091;89714091;89714091;89714091;89714091;89717282;89717882;89717882;89717882;89717882;89717882;89719892;89719892;89719892;89719892;897…	89700587;89700587;89700587;89700587;89700587;89701952;89701952;89701952;89701952;89701952;89706942;89706942;89706942;89706942;89706942;89708966;89709604;89709604;89709604;89709604;89709604;89709604;89711448;89711448;89711448;89711448;89711448;89711448;89714150;89714438;89714150;89714150;89714150;89714150;89717958;89717958;89717958;89717958;89717958;89717958;89720027;89720027;89720027;89720027;897…	+;+;+;+;+;+;+;+;+;+;+;+;+;+;+;+;+;+;+;+;+;+;+;+;+;+;+;+;+;+;+;+;+;+;+;+;+;+;+;+;+;+;+;+;+;+;+;+;+;+;+;+;+;+;+;+;+;+;+;+;+;+;+;+;+;+;+	8894	1	4	3	2	8	1
MSTRG.590	chr1;chr1;chr1;chr1;chr1;chr1;chr1;chr1;chr1;chr1;chr1;chr1;chr1;chr1;chr1;chr1;chr1;chr1;chr1;chr1;chr1;chr1;chr1;chr1;chr1;chr1;chr1;chr1;chr1;chr1	89749862;89776943;89778434;89811675;89812067;89812944;89813382;89814467;89815134;89818148;89820647;89821055;89822269;89822448;89822626;89823441;89824260;89826316;89828507;89830681;89830969;89831913;89832859;89833324;89834729;89834921;89835771;89836752;89837944;89838958	89750031;89777053;89778514;89811779;89812199;89813050;89813507;89814569;89815296;89818256;89820786;89821139;89822363;89822547;89822899;89823599;89824385;89826412;89828617;89830777;89831076;89832026;89832993;89833475;89834840;89835013;89835890;89836881;89838074;89841064	+;+;+;+;+;+;+;+;+;+;+;+;+;+;+;+;+;+;+;+;+;+;+;+;+;+;+;+;+;+	5694	483	950	778	629	692	505
MSTRG.592	chr1;chr1;chr1;chr1;chr1;chr1;chr1;chr1;chr1;chr1;chr1;chr1;chr1;chr1;chr1;chr1;chr1;chr1;chr1;chr1;chr1;chr1;chr1;chr1;chr1;chr1;chr1;chr1;chr1;chr1;chr1;chr1;chr1;chr1;chr1;chr1;chr1;chr1;chr1;chr1;chr1;chr1;chr1;chr1;chr1;chr1;chr1;chr1;chr1;chr1;chr1;chr1;chr1;chr1;chr1;chr1;chr1;chr1;chr1;chr1	89841696;89843018;89845077;89845077;89846507;89846507;89846734;89846734;89848218;89848218;89848915;89848915;89850726;89850726;89853786;89853786;89856364;89856364;89858999;89858999;89861881;89863759;89864085;89864971;89870652;89870652;89872383;89872383;89874886;89874886;89876590;89876590;89877546;89877546;89878584;89878584;89880329;89880329;89882477;89882477;89885460;89885460;89886637;89886637;898…	89843282;89843282;89845171;89845171;89846602;89846602;89846944;89846944;89848283;89848283;89849033;89849033;89850820;89850820;89853909;89853909;89856438;89856438;89859063;89859063;89861917;89863845;89864173;89865024;89870709;89870709;89872506;89872506;89875208;89875208;89876660;89876660;89877630;89877630;89878755;89878755;89880410;89880410;89882774;89882774;89885567;89885567;89886732;89886732;898…	-;-;-;-;-;-;-;-;-;-;-;-;-;-;-;-;-;-;-;-;-;-;-;-;-;-;-;-;-;-;-;-;-;-;-;-;-;-;-;-;-;-;-;-;-;-;-;-;-;-;-;-;-;-;-;-;-;-;-;-	5316	328	723	478	358	727	539
ENSMUSG00000077075.1	chr1	89912499	89912608	+	110	0	0	0	0	0	0
ENSMUSG00000084021.1	chr1	89918956	89920537	+	1582	0	0	1	0	0	2
ENSMUSG00000083478.1	chr1	89921786	89922634	+	849	0	0	0	0	0	0
MSTRG.601	chr1;chr1;chr1;chr1;chr1;chr1;chr1;chr1;chr1;chr1;chr1;chr1;chr1;chr1;chr1;chr1;chr1;chr1;chr1;chr1;chr1;chr1;chr1;chr1;chr1;chr1;chr1;chr1;chr1;chr1;chr1;chr1;chr1;chr1;chr1;chr1;chr1;chr1;chr1;chr1;chr1;chr1;chr1;chr1;chr1;chr1;chr1;chr1;chr1;chr1;chr1;chr1;chr1;chr1;chr1;chr1;chr1;chr1;chr1;chr1;chr1;chr1;chr1;chr1;chr1;chr1;chr1;chr1;chr1;chr1;chr1;chr1;chr1;chr1;chr1;chr1;chr1;chr1;chr1;chr1…	89951963;89951986;89952056;89952837;89967375;89984388;89991637;89991639;89991689;89999827;89999827;89999852;90003437;90003516;90003516;90031384;90031388;90031457;90034953;90035048;90035048;90035048;90035468;90035793;90062587;90097176;90108534;90111619;90111619;90111619;90111619;90111619;90111619;90111619;90111619;90111619;90111619;90111619;90111619;90111619;90111619;90111619;90111619;90111619;901…	89952239;89952911;89952239;89952911;89968253;89985296;89991878;89992553;89991878;89999953;89999953;89999953;90004374;90003935;90004374;90031510;90031510;90031510;90035906;90035906;90035906;90035906;90035906;90035906;90063478;90098075;90109446;90111750;90111750;90111750;90111750;90111750;90113978;90111750;90111750;90111750;90111750;90111750;90111750;90111750;90111750;90111750;90111750;90111750;901…	+;+;+;+;+;+;+;+;+;+;+;+;+;+;+;+;+;+;+;+;+;+;+;+;+;+;+;+;+;+;+;+;+;+;+;+;+;+;+;+;+;+;+;+;+;+;+;+;+;+;+;+;+;+;+;+;+;+;+;+;+;+;+;+;+;+;+;+;+;+;+;+;+;+;+;+;+;+;+;+;+;+;+;+;+;+;+;+;+;+;+;+;+;+;+	12741	390	708	621	400	1905	1429
MSTRG.602	chr1;chr1;chr1;chr1	89951968;90108544;90114766;90114856	89952107;90109071;90115159;90115129	-;-;-;-	1062	80	158	133	90	492	329
MSTRG.603	chr1	89994493	89994706	+	214	0	1	0	0	0	0
MSTRG.605	chr1;chr1	90007825;90039351	90007886;90039772	-;-	484	7	8	9	23	13	20
MSTRG.606	chr1	90023351	90024184	+	834	2	1	3	2	0	2
MSTRG.607	chr1	90026156	90026408	+	253	0	0	0	0	0	0
MSTRG.608	chr1	90042951	90043344	+	394	1	1	1	4	8	7
MSTRG.609	chr1	90047613	90048456	+	844	0	0	16	1	8	5
MSTRG.610	chr1	90050363	90051146	+	784	0	4	7	0	1	5
MSTRG.611	chr1	90083237	90084094	+	858	8	1	7	0	9	18
MSTRG.612	chr1	90088476	90089258	+	783	1	0	1	0	6	0
MSTRG.613	chr1	90101307	90102323	-	1017	2	2	1	0	10	4
MSTRG.614	chr1;chr1;chr1;chr1;chr1;chr1;chr1;chr1;chr1;chr1;chr1;chr1;chr1;chr1;chr1;chr1;chr1;chr1;chr1;chr1;chr1;chr1;chr1;chr1;chr1;chr1;chr1;chr1;chr1;chr1;chr1;chr1;chr1;chr1;chr1;chr1;chr1;chr1;chr1;chr1;chr1;chr1;chr1;chr1;chr1;chr1;chr1;chr1;chr1;chr1;chr1;chr1;chr1;chr1;chr1;chr1;chr1;chr1;chr1;chr1;chr1;chr1;chr1;chr1;chr1;chr1;chr1;chr1;chr1;chr1;chr1;chr1;chr1;chr1;chr1;chr1;chr1;chr1;chr1;chr1…	90123561;90123595;90123606;90124629;90124629;90124638;90124802;90124802;90124802;90126917;90126917;90127201;90127201;90128819;90128819;90129892;90129892;90129892;90130577;90130577;90131164;90131529;90131545;90131765;90131765;90131948;90131948;90133230;90133230;90134048;90134048;90134420;90134420;90134683;90135469;90135469;90136694;90136694;90136694;90137254;90137254;90137254;90137646;90137646;901…	90123803;90123803;90123803;90124721;90124721;90124721;90124983;90124983;90124983;90127048;90127048;90127363;90127363;90128917;90128917;90130043;90130043;90130036;90130720;90130691;90131185;90131637;90131637;90131843;90131843;90132061;90132061;90133306;90133306;90134167;90134167;90134530;90134530;90135616;90135616;90135616;90136734;90136734;90136734;90137512;90137395;90137395;90137698;90137698;901…	+;+;+;+;+;+;+;+;+;+;+;+;+;+;+;+;+;+;+;+;+;+;+;+;+;+;+;+;+;+;+;+;+;+;+;+;+;+;+;+;+;+;+;+;+;+;+;+;+;+;+;+;+;+;+;+;+;+;+;+;+;+;+;+;+;+;+;+;+;+;+;+;+;+;+;+;+;+;+;+;+;+;+;+;+;+;+;+;+;+;+;+;+;+;+;+;+	8492	5	37	26	7	38	41
MSTRG.615	chr1;chr1;chr1;chr1;chr1;chr1;chr1;chr1;chr1;chr1;chr1;chr1;chr1;chr1;chr1;chr1;chr1;chr1;chr1;chr1;chr1;chr1;chr1;chr1;chr1;chr1;chr1;chr1;chr1;chr1;chr1;chr1;chr1;chr1;chr1;chr1;chr1;chr1;chr1;chr1	90155690;90159046;90161002;90161403;90161553;90161756;90162905;90162924;90164523;90164523;90164523;90164523;90165896;90165896;90165896;90165912;90165953;90166777;90166777;90166777;90166777;90169304;90169304;90169304;90171287;90171603;90171617;90171617;90171617;90173794;90173794;90173794;90173794;90173843;90173949;90173949;90173949;90173949;90173949;90173949	90156384;90163233;90162118;90163233;90163233;90162853;90163233;90163233;90164601;90164601;90164601;90164601;90165967;90165988;90165988;90165988;90165988;90166874;90167522;90166874;90166874;90169694;90169340;90169340;90173860;90171672;90171672;90171672;90171672;90173860;90173860;90173860;90173860;90173860;90174154;90174154;90174081;90174132;90174208;90174089	-;-;-;-;-;-;-;-;-;-;-;-;-;-;-;-;-;-;-;-;-;-;-;-;-;-;-;-;-;-;-;-;-;-;-;-;-;-;-;-	9026	72	236	213	112	272	272
ENSMUSG00000036251.9	chr1;chr1;chr1;chr1;chr1;chr1;chr1;chr1;chr1;chr1;chr1;chr1;chr1;chr1;chr1;chr1;chr1;chr1;chr1;chr1;chr1;chr1;chr1;chr1;chr1;chr1;chr1;chr1;chr1;chr1;chr1;chr1;chr1;chr1;chr1;chr1;chr1;chr1;chr1;chr1;chr1;chr1;chr1;chr1;chr1;chr1;chr1;chr1;chr1;chr1;chr1;chr1;chr1;chr1;chr1;chr1;chr1;chr1;chr1;chr1;chr1;chr1;chr1;chr1;chr1;chr1;chr1;chr1;chr1;chr1;chr1;chr1;chr1;chr1;chr1;chr1;chr1;chr1;chr1;chr1…	90174236;90199858;90199858;90201464;90201464;90203237;90203237;90203334;90204385;90204385;90204585;90215488;90215540;90215540;90217439;90217439;90217439;90221957;90221957;90221957;90222980;90222980;90222980;90224726;90224726;90224726;90227271;90227271;90227271;90229250;90229250;90229250;90233688;90233688;90233688;90237880;90237880;90237880;90239808;90239808;90239808;90244619;90244619;90244619;902…	90174297;90199977;90199977;90201561;90201561;90203366;90203366;90203366;90204477;90204477;90204648;90215661;90215661;90215661;90217512;90217512;90217512;90222113;90222113;90222113;90223157;90223157;90223157;90224898;90224898;90224898;90227445;90227445;90227445;90229317;90229317;90229317;90233885;90233885;90233885;90237982;90237982;90237982;90239926;90239926;90239926;90244909;90244909;90244909;902…	+;+;+;+;+;+;+;+;+;+;+;+;+;+;+;+;+;+;+;+;+;+;+;+;+;+;+;+;+;+;+;+;+;+;+;+;+;+;+;+;+;+;+;+;+;+;+;+;+;+;+;+;+;+;+;+;+;+;+;+;+;+;+;+;+;+;+;+;+;+;+;+;+;+;+;+;+;+;+;+;+;+;+;+;+;+	4732	0	0	0	0	0	0
ENSMUSG00000085420.1	chr1;chr1;chr1;chr1;chr1	90244064;90247021;90247912;90248241;90249412	90244860;90247132;90248088;90248296;90249505	-;-;-;-;-	1236	0	0	0	0	0	0
ENSMUSG00000026295.5	chr1;chr1;chr1;chr1;chr1;chr1;chr1;chr1	90303536;90303892;90307684;90308826;90313813;90314962;90317158;90322897	90303791;90304016;90307803;90308933;90313867;90315012;90317253;90323013	+;+;+;+;+;+;+;+	928	0	0	0	0	0	0
ENSMUSG00000062310.6	chr1;chr1;chr1	90397698;90399717;90406366	90397717;90400125;90406461	-;-;-	525	0	0	0	0	0	0
MSTRG.593	chr1;chr1;chr1;chr1	90569700;90571141;90594800;90597205	90571043;90571291;90598796;90598451	-;-;-;-	5492	48	68	17	31	61	97
MSTRG.594	chr1;chr1;chr1;chr1;chr1;chr1;chr1;chr1;chr1	90966990;90967028;91003833;91003833;91009319;91034134;91040125;91048775;91049702	90967172;90967172;91003911;91003911;91009435;91034378;91042481;91048963;91051643	+;+;+;+;+;+;+;+;+	5112	19	35	17	12	94	74
MSTRG.597	chr1;chr1;chr1;chr1;chr1;chr1;chr1;chr1;chr1;chr1;chr1;chr1;chr1;chr1;chr1;chr1;chr1;chr1;chr1;chr1;chr1;chr1;chr1;chr1;chr1;chr1;chr1;chr1;chr1;chr1;chr1;chr1;chr1;chr1;chr1	91351381;91351386;91501173;91501173;91506071;91506071;91524336;91524336;91526963;91526963;91530735;91530735;91560236;91560236;91561609;91561609;91567754;91567754;91622536;91622536;91640303;91640303;91662881;91685738;91685738;91731009;91731009;91734287;91734287;91739596;91739596;91784081;91784081;91785266;91785266	91352167;91352167;91501231;91501231;91506158;91506158;91524421;91524421;91527104;91527104;91530869;91530869;91560363;91560363;91561764;91561764;91567846;91567846;91622640;91622640;91640471;91640471;91663039;91685899;91685899;91731163;91731163;91734377;91734377;91739818;91739818;91784336;91784336;91791857;91791852	+;+;+;+;+;+;+;+;+;+;+;+;+;+;+;+;+;+;+;+;+;+;+;+;+;+;+;+;+;+;+;+;+;+;+	9586	139	353	210	165	243	211
MSTRG.598	chr1	91459935	91460049	+	115	0	0	0	0	0	0
MSTRG.600	chr1	91581377	91581687	+	311	0	0	1	0	0	0
ENSMUSG00000034486.7	chr1;chr1	91824537;91826808	91825718;91829865	-;-	4240	0	0	0	2	0	1
ENSMUSG00000092627.1	chr1;chr1	91826809;91827286	91827028;91828437	+;+	1372	0	0	1	0	1	0
ENSMUSG00000067081.5	chr1;chr1;chr1;chr1;chr1;chr1;chr1;chr1;chr1;chr1;chr1;chr1;chr1;chr1;chr1;chr1;chr1;chr1;chr1;chr1;chr1;chr1;chr1;chr1;chr1;chr1;chr1;chr1;chr1	91849166;91849166;91849253;91849253;91849254;91850964;91850964;91850964;91850964;91850964;91864788;91864788;91864788;91864788;91865249;91888647;91889533;91889533;91889533;91889533;91889758;91889758;91892787;91910948;91910948;91910948;91910948;91910948;91910948	91849438;91849438;91849438;91849438;91849438;91851077;91851077;91851077;91851077;91851077;91865295;91864850;91864850;91865295;91865249;91888653;91889800;91889800;91889800;91889800;91889800;91889800;91892909;91911241;91911152;91911152;91911152;91911241;91911241	-;-;-;-;-;-;-;-;-;-;-;-;-;-;-;-;-;-;-;-;-;-;-;-;-;-;-;-;-	1587	0	0	0	0	0	0
ENSMUSG00000026301.8	chr1;chr1;chr1;chr1;chr1;chr1;chr1;chr1;chr1;chr1;chr1;chr1;chr1;chr1;chr1;chr1;chr1;chr1;chr1;chr1;chr1;chr1;chr1;chr1;chr1;chr1;chr1;chr1;chr1;chr1;chr1;chr1;chr1	91938707;91942167;91944364;91948963;91963300;91967087;91970322;91974382;91977435;91977891;91986050;91994513;92000398;92023719;92023719;92026628;92026628;92026628;92034726;92034726;92034726;92036458;92036458;92036458;92039251;92039251;92039251;92041396;92041396;92041396;92042103;92049740;92049740	91939317;91942405;91944541;91949049;91963499;91967194;91970404;91974449;91977527;91977997;91986125;91994638;92000482;92024050;92024050;92026833;92026833;92026833;92034797;92034797;92034797;92036649;92036649;92036649;92039367;92039367;92039367;92041720;92041720;92041720;92042113;92049976;92049976	-;-;-;-;-;-;-;-;-;-;-;-;-;-;-;-;-;-;-;-;-;-;-;-;-;-;-;-;-;-;-;-;-	3553	0	0	0	0	0	0
MSTRG.595	chr1;chr1;chr1;chr1;chr1	92100555;92100581;92106163;92110370;92110370	92100662;92100662;92106445;92110408;92113326	+;+;+;+;+	3348	119	175	23	12	244	180
MSTRG.596	chr1;chr1;chr1;chr1;chr1;chr1;chr1;chr1	92500000;92500950;92502039;92503112;92506668;92507550;92508115;92508749	92500202;92501020;92502087;92503244;92506775;92507612;92508162;92509916	+;+;+;+;+;+;+;+	1843	116	217	150	88	280	184
ENSMUSG00000056128.3	chr1;chr1	92571736;92575468	92572041;92576368	+;+	1207	0	3	0	0	0	6
MSTRG.616	chr1;chr1;chr1;chr1;chr1;chr1;chr1;chr1;chr1;chr1;chr1;chr1;chr1;chr1;chr1;chr1;chr1;chr1;chr1;chr1;chr1;chr1;chr1;chr1;chr1;chr1;chr1;chr1;chr1;chr1;chr1;chr1;chr1;chr1;chr1;chr1;chr1;chr1;chr1;chr1;chr1;chr1;chr1;chr1;chr1;chr1;chr1;chr1;chr1;chr1;chr1;chr1;chr1;chr1;chr1;chr1;chr1;chr1;chr1;chr1;chr1;chr1;chr1;chr1;chr1;chr1;chr1;chr1;chr1;chr1;chr1;chr1;chr1;chr1;chr1;chr1;chr1;chr1;chr1;chr1…	92663435;92663436;92663436;92663964;92664899;92664899;92664899;92664899;92669527;92669527;92669527;92669527;92670012;92670012;92670012;92672106;92672106;92672106;92672331;92672541;92672555;92674018;92674018;92674018;92675333;92675333;92675333;92675850;92676565;92676565;92676565;92678212;92678212;92678212;92678794;92678794;92678918;92678918;92678918;92679036;92679036;92679036;92680803;92680803;926…	92664180;92664180;92664180;92664180;92665063;92665063;92665063;92665063;92669790;92669625;92669625;92669625;92670275;92670275;92670275;92672325;92672491;92672862;92672480;92672862;92672862;92674120;92674120;92674120;92675846;92676031;92676031;92676031;92676661;92676661;92676661;92678705;92678720;92678705;92678805;92678805;92678954;92678954;92678954;92679068;92679068;92679068;92680865;92680865;926…	-;-;-;-;-;-;-;-;-;-;-;-;-;-;-;-;-;-;-;-;-;-;-;-;-;-;-;-;-;-;-;-;-;-;-;-;-;-;-;-;-;-;-;-;-;-;-;-;-;-;-;-;-;-;-;-;-;-;-;-;-;-;-;-;-;-;-;-;-;-;-;-;-;-;-;-;-;-;-;-;-;-;-;-;-;-;-;-;-;-;-;-;-;-;-;-;-;-;-;-;-;-;-;-;-;-;-;-;-;-;-;-;-;-;-;-;-;-;-;-;-;-;-;-;-;-;-;-;-;-;-;-;-;-;-;-;-;-;-;-;-;-;-;-;-;-;-;-;-;-;-;-;-;-;-;-;-;-;-;-;-	11950	2562	5134	2037	1683	11325	9035
MSTRG.618	chr1;chr1	92715638;92716524	92716493;92716561	-;-	894	6	29	9	20	48	22
ENSMUSG00000026303.6	chr1;chr1;chr1;chr1;chr1;chr1;chr1;chr1;chr1;chr1;chr1;chr1;chr1;chr1;chr1;chr1;chr1;chr1;chr1;chr1	92811662;92818422;92824256;92824560;92824900;92824900;92826667;92828071;92829894;92831890;92834231;92835746;92835936;92836297;92836297;92838265;92839449;92840272;92842191;92845160	92811830;92818555;92824781;92824781;92825009;92825012;92826770;92828193;92830098;92832029;92834314;92836088;92836088;92836816;92836452;92838357;92839535;92840326;92842291;92847719	+;+;+;+;+;+;+;+;+;+;+;+;+;+;+;+;+;+;+;+	5357	11	5	1	0	22	9
ENSMUSG00000090550.1	chr1;chr1	92849685;92850426	92849781;92850589	+;+	261	0	0	0	0	0	0
ENSMUSG00000026304.7	chr1;chr1;chr1;chr1;chr1;chr1;chr1;chr1;chr1;chr1;chr1;chr1;chr1;chr1;chr1;chr1;chr1;chr1;chr1;chr1;chr1;chr1;chr1;chr1;chr1;chr1;chr1	92854710;92854712;92855308;92855431;92855745;92855745;92855745;92855745;92856578;92856579;92856579;92856579;92856579;92857688;92857688;92857688;92857688;92857688;92860721;92860721;92860721;92864085;92864085;92865807;92865807;92865807;92866157	92855576;92855576;92855576;92855576;92855838;92855838;92855838;92855838;92856704;92856704;92856704;92856704;92856704;92857839;92857839;92857839;92857839;92857839;92860880;92860880;92860880;92864194;92864244;92866125;92865913;92866238;92866221	-;-;-;-;-;-;-;-;-;-;-;-;-;-;-;-;-;-;-;-;-;-;-;-;-;-;-	1992	0	0	0	0	0	0
MSTRG.622	chr1;chr1;chr1;chr1;chr1;chr1;chr1;chr1;chr1;chr1;chr1;chr1;chr1;chr1;chr1;chr1;chr1;chr1;chr1;chr1;chr1;chr1;chr1;chr1;chr1;chr1;chr1;chr1;chr1;chr1;chr1;chr1;chr1;chr1;chr1;chr1;chr1;chr1;chr1;chr1;chr1;chr1;chr1;chr1;chr1;chr1;chr1;chr1;chr1;chr1;chr1;chr1;chr1;chr1;chr1;chr1;chr1;chr1;chr1;chr1;chr1;chr1;chr1;chr1;chr1;chr1;chr1;chr1;chr1;chr1;chr1;chr1;chr1;chr1;chr1;chr1;chr1;chr1;chr1;chr1…	92895304;92950021;92950021;92950021;92950163;92965140;92965140;92965140;92965140;92965140;92969901;92969901;92969901;92973521;92973521;92973521;92974968;92974968;92974968;92975608;92975608;92975608;92978718;92981523;92981523;92981523;92983636;92985211;92985211;92988179;92988179;92990137;92990137;92990137;92997154;92997154;92997154;92997154;92997154;92997762;92997762;92997762;92997762;92997762;929…	92895470;92950300;92950300;92950300;92950300;92965226;92965226;92965226;92965226;92965226;92969918;92969918;92969918;92973568;92973568;92973568;92975012;92975012;92975012;92975658;92975658;92975658;92978756;92981582;92981582;92981582;92983701;92985288;92985288;92988244;92988244;92990214;92990214;92990214;92997189;92997189;92997189;92997189;92997189;92997887;92997887;92997887;92997887;92997887;929…	+;+;+;+;+;+;+;+;+;+;+;+;+;+;+;+;+;+;+;+;+;+;+;+;+;+;+;+;+;+;+;+;+;+;+;+;+;+;+;+;+;+;+;+;+;+;+;+;+;+;+;+;+;+;+;+;+;+;+;+;+;+;+;+;+;+;+;+;+;+;+;+;+;+;+;+;+;+;+;+;+;+;+;+;+;+;+;+;+	5848	376	864	309	516	634	537
ENSMUSG00000070732.1	chr1;chr1;chr1;chr1;chr1;chr1;chr1;chr1;chr1;chr1;chr1;chr1;chr1;chr1;chr1;chr1	93041680;93046660;93048742;93050471;93051962;93053232;93053495;93053641;93058935;93059629;93061491;93061672;93063376;93065270;93065534;93066665	93041746;93046750;93050237;93050529;93052132;93053415;93053517;93053725;93059049;93059757;93061570;93061742;93063661;93065415;93065673;93067372	+;+;+;+;+;+;+;+;+;+;+;+;+;+;+;+	3851	0	0	0	0	0	0
ENSMUSG00000034353.7	chr1;chr1;chr1;chr1;chr1;chr1;chr1;chr1;chr1;chr1	93076399;93076399;93076399;93093348;93093348;93093348;93101824;93102974;93102974;93119683	93076717;93076717;93076717;93093486;93093486;93093486;93101902;93103365;93103367;93121773	+;+;+;+;+;+;+;+;+;+	3022	1	8	3	1	6	5
MSTRG.619	chr1;chr1;chr1;chr1;chr1;chr1;chr1;chr1;chr1;chr1;chr1;chr1;chr1;chr1;chr1;chr1;chr1;chr1;chr1;chr1;chr1;chr1;chr1;chr1;chr1;chr1;chr1;chr1;chr1;chr1;chr1;chr1	93146888;93146914;93147143;93150337;93150337;93150792;93150837;93150840;93158844;93158844;93158844;93161795;93161795;93161795;93171827;93171827;93171827;93172963;93172963;93172963;93174838;93174838;93174838;93176082;93176082;93176082;93180524;93180524;93180524;93181882;93181882;93181882	93147014;93147014;93147430;93150404;93150404;93150970;93150970;93150970;93158873;93158873;93158873;93161860;93161860;93161860;93171894;93171894;93171894;93173033;93173033;93173033;93174895;93174895;93174895;93176114;93176114;93176114;93180586;93180586;93180586;93182500;93185454;93182317	+;+;+;+;+;+;+;+;+;+;+;+;+;+;+;+;+;+;+;+;+;+;+;+;+;+;+;+;+;+;+;+	4624	252	356	287	240	270	214
MSTRG.623	chr1	93192622	93193513	+	892	12	20	5	23	16	16
MSTRG.624	chr1;chr1	93193780;93200869	93194135;93200982	-;-	470	8	6	7	22	14	13
MSTRG.625	chr1;chr1;chr1;chr1;chr1;chr1;chr1;chr1;chr1;chr1;chr1;chr1;chr1;chr1;chr1;chr1;chr1;chr1;chr1;chr1;chr1;chr1;chr1;chr1;chr1;chr1;chr1;chr1;chr1;chr1;chr1;chr1;chr1;chr1;chr1;chr1;chr1;chr1;chr1;chr1;chr1;chr1;chr1;chr1;chr1;chr1;chr1;chr1;chr1;chr1;chr1;chr1;chr1;chr1;chr1;chr1;chr1;chr1;chr1;chr1;chr1	93194915;93194937;93194945;93194946;93194947;93194981;93194984;93195004;93195981;93196509;93197088;93197105;93197105;93197105;93197105;93197105;93197105;93197105;93197105;93199346;93199346;93199346;93199346;93199346;93199346;93199346;93199346;93199350;93199374;93201014;93201851;93201851;93201851;93201851;93201851;93201851;93201851;93201851;93204870;93204891;93204891;93204891;93204891;93204891;932…	93195025;93195025;93195025;93195025;93195025;93195025;93195025;93195077;93196046;93196598;93197217;93197217;93197217;93197217;93197217;93197217;93197217;93197217;93197217;93199446;93199446;93199446;93199446;93199446;93199446;93200088;93199446;93199446;93199446;93201045;93202031;93202013;93202031;93202031;93202031;93202031;93202031;93202031;93205018;93205018;93205018;93205018;93205018;93205018;932…	+;+;+;+;+;+;+;+;+;+;+;+;+;+;+;+;+;+;+;+;+;+;+;+;+;+;+;+;+;+;+;+;+;+;+;+;+;+;+;+;+;+;+;+;+;+;+;+;+;+;+;+;+;+;+;+;+;+;+;+;+	4549	75	161	78	65	190	133
MSTRG.626	chr1;chr1;chr1	93201669;93216462;93217654	93202009;93216585;93217678	-;-;-	490	1	4	4	0	5	1
ENSMUSG00000049515.5	chr1;chr1;chr1;chr1;chr1;chr1;chr1;chr1;chr1	93218652;93220056;93221613;93224053;93231267;93237086;93238423;93239118;93240892	93219003;93220246;93221799;93224235;93231398;93237200;93238520;93239312;93244880	+;+;+;+;+;+;+;+;+	5442	0	0	0	0	9	0
ENSMUSG00000026308.8	chr1;chr1;chr1;chr1;chr1;chr1;chr1;chr1	93247593;93250183;93252029;93253911;93254332;93255365;93255913;93257586	93247712;93251029;93252164;93253997;93254487;93255553;93256058;93258993	+;+;+;+;+;+;+;+	3089	0	5	0	3	0	1
ENSMUSG00000047443.8	chr1;chr1;chr1;chr1;chr1;chr1;chr1;chr1	93263007;93264942;93265948;93266663;93266992;93267202;93267959;93268955	93263225;93265058;93266050;93266919;93267100;93267292;93268037;93270793	+;+;+;+;+;+;+;+	2814	0	8	2	7	6	2
MSTRG.627	chr1;chr1;chr1;chr1;chr1;chr1;chr1;chr1;chr1;chr1;chr1;chr1;chr1;chr1;chr1;chr1;chr1;chr1;chr1;chr1;chr1;chr1;chr1;chr1	93271984;93272408;93272895;93272895;93275043;93275043;93278428;93278428;93279881;93279881;93281142;93281142;93281817;93281817;93283792;93283792;93284922;93284922;93287184;93287184;93287709;93287709;93295228;93295228	93272115;93272659;93272976;93272976;93275162;93275162;93278549;93278549;93279968;93279968;93281235;93281235;93281923;93281923;93283918;93283918;93285041;93285041;93287240;93287240;93287774;93287774;93295360;93295360	-;-;-;-;-;-;-;-;-;-;-;-;-;-;-;-;-;-;-;-;-;-;-;-	1500	144	180	120	124	212	167
ENSMUSG00000067071.2	chr1;chr1;chr1;chr1;chr1;chr1;chr1;chr1;chr1;chr1;chr1;chr1;chr1;chr1;chr1;chr1;chr1	93308060;93308060;93308060;93308864;93308925;93309298;93309298;93309298;93309298;93309470;93309470;93309470;93309470;93309634;93309634;93309634;93310548	93309059;93309059;93309379;93309059;93309059;93309556;93309379;93309379;93309379;93309556;93309556;93309556;93309785;93309785;93309799;93309799;93310615	-;-;-;-;-;-;-;-;-;-;-;-;-;-;-;-;-	1808	30	23	14	21	28	21
MSTRG.628	chr1;chr1;chr1;chr1;chr1;chr1;chr1;chr1;chr1;chr1;chr1;chr1;chr1;chr1;chr1;chr1;chr1;chr1;chr1;chr1;chr1;chr1;chr1;chr1;chr1;chr1;chr1;chr1;chr1;chr1;chr1;chr1;chr1;chr1;chr1;chr1;chr1;chr1;chr1;chr1;chr1;chr1;chr1;chr1;chr1;chr1	93312561;93312561;93315952;93315952;93316983;93316983;93317941;93317945;93320267;93320267;93324316;93324316;93325961;93325961;93327351;93327351;93327555;93327555;93329385;93329385;93329973;93329973;93331199;93331199;93331594;93331594;93332227;93332227;93334911;93334911;93336464;93336464;93337409;93337409;93341162;93341162;93342078;93342078;93345285;93345285;93346390;93346390;93347182;93347182;933…	93314597;93314597;93316102;93316102;93317175;93317171;93318131;93318131;93321063;93321063;93324555;93324555;93326125;93326125;93327457;93327457;93327717;93327717;93329469;93329469;93330098;93330098;93331307;93331307;93331747;93331747;93332333;93332333;93334989;93334989;93336606;93336606;93337460;93337460;93341363;93341363;93342199;93342199;93345439;93345439;93346455;93346455;93347420;93347420;933…	-;-;-;-;-;-;-;-;-;-;-;-;-;-;-;-;-;-;-;-;-;-;-;-;-;-;-;-;-;-;-;-;-;-;-;-;-;-;-;-;-;-;-;-;-;-	5841	72	172	95	64	121	152
MSTRG.631	chr1;chr1;chr1;chr1;chr1;chr1;chr1;chr1;chr1;chr1;chr1;chr1;chr1;chr1;chr1	93391245;93394530;93396079;93397350;93397582;93402000;93404070;93414871;93416155;93416633;93417461;93417764;93419408;93422456;93424195	93391465;93394598;93396240;93397487;93398001;93402071;93404145;93414891;93416239;93416716;93417584;93417800;93419484;93422679;93425880	+;+;+;+;+;+;+;+;+;+;+;+;+;+;+	3496	17	85	40	40	116	52
MSTRG.632	chr1;chr1;chr1;chr1;chr1;chr1;chr1;chr1;chr1;chr1;chr1;chr1;chr1;chr1;chr1;chr1;chr1;chr1;chr1;chr1;chr1;chr1;chr1;chr1;chr1;chr1	93437142;93437142;93437286;93437657;93437730;93440728;93440728;93440728;93440733;93440733;93443505;93443505;93443505;93443505;93443505;93443623;93448631;93448631;93448631;93448631;93448631;93451328;93451328;93451328;93451328;93451328	93437441;93437441;93437441;93437752;93437752;93440874;93440874;93440874;93440874;93440874;93443807;93443807;93443561;93443807;93443807;93443807;93449016;93449016;93449016;93449016;93449016;93456167;93456167;93456167;93451694;93456167	+;+;+;+;+;+;+;+;+;+;+;+;+;+;+;+;+;+;+;+;+;+;+;+;+;+	6072	73	127	83	52	172	125
MSTRG.633	chr1;chr1	93440661;93441129	93441108;93442269	-;-	1589	7	34	17	16	15	29
MSTRG.634	chr1;chr1	93698038;93743966	93698726;93744605	+;+	1329	59	88	16	16	92	50
MSTRG.637	chr1	93825362	93827753	-	2392	18	53	30	13	53	45
MSTRG.638	chr1;chr1;chr1;chr1;chr1;chr1;chr1;chr1;chr1;chr1;chr1;chr1;chr1;chr1;chr1;chr1;chr1;chr1;chr1;chr1;chr1;chr1;chr1;chr1;chr1;chr1;chr1;chr1;chr1;chr1;chr1;chr1;chr1;chr1;chr1;chr1;chr1;chr1;chr1;chr1;chr1;chr1;chr1;chr1;chr1;chr1;chr1;chr1;chr1	93829334;93829535;93830233;93830233;93831179;93831179;93842477;93842477;93843995;93843995;93851867;93851867;93852619;93852619;93854932;93854932;93855988;93855988;93858030;93858030;93861357;93861357;93864915;93864930;93867520;93867520;93869277;93869277;93872016;93872016;93878606;93878606;93880955;93880955;93881238;93881238;93884122;93884122;93888060;93888060;93892634;93892634;93898732;93898732;939…	93829963;93829963;93830374;93830374;93831263;93831263;93842610;93842610;93844113;93844113;93851964;93851964;93852738;93852738;93855019;93855019;93856043;93856043;93858137;93858137;93861403;93861403;93865035;93865035;93867653;93867653;93869463;93869463;93872270;93872270;93878829;93878829;93881150;93881150;93881354;93881354;93884234;93884234;93888191;93888191;93892755;93892755;93898852;93898852;939…	-;-;-;-;-;-;-;-;-;-;-;-;-;-;-;-;-;-;-;-;-;-;-;-;-;-;-;-;-;-;-;-;-;-;-;-;-;-;-;-;-;-;-;-;-;-;-;-;-	4091	68	115	98	42	194	150
MSTRG.639	chr1;chr1	93885628;93887450	93887409;93889205	+;+	3538	16	28	17	6	47	35
MSTRG.636	chr1;chr1;chr1;chr1;chr1;chr1;chr1;chr1;chr1;chr1;chr1;chr1;chr1	94335587;94336419;94348588;94348588;94356957;94356957;94358868;94359655;94360938;94363958;94366440;94367394;94370240	94336484;94336484;94348696;94348696;94357294;94357042;94358922;94359734;94361059;94364044;94366655;94367562;94370437	-;-;-;-;-;-;-;-;-;-;-;-;-	2272	2075	4155	3182	3344	1854	1500
ENSMUSG00000067064.1	chr1	94376258	94377196	-	939	0	0	0	0	0	0
ENSMUSG00000057464.2	chr1	94387395	94388330	-	936	0	0	0	0	0	0
ENSMUSG00000042849.4	chr1;chr1	94407625;94414893	94408613;94415092	-;-	1189	0	0	0	0	0	0
ENSMUSG00000058904.2	chr1	94469702	94470783	+	1082	0	0	0	0	0	0
ENSMUSG00000046300.2	chr1	94484909	94485874	+	966	0	0	0	0	0	0
ENSMUSG00000062497.1	chr1	94493098	94494069	+	972	0	0	0	0	0	0
ENSMUSG00000063583.4	chr1;chr1	94504416;94505417	94505376;94505424	+;+	969	0	0	0	0	0	0
ENSMUSG00000061616.3	chr1	94516458	94517578	+	1121	0	0	0	0	0	0
MSTRG.641	chr1;chr1;chr1;chr1;chr1;chr1;chr1;chr1;chr1;chr1;chr1;chr1;chr1	94533722;94533722;94533722;94533722;94535947;94536264;94536264;94536264;94536264;94536821;94538184;94538457;94538457	94533980;94533980;94533980;94533980;94536336;94536486;94536336;94536336;94536336;94537141;94538500;94538562;94538562	-;-;-;-;-;-;-;-;-;-;-;-;-	1499	550	559	304	156	419	230
ENSMUSG00000044055.5	chr1;chr1;chr1;chr1;chr1;chr1;chr1;chr1;chr1	94540795;94540796;94541759;94541759;94541911;94541911;94542261;94542261;94545328	94541094;94541094;94541785;94541785;94542003;94542003;94544831;94542453;94545418	-;-;-;-;-;-;-;-;-	3082	1	0	0	0	0	0
MSTRG.642	chr1;chr1;chr1;chr1;chr1;chr1;chr1;chr1;chr1	94728222;94749924;94751435;94752484;94753564;94753825;94754049;94754432;94754909	94728674;94750082;94751823;94752649;94753694;94753944;94754182;94754607;94756775	+;+;+;+;+;+;+;+;+	3595	27	67	55	26	94	52
MSTRG.643	chr1	94746955	94747020	+	66	0	0	0	0	0	0
ENSMUSG00000034212.6	chr1;chr1;chr1;chr1;chr1;chr1;chr1;chr1;chr1;chr1;chr1;chr1;chr1;chr1;chr1;chr1;chr1;chr1;chr1;chr1;chr1;chr1;chr1;chr1;chr1;chr1;chr1;chr1;chr1;chr1;chr1;chr1;chr1;chr1;chr1;chr1;chr1;chr1;chr1;chr1;chr1;chr1;chr1;chr1;chr1;chr1;chr1;chr1;chr1;chr1;chr1;chr1;chr1;chr1	94766706;94766706;94766706;94767386;94767386;94767386;94768250;94768250;94768250;94773112;94773112;94773112;94773588;94773588;94773588;94774908;94774908;94774908;94775892;94775892;94775892;94777557;94777557;94777557;94778328;94778328;94778328;94780319;94780319;94780319;94781412;94781412;94781412;94782713;94782713;94782713;94783200;94783200;94783200;94785024;94785024;94785024;94792646;94792646;947…	94766895;94766895;94766895;94767546;94767546;94767546;94768325;94768322;94768325;94773277;94773277;94773277;94773701;94773701;94773701;94775039;94775039;94775039;94775999;94775999;94775999;94777697;94777697;94777697;94778468;94778468;94778468;94780490;94780490;94780490;94781842;94781842;94781842;94782871;94782871;94782871;94783416;94783416;94783416;94785493;94785493;94785493;94792789;94792789;947…	-;-;-;-;-;-;-;-;-;-;-;-;-;-;-;-;-;-;-;-;-;-;-;-;-;-;-;-;-;-;-;-;-;-;-;-;-;-;-;-;-;-;-;-;-;-;-;-;-;-;-;-;-;-	3246	0	7	3	4	4	4
MSTRG.644	chr1;chr1	94803566;94804142	94804000;94805197	+;+	1491	41	41	48	20	30	24
MSTRG.645	chr1;chr1	94804957;94807156	94806555;94807341	-;-	1785	4	2	7	8	14	6
MSTRG.646	chr1;chr1;chr1;chr1;chr1;chr1;chr1;chr1;chr1;chr1;chr1	94807982;94811636;94812391;94812932;94813288;94813724;94814211;94814595;94815450;94815761;94816139	94808060;94811776;94812542;94813048;94813523;94813837;94814323;94814703;94815680;94815903;94817415	+;+;+;+;+;+;+;+;+;+;+	2712	113	180	209	99	297	232
MSTRG.649	chr1;chr1;chr1;chr1;chr1;chr1;chr1;chr1;chr1;chr1;chr1;chr1;chr1;chr1;chr1;chr1;chr1;chr1;chr1;chr1;chr1;chr1;chr1;chr1;chr1;chr1;chr1;chr1;chr1;chr1;chr1;chr1;chr1	94830953;94831343;94831410;94834522;94834522;94834522;94835900;94835900;94835900;94836860;94836860;94836860;94839059;94839059;94839281;94839877;94839877;94840256;94840256;94840256;94841272;94841272;94841594;94843130;94843262;94843351;94843351;94843462;94843792;94843792;94844086;94844086;94844086	94831591;94831591;94831591;94834653;94834653;94834653;94836096;94836096;94836096;94837077;94837549;94837077;94839200;94839200;94840043;94840043;94840043;94840321;94840518;94840518;94841474;94841474;94841855;94843175;94843532;94843550;94843550;94843837;94843837;94843837;94844506;94844167;94844518	+;+;+;+;+;+;+;+;+;+;+;+;+;+;+;+;+;+;+;+;+;+;+;+;+;+;+;+;+;+;+;+;+	4346	50	90	43	34	64	38
MSTRG.647	chr1;chr1;chr1;chr1;chr1;chr1	94869696;94871924;94875480;94879135;94879135;94879135	94869858;94872025;94875878;94882441;94882968;94882968	+;+;+;+;+;+	4498	170	275	25	33	291	224
ENSMUSG00000045091.4	chr1;chr1;chr1	94902911;94905138;94908552	94903586;94905254;94908846	+;+;+	1088	0	0	0	0	0	0
ENSMUSG00000014602.8	chr1;chr1;chr1;chr1;chr1;chr1;chr1;chr1;chr1;chr1;chr1;chr1;chr1;chr1;chr1;chr1;chr1;chr1;chr1;chr1;chr1;chr1;chr1;chr1;chr1;chr1;chr1;chr1;chr1;chr1;chr1;chr1;chr1;chr1;chr1;chr1;chr1;chr1;chr1;chr1;chr1;chr1;chr1;chr1;chr1;chr1;chr1;chr1;chr1;chr1;chr1;chr1;chr1;chr1;chr1;chr1;chr1;chr1;chr1;chr1;chr1;chr1;chr1;chr1;chr1;chr1;chr1;chr1;chr1;chr1;chr1;chr1;chr1;chr1;chr1;chr1;chr1;chr1;chr1;chr1…	94912033;94912033;94912033;94914328;94915034;94915529;94915529;94915529;94915529;94915529;94916384;94916384;94916384;94916384;94916384;94917035;94917035;94917035;94917035;94917035;94917790;94917790;94917790;94917790;94917790;94918303;94918303;94918303;94918303;94918303;94918898;94918898;94918898;94918898;94918898;94919503;94919503;94919503;94919503;94919503;94920036;94920036;94920036;94920036;949…	94915076;94915076;94915076;94915076;94915076;94915647;94915647;94915647;94915647;94915647;94916576;94916576;94916576;94916576;94916576;94917187;94917187;94917187;94917187;94917187;94917914;94917914;94917914;94917914;94917914;94918380;94918380;94918380;94918380;94918380;94919098;94919098;94919098;94919098;94919098;94919648;94919648;94919648;94919648;94919648;94920097;94920097;94920097;94920097;949…	-;-;-;-;-;-;-;-;-;-;-;-;-;-;-;-;-;-;-;-;-;-;-;-;-;-;-;-;-;-;-;-;-;-;-;-;-;-;-;-;-;-;-;-;-;-;-;-;-;-;-;-;-;-;-;-;-;-;-;-;-;-;-;-;-;-;-;-;-;-;-;-;-;-;-;-;-;-;-;-;-;-;-;-;-;-;-;-;-;-;-;-;-;-;-;-;-;-;-;-;-;-;-;-;-;-;-;-;-;-;-;-;-;-;-;-;-;-;-;-;-;-;-;-;-;-;-;-;-;-;-;-;-;-;-;-;-;-;-;-;-;-;-;-;-;-;-;-;-;-;-;-;-;-;-;-;-;-;-;-;-;-;-;-;-;-;-;-;-;-;-;-;-;-;-;-;-;-;-;-;-;-;-;-;-;-;-;-;-;-;-;-;-;-;-;-;-;-;-;-…	8311	8	28	21	20	18	3
ENSMUSG00000090847.1	chr1	95005394	95007262	-	1869	0	0	0	0	0	0
ENSMUSG00000026272.5	chr1;chr1;chr1;chr1;chr1;chr1;chr1;chr1;chr1;chr1;chr1	95031822;95032186;95033872;95034477;95035858;95036899;95037891;95038645;95040632;95041088;95041637	95032101;95032378;95033936;95034577;95035928;95036983;95037986;95038714;95040727;95041216;95041984	+;+;+;+;+;+;+;+;+;+;+	1534	0	1	0	0	3	0
ENSMUSG00000034159.6	chr1;chr1;chr1;chr1;chr1;chr1;chr1;chr1;chr1;chr1;chr1;chr1	95047926;95048160;95049494;95049494;95051064;95051064;95052556;95052556;95056178;95056178;95057379;95057466	95048677;95048677;95049850;95049850;95051217;95051217;95052781;95052781;95056927;95056927;95057447;95057525	-;-;-;-;-;-;-;-;-;-;-;-	2368	0	0	0	0	1	0
MSTRG.650	chr1;chr1;chr1;chr1;chr1;chr1;chr1	95112476;95113549;95114333;95120137;95120662;95123178;95125366	95112713;95113669;95114466;95120235;95120787;95123309;95127649	+;+;+;+;+;+;+	3134	6	12	0	0	40	37
MSTRG.655	chr1;chr1;chr1;chr1;chr1;chr1;chr1;chr1;chr1;chr1;chr1;chr1;chr1;chr1;chr1;chr1;chr1;chr1;chr1;chr1;chr1;chr1;chr1;chr1;chr1;chr1;chr1;chr1;chr1;chr1;chr1;chr1;chr1;chr1;chr1;chr1;chr1;chr1;chr1;chr1;chr1;chr1;chr1;chr1;chr1;chr1;chr1;chr1;chr1;chr1;chr1;chr1;chr1;chr1;chr1;chr1;chr1;chr1;chr1;chr1;chr1;chr1;chr1;chr1;chr1;chr1;chr1;chr1;chr1;chr1;chr1;chr1;chr1;chr1;chr1;chr1;chr1;chr1;chr1;chr1	95132418;95132428;95152842;95152842;95155543;95155543;95156222;95156222;95158226;95158226;95158681;95158681;95161615;95161615;95161856;95161856;95167719;95167719;95168176;95168176;95168432;95168432;95169069;95169069;95170626;95170626;95170921;95170921;95171008;95171182;95171182;95171182;95171874;95171874;95171874;95177058;95177058;95177058;95177814;95177814;95177814;95177814;95178185;95178229;951…	95132778;95132778;95153129;95153129;95155683;95155683;95156384;95156384;95158351;95158351;95158794;95158794;95161728;95161728;95161969;95161969;95167844;95167844;95168280;95168280;95168545;95168545;95169185;95169185;95170742;95170742;95171037;95171037;95171037;95171295;95171295;95171295;95172047;95172047;95172047;95177171;95177171;95177171;95177927;95177927;95177927;95177927;95178342;95178342;951…	+;+;+;+;+;+;+;+;+;+;+;+;+;+;+;+;+;+;+;+;+;+;+;+;+;+;+;+;+;+;+;+;+;+;+;+;+;+;+;+;+;+;+;+;+;+;+;+;+;+;+;+;+;+;+;+;+;+;+;+;+;+;+;+;+;+;+;+;+;+;+;+;+;+;+;+;+;+;+;+	9491	1147	2573	769	915	6650	5367
MSTRG.656	chr1;chr1	95137265;95137821	95137793;95139177	+;+	1886	23	47	14	32	90	106
MSTRG.660	chr1;chr1;chr1;chr1;chr1;chr1;chr1;chr1;chr1;chr1;chr1;chr1;chr1;chr1;chr1	95195788;95197782;95198005;95198494;95199236;95199295;95199295;95200075;95201185;95201185;95201185;95202402;95202402;95202402;95202402	95198161;95198372;95198237;95199479;95199479;95199479;95199479;95201683;95201683;95201683;95201683;95202441;95202492;95202456;95202440	-;-;-;-;-;-;-;-;-;-;-;-;-;-;-	5271	619	1181	370	518	2754	1895
MSTRG.651	chr1;chr1;chr1;chr1;chr1;chr1;chr1;chr1;chr1;chr1;chr1;chr1;chr1;chr1;chr1;chr1;chr1;chr1;chr1;chr1;chr1;chr1;chr1;chr1;chr1;chr1;chr1;chr1;chr1;chr1;chr1;chr1;chr1;chr1;chr1;chr1;chr1;chr1;chr1;chr1;chr1;chr1;chr1	95205347;95205355;95206415;95206662;95207345;95207345;95207345;95207345;95209373;95209373;95209373;95210858;95210858;95213362;95213362;95213598;95213598;95214405;95216537;95217071;95217071;95217352;95217352;95220779;95220779;95221941;95221941;95223793;95223793;95227332;95227332;95228136;95228136;95231120;95231120;95232187;95232187;95233922;95233922;95234026;95239103;95239835;95239843	95206826;95206826;95206826;95206826;95207491;95207921;95207491;95207491;95209725;95209506;95209506;95211057;95211057;95213496;95213496;95213723;95213990;95216704;95216704;95217252;95217252;95218799;95218799;95220932;95220932;95222109;95222109;95224053;95224053;95227466;95227466;95228276;95228276;95231290;95231290;95232422;95232422;95234157;95234157;95234157;95239366;95240042;95240059	-;-;-;-;-;-;-;-;-;-;-;-;-;-;-;-;-;-;-;-;-;-;-;-;-;-;-;-;-;-;-;-;-;-;-;-;-;-;-;-;-;-;-	9060	17	30	23	21	37	24
MSTRG.653	chr1;chr1;chr1;chr1;chr1;chr1;chr1;chr1;chr1;chr1;chr1;chr1;chr1;chr1;chr1;chr1	95239431;95240284;95242733;95242733;95246902;95246902;95247526;95247526;95247903;95248083;95249094;95249094;95250906;95254334;95257303;95261467	95240288;95240288;95242864;95242864;95246957;95246957;95247591;95247591;95248213;95248213;95249157;95249256;95251022;95254438;95257389;95270066	+;+;+;+;+;+;+;+;+;+;+;+;+;+;+;+	10495	259	496	260	233	560	557
MSTRG.654	chr1	95259832	95259934	+	103	0	2	0	0	0	1
ENSMUSG00000034107.4	chr1;chr1;chr1;chr1;chr1;chr1;chr1;chr1;chr1;chr1;chr1;chr1;chr1;chr1;chr1;chr1;chr1;chr1;chr1;chr1;chr1;chr1;chr1;chr1	95270473;95271712;95273852;95276992;95281388;95282124;95283812;95285174;95286856;95287978;95288780;95290914;95291125;95291864;95292042;95293854;95294209;95295662;95297021;95298008;95298338;95298714;95299218;95299527	95270624;95271826;95273909;95277122;95281495;95282260;95283869;95285284;95287021;95288068;95288876;95291057;95291262;95291962;95292144;95293965;95294263;95295759;95297151;95298213;95298480;95298804;95299337;95300079	+;+;+;+;+;+;+;+;+;+;+;+;+;+;+;+;+;+;+;+;+;+;+;+	3217	0	0	0	1	0	0
MSTRG.662	chr1;chr1;chr1;chr1;chr1;chr1;chr1;chr1;chr1;chr1;chr1;chr1;chr1;chr1;chr1;chr1;chr1;chr1;chr1;chr1;chr1;chr1;chr1;chr1;chr1;chr1;chr1;chr1;chr1;chr1;chr1;chr1;chr1;chr1;chr1;chr1;chr1;chr1;chr1;chr1;chr1;chr1;chr1;chr1;chr1;chr1;chr1;chr1;chr1;chr1;chr1;chr1;chr1;chr1;chr1;chr1	95302517;95304343;95304946;95304946;95305266;95305266;95305528;95305528;95308940;95308940;95310068;95310068;95310404;95310404;95311389;95311389;95313078;95313078;95313749;95313749;95314045;95314045;95316646;95316646;95317661;95317661;95317920;95317920;95319841;95319841;95320347;95320347;95321844;95321844;95324135;95324135;95324725;95324725;95325955;95325955;95326675;95326675;95327532;95327532;953…	95304836;95304836;95305074;95305074;95305382;95305382;95305713;95305713;95309083;95309083;95310202;95310202;95310508;95310508;95311543;95311543;95313216;95313216;95313967;95313967;95314266;95314266;95316864;95316864;95317792;95317792;95318006;95318006;95319954;95319954;95320451;95320451;95321983;95321983;95324213;95324213;95324829;95324829;95326062;95326062;95326881;95326881;95327747;95327747;953…	-;-;-;-;-;-;-;-;-;-;-;-;-;-;-;-;-;-;-;-;-;-;-;-;-;-;-;-;-;-;-;-;-;-;-;-;-;-;-;-;-;-;-;-;-;-;-;-;-;-;-;-;-;-;-;-	6345	2740	6315	3676	3114	6354	5102
MSTRG.663	chr1	95318265	95319065	+	801	1	1	2	0	5	0
MSTRG.664	chr1;chr1;chr1;chr1;chr1;chr1;chr1;chr1;chr1;chr1;chr1;chr1;chr1;chr1;chr1;chr1;chr1;chr1;chr1;chr1;chr1;chr1;chr1;chr1;chr1;chr1;chr1;chr1;chr1;chr1;chr1;chr1;chr1;chr1;chr1;chr1;chr1;chr1;chr1;chr1;chr1;chr1;chr1;chr1;chr1;chr1;chr1;chr1;chr1;chr1;chr1;chr1;chr1;chr1;chr1;chr1;chr1;chr1;chr1;chr1;chr1;chr1;chr1;chr1;chr1;chr1;chr1;chr1;chr1;chr1;chr1;chr1;chr1;chr1;chr1;chr1;chr1;chr1;chr1;chr1…	95375541;95375567;95375570;95375570;95375598;95375612;95375636;95375638;95375685;95375797;95375800;95376041;95376050;95385701;95385701;95385701;95385701;95385701;95385701;95385701;95385705;95385705;95385705;95387734;95387734;95387734;95387734;95387734;95387734;95387734;95387734;95387734;95387734;95387734;95387734;95392156;95392156;95392156;95392156;95392156;95392156;95392156;95392156;95392156;953…	95375645;95375645;95375645;95375645;95375645;95375645;95375757;95375757;95375757;95375891;95375891;95376176;95376143;95385731;95385731;95385731;95385731;95385731;95385731;95385731;95385731;95385731;95385731;95387854;95387854;95387854;95387854;95387854;95387854;95387854;95387854;95387854;95387854;95387854;95387854;95392242;95392242;95392242;95392242;95392242;95392242;95392242;95392242;95392242;953…	+;+;+;+;+;+;+;+;+;+;+;+;+;+;+;+;+;+;+;+;+;+;+;+;+;+;+;+;+;+;+;+;+;+;+;+;+;+;+;+;+;+;+;+;+;+;+;+;+;+;+;+;+;+;+;+;+;+;+;+;+;+;+;+;+;+;+;+;+;+;+;+;+;+;+;+;+;+;+;+;+;+;+;+;+;+;+;+;+;+;+;+;+;+;+;+;+;+;+;+;+;+	5022	1464	3145	2038	1764	2611	2671
MSTRG.665	chr1;chr1;chr1;chr1;chr1;chr1;chr1;chr1;chr1;chr1;chr1;chr1;chr1;chr1;chr1;chr1;chr1;chr1;chr1;chr1;chr1;chr1;chr1;chr1;chr1;chr1;chr1;chr1;chr1;chr1;chr1;chr1;chr1;chr1;chr1;chr1;chr1;chr1;chr1;chr1;chr1;chr1;chr1;chr1;chr1;chr1;chr1;chr1;chr1;chr1;chr1;chr1;chr1;chr1;chr1;chr1;chr1;chr1;chr1;chr1;chr1;chr1;chr1;chr1;chr1;chr1	95408656;95408689;95425145;95425145;95425145;95456813;95456813;95456813;95457721;95457721;95457721;95459886;95459886;95459886;95463994;95463994;95463994;95465658;95465658;95465658;95466450;95466450;95466450;95470948;95470948;95470948;95472947;95472947;95472947;95473400;95473400;95473400;95474225;95474225;95474225;95476317;95476317;95476317;95496500;95496500;95499955;95499955;95500787;95500787;955…	95408761;95408761;95425356;95425356;95425356;95456917;95456917;95456917;95457763;95457763;95457763;95459964;95459964;95459964;95464091;95464091;95464091;95465772;95465772;95465772;95466597;95466597;95466597;95471043;95471043;95471043;95473110;95473110;95473110;95473468;95473468;95473468;95474282;95474282;95474282;95476575;95477873;95476575;95496678;95496678;95500044;95500044;95500920;95500920;955…	+;+;+;+;+;+;+;+;+;+;+;+;+;+;+;+;+;+;+;+;+;+;+;+;+;+;+;+;+;+;+;+;+;+;+;+;+;+;+;+;+;+;+;+;+;+;+;+;+;+;+;+;+;+;+;+;+;+;+;+;+;+;+;+;+;+	5236	46	141	123	67	204	158
MSTRG.667	chr1;chr1;chr1;chr1;chr1;chr1;chr1;chr1;chr1;chr1;chr1;chr1;chr1;chr1;chr1;chr1;chr1;chr1;chr1;chr1;chr1;chr1;chr1;chr1;chr1;chr1;chr1;chr1;chr1;chr1;chr1;chr1;chr1;chr1;chr1;chr1	95518479;95518482;95518936;95519973;95519973;95519973;95519973;95521130;95521130;95521130;95521130;95521611;95521611;95521611;95522038;95522038;95522038;95522358;95522358;95522427;95522628;95522628;95522628;95523602;95523602;95524231;95524231;95524231;95525611;95525611;95525611;95531875;95531875;95531875;95532124;95532124	95519103;95519103;95519103;95520109;95520109;95520109;95520109;95521201;95521201;95521201;95521201;95521938;95521725;95521725;95522365;95522183;95522183;95522543;95522543;95522543;95522785;95522785;95523710;95523710;95523710;95524287;95524287;95524287;95525841;95525841;95525841;95532056;95531960;95531960;95532299;95532206	-;-;-;-;-;-;-;-;-;-;-;-;-;-;-;-;-;-;-;-;-;-;-;-;-;-;-;-;-;-;-;-;-;-;-;-	3397	212	438	242	178	439	337
ENSMUSG00000093284.1	chr1	95549077	95549367	+	291	0	0	0	0	0	0
MSTRG.661	chr1;chr1;chr1;chr1;chr1	95582271;95582995;95585734;95590637;95591614	95582431;95583246;95585862;95590800;95592339	+;+;+;+;+	1432	10	21	17	12	46	30
MSTRG.668	chr1;chr1;chr1;chr1;chr1;chr1;chr1;chr1;chr1	95601968;95611475;95613209;95621734;95646175;95646424;95646515;95651034;95651034	95602232;95611578;95613318;95621893;95646186;95647562;95647562;95651357;95651415	-;-;-;-;-;-;-;-;-	2172	44	145	80	49	82	64
MSTRG.669	chr1;chr1;chr1;chr1;chr1;chr1;chr1;chr1;chr1;chr1;chr1;chr1;chr1;chr1;chr1;chr1;chr1;chr1;chr1;chr1;chr1;chr1;chr1;chr1;chr1;chr1;chr1;chr1;chr1;chr1;chr1;chr1;chr1;chr1;chr1;chr1;chr1;chr1;chr1;chr1;chr1;chr1;chr1	95648077;95651482;95651622;95664617;95664630;95664630;95664630;95664830;95664830;95664830;95664830;95670347;95670347;95670347;95670347;95671710;95671710;95671710;95671710;95672205;95672205;95672205;95672205;95674862;95674862;95677295;95677295;95677295;95680989;95680989;95680989;95681330;95681330;95681330;95682487;95682487;95682487;95683088;95683088;95683088;95684263;95684263;95684263	95648158;95651631;95651631;95664731;95664731;95664731;95664731;95664901;95664901;95664901;95664901;95670445;95670445;95670445;95670445;95671811;95671811;95671811;95671811;95672277;95674941;95672277;95672260;95674941;95674941;95677488;95677488;95677488;95681067;95681067;95681067;95681475;95681475;95681475;95682543;95682543;95682543;95683181;95683181;95683181;95686372;95684756;95686011	+;+;+;+;+;+;+;+;+;+;+;+;+;+;+;+;+;+;+;+;+;+;+;+;+;+;+;+;+;+;+;+;+;+;+;+;+;+;+;+;+;+;+	6037	118	220	110	48	220	133
MSTRG.673	chr1;chr1;chr1;chr1;chr1;chr1;chr1;chr1;chr1;chr1;chr1;chr1	95689153;95689301;95691303;95691303;95694957;95694957;95694957;95695353;95696642;95697379;95698275;95698275	95689520;95689520;95691500;95691500;95695578;95695047;95695047;95695938;95697487;95697487;95698483;95698511	-;-;-;-;-;-;-;-;-;-;-;-	2631	79	131	92	40	227	133
MSTRG.674	chr1;chr1;chr1;chr1;chr1;chr1;chr1;chr1	95700542;95702625;95708359;95708984;95709243;95712952;95713215;95714858	95700616;95702696;95708525;95709095;95709336;95713087;95713276;95718678	+;+;+;+;+;+;+;+	4539	80	152	136	98	190	137
MSTRG.675	chr1	95705147	95705248	-	102	0	1	0	0	4	2
MSTRG.678	chr1;chr1;chr1;chr1;chr1;chr1;chr1;chr1;chr1;chr1;chr1;chr1;chr1;chr1;chr1;chr1;chr1;chr1;chr1;chr1;chr1;chr1;chr1;chr1;chr1;chr1	95721817;95721851;95722860;95722862;95722862;95723139;95725783;95725783;95725783;95725783;95726334;95726334;95726334;95726334;95729173;95729173;95731864;95731864;95734517;95734517;95735398;95735398;95744680;95744680;95747144;95747144	95721896;95722157;95723448;95723217;95723217;95723217;95725840;95725840;95725840;95725840;95726885;95726476;95726473;95726473;95729366;95729366;95732032;95732032;95734660;95734660;95735540;95735540;95744845;95744845;95748925;95748925	+;+;+;+;+;+;+;+;+;+;+;+;+;+;+;+;+;+;+;+;+;+;+;+;+;+	4138	40	85	62	55	86	51
MSTRG.679	chr1;chr1;chr1;chr1	95757921;95769032;95770167;95770848	95758196;95769118;95770425;95773071	+;+;+;+	2846	0	0	0	0	0	0
MSTRG.681	chr1;chr1;chr1;chr1	95824364;95835182;95836317;95836998	95824639;95835268;95836575;95839221	+;+;+;+	2846	0	0	0	0	0	0
MSTRG.682	chr1;chr1	95879623;95882137	95879788;95882396	+;+	426	3	3	4	1	1	3
ENSMUSG00000073608.3	chr1;chr1;chr1;chr1;chr1;chr1;chr1;chr1	95887086;95888023;95891694;95892488;95892889;95903495;95904618;95905284	95887259;95888341;95891837;95892638;95892980;95903581;95904876;95908118	+;+;+;+;+;+;+;+	4061	2	0	3	0	0	0
ENSMUSG00000034000.8	chr1;chr1;chr1;chr1;chr1;chr1;chr1;chr1;chr1;chr1;chr1;chr1;chr1	95917070;95917173;95918126;95918173;95918935;95918935;95918935;95919270;95919270;95919270;95921014;95921014;95921014	95917193;95917193;95918209;95918209;95919167;95919167;95919167;95919525;95919525;95919525;95924903;95921993;95924903	+;+;+;+;+;+;+;+;+;+;+;+;+	4587	0	0	0	0	0	0
ENSMUSG00000026285.6	chr1;chr1;chr1;chr1;chr1	95934884;95936669;95937287;95937733;95948992	95936115;95936703;95937448;95938092;95949130	-;-;-;-;-	1928	0	0	0	0	0	0
ENSMUSG00000091447.1	chr1;chr1	96048774;96049699	96049507;96049705	+;+	741	0	0	0	0	0	0
ENSMUSG00000077413.1	chr1	96512213	96512281	-	69	0	0	0	0	0	0
ENSMUSG00000089310.1	chr1	96936511	96936620	-	110	0	0	0	0	0	0
MSTRG.683	chr1;chr1;chr1	97210205;97221686;97230513	97210827;97221820;97231861	+;+;+	2107	66	69	53	39	111	60
MSTRG.684	chr1;chr1	97395142;97395198	97395805;97395728	+;+	664	198	358	185	65	256	274
ENSMUSG00000088333.1	chr1	97462119	97462181	-	63	0	0	0	0	0	0
ENSMUSG00000040710.4	chr1;chr1;chr1;chr1;chr1	97484261;97524084;97550090;97557441;97563726	97488541;97524377;97550347;97557572;97564171	-;-;-;-;-	5411	7	14	6	2	37	32
ENSMUSG00000065342.1	chr1	97728706	97728812	-	107	0	0	0	0	0	0
ENSMUSG00000077860.1	chr1	98163428	98163518	-	91	0	0	0	0	0	0
ENSMUSG00000077014.1	chr1	98199723	98199832	+	110	0	0	0	0	0	0
ENSMUSG00000064461.1	chr1	98513676	98513782	+	107	0	0	0	0	0	0
ENSMUSG00000077255.1	chr1	98658608	98658735	+	128	0	0	0	0	0	0
[truncated: 36,085 more rows]
