# Supplementary material for: Identification and Analysis of Key lncRNAs for Adipose Differentiation
Source: Biology (Basel). 2025 Dec 31;15(1):87. doi: 10.3390/biology15010087 (PMC12785126; doi:10.3390/biology15010087)
Supplement: Supplementary file 1 [file biology-15-00087-s001.zip › 4. stringtie_merged.newAssembly.filter123.bed12]

chr1	9225752	9226312	MSTRG.30.1|2|522|MSTRG.30|.|newAssembly|newAssembly|chr1:9225752-9226312|-	0	-	9225752	9226312	0	2	389,133,	0,427,	0.318885	0.82849	0.44915	0.0	0.755104	0.251344
chr1	9225760	9226300	MSTRG.30.2|2|502|MSTRG.30|.|newAssembly|newAssembly|chr1:9225760-9226300|-	0	-	9225760	9226300	0	2	419,83,	0,457,	0.9031959999999999	0.5382819999999999	0.0	0.0	0.038955000000000004	0.0
chr1	9226026	9226314	MSTRG.30.3|2|250|MSTRG.30|.|newAssembly|newAssembly|chr1:9226026-9226314|-	0	-	9226026	9226314	0	2	191,59,	0,229,	0.319158	0.22923200000000002	0.756488	0.0	0.0	0.10691700000000001
chr1	9534096	9537533	MSTRG.21.1|2|2654|MSTRG.21|.|newAssembly|newAssembly|chr1:9534096-9537533|-	0	-	9534096	9537533	0	2	558,2096,	0,1341,	0.655864	0.773662	1.0307950000000001	0.491939	1.0340770000000001	1.2958040000000002
chr1	20959610	20983171	MSTRG.90.1|3|287|MSTRG.90|.|newAssembly|newAssembly|chr1:20959610-20983171|-	0	-	20959610	20983171	0	3	30,133,124,	0,3422,23437,	0.0	0.0	0.0	0.0	0.518774	1.261757
chr1	20961735	20983878	MSTRG.90.2|5|436|MSTRG.90|.|newAssembly|newAssembly|chr1:20961735-20983878|-	0	-	20961735	20983878	0	5	39,133,45,66,153,	0,1297,4399,21312,21990,	0.0	0.119799	0.0	0.0	1.550964	0.506352
chr1	24572753	24621651	MSTRG.114.1|3|1121|MSTRG.114|.|newAssembly|newAssembly|chr1:24572753-24621651|+	0	+	24572753	24621651	0	3	19,661,441,	0,47272,48457,	65.060692	33.617965999999996	45.32328	67.858459	38.155506	27.274879
chr1	24572753	24623027	MSTRG.114.2|2|1331|MSTRG.114|.|newAssembly|newAssembly|chr1:24572753-24623027|+	0	+	24572753	24623027	0	2	19,1312,	0,48962,	176.692703	85.052238	120.18191499999999	90.484764	87.765213	84.437965
chr1	24618055	24623027	MSTRG.114.4|3|1193|MSTRG.114|.|newAssembly|newAssembly|chr1:24618055-24623027|+	0	+	24618055	24623027	0	3	33,680,480,	0,2772,4492,	0.0	22.414696	0.0	0.0	0.0	0.0
chr1	24618055	24623027	MSTRG.114.3|2|579|MSTRG.114|.|newAssembly|newAssembly|chr1:24618055-24623027|+	0	+	24618055	24623027	0	2	33,546,	0,4426,	0.0	117.60070800000001	0.0	0.0	0.0	0.0
chr1	24618371	24623027	MSTRG.114.6|2|1090|MSTRG.114|.|newAssembly|newAssembly|chr1:24618371-24623027|+	0	+	24618371	24623027	0	2	353,737,	0,3919,	6.507315	0.0	0.0	17.936995	0.0	0.0
chr1	24618371	24621651	MSTRG.114.5|2|433|MSTRG.114|.|newAssembly|newAssembly|chr1:24618371-24621651|+	0	+	24618371	24621651	0	2	324,109,	0,3171,	0.0	35.138515000000005	0.0	83.177551	0.0	5.839694000000001
chr1	24618373	24621565	MSTRG.114.8|2|3001|MSTRG.114|.|newAssembly|newAssembly|chr1:24618373-24621565|+	0	+	24618373	24621565	0	2	627,2374,	0,818,	38.574226	21.269381	31.013579999999997	46.633339	10.924178999999999	23.188226999999998
chr1	24618373	24621565	MSTRG.114.7|2|2687|MSTRG.114|.|newAssembly|newAssembly|chr1:24618373-24621565|+	0	+	24618373	24621565	0	2	351,2336,	0,856,	0.0	5.721881	9.116155000000001	0.0	16.912409	0.0
chr1	25071814	25076504	MSTRG.108.1|2|294|MSTRG.108|.|newAssembly|newAssembly|chr1:25071814-25076504|+	0	+	25071814	25076504	0	2	137,157,	0,4533,	1.0117260000000001	1.601105	1.0185959999999998	0.303784	0.594481	1.167959
chr1	25072311	25072976	MSTRG.109.1|2|627|MSTRG.109|.|newAssembly|newAssembly|chr1:25072311-25072976|-	0	-	25072311	25072976	0	2	297,330,	0,335,	0.624635	0.432663	0.521184	0.0	0.698808	0.472351
chr1	25072345	25072976	MSTRG.109.3|2|555|MSTRG.109|.|newAssembly|newAssembly|chr1:25072345-25072976|-	0	-	25072345	25072976	0	2	263,292,	0,339,	0.0	0.826672	0.109574	0.0	0.0	0.0
chr1	25072345	25076062	MSTRG.109.2|2|3527|MSTRG.109|.|newAssembly|newAssembly|chr1:25072345-25076062|-	0	-	25072345	25076062	0	2	187,3340,	0,377,	1.664534	2.356415	0.789562	0.563642	1.0316049999999999	0.900544
chr1	25072345	25072976	MSTRG.109.4|2|593|MSTRG.109|.|newAssembly|newAssembly|chr1:25072345-25072976|-	0	-	25072345	25072976	0	2	225,368,	0,263,	0.0	0.690634	0.324556	0.0	0.0	0.0
chr1	40341134	40342146	MSTRG.207.1|2|992|MSTRG.207|.|newAssembly|newAssembly|chr1:40341134-40342146|-	0	-	40341134	40342146	0	2	70,922,	0,90,	0.0	0.0	0.0	0.090802	1.004748	2.767384
chr1	45464795	45465435	MSTRG.238.1|2|543|MSTRG.238|.|newAssembly|newAssembly|chr1:45464795-45465435|+	0	+	45464795	45465435	0	2	182,361,	0,279,	0.225161	0.06500800000000001	0.0	0.0	1.92213	0.767716
chr1	45464820	45465265	MSTRG.239.1|2|348|MSTRG.239|.|newAssembly|newAssembly|chr1:45464820-45465265|-	0	-	45464820	45465265	0	2	157,191,	0,254,	0.9435899999999999	0.218453	0.0	0.0	0.188968	1.377208
chr1	51277200	51348027	MSTRG.247.1|4|1635|MSTRG.247|.|newAssembly|newAssembly|chr1:51277200-51348027|-	0	-	51277200	51348027	0	4	84,221,46,1284,	0,30910,39028,69543,	0.0	0.0	1.2712629999999998	0.0	0.0	0.0
chr1	58709313	58712779	MSTRG.321.1|2|1211|MSTRG.321|.|newAssembly|newAssembly|chr1:58709313-58712779|+	0	+	58709313	58712779	0	2	220,991,	0,2475,	1.22431	0.76417	0.7337229999999999	0.6475270000000001	2.011904	1.2955430000000001
chr1	58709406	58712102	MSTRG.321.2|3|527|MSTRG.321|.|newAssembly|newAssembly|chr1:58709406-58712102|+	0	+	58709406	58712102	0	3	127,86,314,	0,1176,2382,	0.292142	0.578063	0.47987799999999997	0.0	2.5040270000000002	1.5113290000000001
chr1	63161445	63163292	MSTRG.393.3|2|1725|MSTRG.393|.|newAssembly|newAssembly|chr1:63161445-63163292|+	0	+	63161445	63163292	0	2	89,1636,	0,211,	0.161942	0.27157600000000004	0.605742	0.340771	0.75426	1.179973
chr1	65141723	65142366	MSTRG.416.1|2|495|MSTRG.416|.|newAssembly|newAssembly|chr1:65141723-65142366|-	0	-	65141723	65142366	0	2	73,422,	0,221,	0.7559739999999999	1.127756	0.39652600000000005	0.539439	0.9852350000000001	8.141801
chr1	65141723	65142366	MSTRG.416.2|2|226|MSTRG.416|.|newAssembly|newAssembly|chr1:65141723-65142366|-	0	-	65141723	65142366	0	2	60,166,	0,477,	0.0	0.0	0.0	0.0	0.216077	2.42543
chr1	65141731	65142368	MSTRG.416.3|2|219|MSTRG.416|.|newAssembly|newAssembly|chr1:65141731-65142368|-	0	-	65141731	65142368	0	2	62,157,	0,480,	0.598018	0.08138	0.0	0.0	0.470973	0.0
chr1	87405008	87409807	MSTRG.529.1|5|461|MSTRG.529|.|newAssembly|newAssembly|chr1:87405008-87409807|+	0	+	87405008	87409807	0	5	42,116,106,78,119,	0,3211,4019,4412,4680,	1.111219	4.096116	4.931938	2.57156	3.8733160000000004	6.747572999999999
chr1	90007824	90039772	MSTRG.605.1|2|484|MSTRG.605|.|newAssembly|newAssembly|chr1:90007824-90039772|-	0	-	90007824	90039772	0	2	62,422,	0,31526,	0.291745	0.218043	0.347116	0.9948049999999999	0.688583	1.079644
chr1	92715637	92716561	MSTRG.618.1|2|894|MSTRG.618|.|newAssembly|newAssembly|chr1:92715637-92716561|-	0	-	92715637	92716561	0	2	856,38,	0,886,	0.0	0.441316	0.269431	0.518295	1.252006	0.8264040000000001
chr1	93440660	93442269	MSTRG.633.1|2|1589|MSTRG.633|.|newAssembly|newAssembly|chr1:93440660-93442269|-	0	-	93440660	93442269	0	2	448,1141,	0,468,	0.0	0.346733	0.179078	0.0	0.0	0.721167
chr1	95137264	95139177	MSTRG.656.1|2|1886|MSTRG.656|.|newAssembly|newAssembly|chr1:95137264-95139177|+	0	+	95137264	95139177	0	2	529,1357,	0,556,	0.358403	0.428591	0.175293	0.353648	1.237093	1.991803
chr1	103795267	103799348	MSTRG.695.1|2|1862|MSTRG.695|.|newAssembly|newAssembly|chr1:103795267-103799348|-	0	-	103795267	103799348	0	2	1684,178,	0,3903,	0.46418100000000007	0.47243	0.402484	0.0	0.5383760000000001	1.2059229999999999
chr1	107576607	107578243	MSTRG.720.1|2|1616|MSTRG.720|.|newAssembly|newAssembly|chr1:107576607-107578243|+	0	+	107576607	107578243	0	2	1336,280,	0,1356,	0.186115	0.23848000000000003	0.0	0.0	0.856049	0.683736
chr1	107875939	107886856	MSTRG.714.1|2|1523|MSTRG.714|.|newAssembly|newAssembly|chr1:107875939-107886856|-	0	-	107875939	107886856	0	2	262,1261,	0,9656,	0.452611	0.742334	0.517484	0.419018	1.380247	1.360005
chr1	121417369	121424813	MSTRG.748.1|2|2181|MSTRG.748|.|newAssembly|newAssembly|chr1:121417369-121424813|-	0	-	121417369	121424813	0	2	77,2104,	0,5340,	1.4902959999999998	1.461068	1.299499	0.94378	2.19056	3.1727830000000004
chr1	135827421	135829842	MSTRG.879.1|2|716|MSTRG.879|.|newAssembly|newAssembly|chr1:135827421-135829842|+	0	+	135827421	135829842	0	2	109,607,	0,1814,	0.7098260000000001	0.42206099999999996	0.664671	0.126604	0.0	0.0
chr1	135956616	135957499	MSTRG.872.1|2|544|MSTRG.872|.|newAssembly|newAssembly|chr1:135956616-135957499|-	0	-	135956616	135957499	0	2	414,130,	0,753,	0.47181300000000004	0.446137	0.634754	0.560238	1.075194	0.932524
chr1	137423260	137423622	MSTRG.912.1|2|334|MSTRG.912|.|newAssembly|newAssembly|chr1:137423260-137423622|+	0	+	137423260	137423622	0	2	34,300,	0,62,	0.189254	0.160401	0.11199500000000001	0.683933	0.180641	0.064479
chr1	148155339	148160384	MSTRG.953.1|3|629|MSTRG.953|.|newAssembly|newAssembly|chr1:148155339-148160384|-	0	-	148155339	148160384	0	3	346,115,168,	0,744,4877,	0.0	0.12134	0.333442	0.0	1.5982969999999999	0.99577
chr1	153596150	153602108	MSTRG.961.1|2|1269|MSTRG.961|.|newAssembly|newAssembly|chr1:153596150-153602108|-	0	-	153596150	153602108	0	2	1208,61,	0,5897,	0.461359	0.343256	0.603342	0.22001300000000001	0.23244	1.047479
chr1	154613671	154616030	MSTRG.978.1|2|364|MSTRG.978|.|newAssembly|newAssembly|chr1:154613671-154616030|-	0	-	154613671	154616030	0	2	331,33,	0,2326,	5.6610309999999995	1.306594	2.100854	0.708155	8.565605	2.008357
chr1	165233640	165236043	MSTRG.1089.1|2|2373|MSTRG.1089|.|newAssembly|newAssembly|chr1:165233640-165236043|+	0	+	165233640	165236043	0	2	1932,441,	0,1962,	0.728394	0.425604	0.271439	0.54577	1.119089	0.956325
chr1	172996760	173004754	MSTRG.1176.1|2|323|MSTRG.1176|.|newAssembly|newAssembly|chr1:172996760-173004754|-	0	-	172996760	173004754	0	2	137,186,	0,7808,	1.3862299999999999	0.526038	1.019081	1.932004	2.865951	1.8459619999999999
chr1	172996807	173004740	MSTRG.1176.2|2|290|MSTRG.1176|.|newAssembly|newAssembly|chr1:172996807-173004740|-	0	-	172996807	173004740	0	2	227,63,	0,7870,	0.12155	0.029123000000000003	0.213732	0.502119	0.655997	0.062514
chr1	173004455	173012279	MSTRG.1177.1|2|250|MSTRG.1177|.|newAssembly|newAssembly|chr1:173004455-173012279|-	0	-	173004455	173012279	0	2	113,137,	0,7687,	0.051996	0.093149	0.737749	1.043505	2.058063	0.291933
chr1	173377536	173378063	MSTRG.1200.1|2|505|MSTRG.1200|.|newAssembly|newAssembly|chr1:173377536-173378063|+	0	+	173377536	173378063	0	2	136,369,	0,158,	0.672788	0.8407979999999999	0.08819400000000001	1.3143200000000002	2.308872	0.0
chr1	175892075	175892690	MSTRG.1243.1|2|594|MSTRG.1243|.|newAssembly|newAssembly|chr1:175892075-175892690|+	0	+	175892075	175892690	0	2	378,216,	0,399,	0.0	0.0	0.0	0.0	0.0	0.800148
chr1	187117715	187118396	MSTRG.1346.1|2|597|MSTRG.1346|.|newAssembly|newAssembly|chr1:187117715-187118396|+	0	+	187117715	187118396	0	2	282,315,	0,366,	0.0	0.119952	0.457434	0.0	1.13334	1.139329
chr1	187180639	187181641	MSTRG.1350.1|2|982|MSTRG.1350|.|newAssembly|newAssembly|chr1:187180639-187181641|-	0	-	187180639	187181641	0	2	244,738,	0,264,	0.146128	0.18412	0.181425	0.40775300000000003	0.47043599999999997	0.863301
chr1	187214247	187215336	MSTRG.1339.1|2|818|MSTRG.1339|.|newAssembly|newAssembly|chr1:187214247-187215336|-	0	-	187214247	187215336	0	2	352,466,	0,623,	0.147383	0.0	0.0	0.0	0.136979	1.110881
chr1	193244553	193245595	MSTRG.1384.1|2|787|MSTRG.1384|.|newAssembly|newAssembly|chr1:193244553-193245595|+	0	+	193244553	193245595	0	2	444,343,	0,699,	0.357548	0.303766	0.552231	0.0	0.352287	0.982089
chr1	193762198	193762612	MSTRG.1395.1|2|393|MSTRG.1395|.|newAssembly|newAssembly|chr1:193762198-193762612|+	0	+	193762198	193762612	0	2	245,148,	0,266,	0.0	1.935207	0.0	0.0	1.3859620000000001	1.563295
chr1	195097044	195107351	MSTRG.1416.1|3|1052|MSTRG.1416|.|newAssembly|newAssembly|chr1:195097044-195107351|+	0	+	195097044	195107351	0	3	212,53,787,	0,9372,9520,	1.7438360000000002	0.977208	0.63308	0.775926	0.0	0.0
chr1	195099477	195107347	MSTRG.1416.2|3|981|MSTRG.1416|.|newAssembly|newAssembly|chr1:195099477-195107347|+	0	+	195099477	195107347	0	3	145,53,783,	0,6939,7087,	0.0	1.78236	0.0	0.0	0.0	1.687909
chr1	195106158	195107336	MSTRG.1416.4|3|877|MSTRG.1416|.|newAssembly|newAssembly|chr1:195106158-195107336|+	0	+	195106158	195107336	0	3	52,53,772,	0,258,406,	0.0	0.031211000000000003	0.390409	0.32395999999999997	2.2207169999999996	0.0005690000000000001
chr1	195106187	195107294	MSTRG.1416.5|3|942|MSTRG.1416|.|newAssembly|newAssembly|chr1:195106187-195107294|+	0	+	195106187	195107294	0	3	70,142,730,	0,140,377,	0.0	0.17015999999999998	0.520705	0.152538	0.10586300000000001	0.356459
chr1	195107048	195107360	MSTRG.1418.1|2|283|MSTRG.1418|.|newAssembly|newAssembly|chr1:195107048-195107360|-	0	-	195107048	195107360	0	2	43,240,	0,72,	0.004952000000000001	0.066206	0.168478	0.058667	0.584585	0.064328
chr10	12848318	12850865	MSTRG.1506.1|2|2489|MSTRG.1506|.|newAssembly|newAssembly|chr10:12848318-12850865|-	0	-	12848318	12850865	0	2	2175,314,	0,2233,	0.050275	0.0	0.0	0.057776	0.0034270000000000004	0.9964719999999999
chr10	25023318	25026242	MSTRG.1567.1|3|886|MSTRG.1567|.|newAssembly|newAssembly|chr10:25023318-25026242|+	0	+	25023318	25026242	0	3	43,98,745,	0,926,2179,	1.604377	0.9994280000000001	0.0	1.320893	0.0	1.4652
chr10	40551335	40552497	MSTRG.1663.1|2|1112|MSTRG.1663|.|newAssembly|newAssembly|chr10:40551335-40552497|+	0	+	40551335	40552497	0	2	1087,25,	0,1137,	0.9654590000000001	0.679726	1.018469	0.470747	2.018957	1.9377229999999999
chr10	52996863	53001699	MSTRG.1741.1|2|1732|MSTRG.1741|.|newAssembly|newAssembly|chr10:52996863-53001699|-	0	-	52996863	53001699	0	2	1187,545,	0,4291,	0.370256	0.34336	0.422706	0.08594299999999999	0.444284	0.760558
chr10	60959014	60962458	MSTRG.1812.1|3|1141|MSTRG.1812|.|newAssembly|newAssembly|chr10:60959014-60962458|-	0	-	60959014	60962458	0	3	901,90,150,	0,2469,3294,	2.192185	2.751327	2.5558080000000003	0.606687	1.669554	2.781256
chr10	60959014	60962439	MSTRG.1812.2|4|1248|MSTRG.1812|.|newAssembly|newAssembly|chr10:60959014-60962439|-	0	-	60959014	60962439	0	4	901,126,90,131,	0,1676,2469,3294,	1.393389	1.850786	1.432852	0.599229	0.803975	0.34586999999999996
chr10	60959381	60962424	MSTRG.1812.3|3|847|MSTRG.1812|.|newAssembly|newAssembly|chr10:60959381-60962424|-	0	-	60959381	60962424	0	3	534,197,116,	0,1995,2927,	0.687596	1.47961	0.796171	0.0	2.3556790000000003	0.20850900000000003
chr10	61939808	61942149	MSTRG.1828.1|2|2146|MSTRG.1828|.|newAssembly|newAssembly|chr10:61939808-61942149|+	0	+	61939808	61942149	0	2	1600,546,	0,1795,	0.220676	0.500296	0.517985	0.409512	0.489775	0.813288
chr10	62090745	62092260	MSTRG.1837.1|2|1447|MSTRG.1837|.|newAssembly|newAssembly|chr10:62090745-62092260|-	0	-	62090745	62092260	0	2	399,1048,	0,467,	0.0	0.177865	0.275395	0.616829	0.540559	1.304142
chr10	62484974	62485735	MSTRG.1850.1|2|714|MSTRG.1850|.|newAssembly|newAssembly|chr10:62484974-62485735|+	0	+	62484974	62485735	0	2	387,327,	0,434,	0.358406	0.7011310000000001	0.685611	0.908755	1.3972930000000001	1.7946689999999998
chr10	67685544	67686697	MSTRG.1871.1|2|1111|MSTRG.1871|.|newAssembly|newAssembly|chr10:67685544-67686697|+	0	+	67685544	67686697	0	2	1053,58,	0,1095,	0.0	0.117888	0.523525	0.8626379999999999	0.0	0.35080300000000003
chr10	75245873	75294818	MSTRG.1927.1|2|260|MSTRG.1927|.|newAssembly|newAssembly|chr10:75245873-75294818|+	0	+	75245873	75294818	0	2	32,228,	0,48717,	0.0	6.124008	0.0	0.0	0.0	0.0
chr10	75245873	75294839	MSTRG.1927.2|2|286|MSTRG.1927|.|newAssembly|newAssembly|chr10:75245873-75294839|+	0	+	75245873	75294839	0	2	32,254,	0,48712,	10.642847999999999	0.227104	2.362118	1.498682	4.309234	3.1673720000000003
chr10	77623682	77626207	MSTRG.1983.1|2|1847|MSTRG.1983|.|newAssembly|newAssembly|chr10:77623682-77626207|+	0	+	77623682	77626207	0	2	1781,66,	0,2459,	0.937767	0.6304270000000001	0.63447	0.239907	1.123713	0.542009
chr10	77711630	77722652	MSTRG.1992.1|2|472|MSTRG.1992|.|newAssembly|newAssembly|chr10:77711630-77722652|-	0	-	77711630	77722652	0	2	368,104,	0,10918,	1.461595	0.38406999999999997	0.0	0.559577	1.291642	0.42331899999999995
chr10	78875711	78880581	MSTRG.2005.1|2|2635|MSTRG.2005|.|newAssembly|newAssembly|chr10:78875711-78880581|-	0	-	78875711	78880581	0	2	2393,242,	0,4628,	0.289802	0.36280300000000004	0.095843	0.0	0.7427050000000001	0.985876
chr10	82308136	82321850	MSTRG.2155.1|3|903|MSTRG.2155|.|newAssembly|newAssembly|chr10:82308136-82321850|-	0	-	82308136	82321850	0	3	605,136,162,	0,11730,13552,	0.5207729999999999	0.409638	0.592634	0.151107	0.79807	0.382253
chr10	86297997	86301117	MSTRG.2209.1|2|3059|MSTRG.2209|.|newAssembly|newAssembly|chr10:86297997-86301117|-	0	-	86297997	86301117	0	2	1453,1606,	0,1514,	0.046870999999999996	0.166992	0.124669	0.098829	0.342855	0.9902049999999999
chr10	87829931	87835014	MSTRG.2224.1|2|1078|MSTRG.2224|.|newAssembly|newAssembly|chr10:87829931-87835014|-	0	-	87829931	87835014	0	2	905,173,	0,4910,	0.638388	0.628837	0.5140779999999999	0.6137640000000001	1.17645	0.46587
chr10	93330240	93331521	MSTRG.2273.1|2|1258|MSTRG.2273|.|newAssembly|newAssembly|chr10:93330240-93331521|+	0	+	93330240	93331521	0	2	806,452,	0,829,	0.0	0.104969	0.1968	0.12651800000000002	0.799529	1.1056190000000001
chr10	93679094	93680354	MSTRG.2282.1|2|1228|MSTRG.2282|.|newAssembly|newAssembly|chr10:93679094-93680354|+	0	+	93679094	93680354	0	2	1125,103,	0,1157,	0.2993	0.251787	0.378564	0.857841	0.280754	0.508587
chr10	93975423	93977556	MSTRG.2286.1|3|593|MSTRG.2286|.|newAssembly|newAssembly|chr10:93975423-93977556|-	0	-	93975423	93977556	0	3	212,257,124,	0,1653,2009,	0.391135	0.291008	0.650853	0.54323	0.494992	0.8221780000000001
chr10	95540191	95540542	MSTRG.2301.2|2|307|MSTRG.2301|.|newAssembly|newAssembly|chr10:95540191-95540542|+	0	+	95540191	95540542	0	2	148,159,	0,192,	0.0	198.668335	0.0013	0.002316	0.0	0.0
chr10	114691334	114707198	MSTRG.2360.1|2|226|MSTRG.2360|.|newAssembly|newAssembly|chr10:114691334-114707198|+	0	+	114691334	114707198	0	2	29,197,	0,15667,	3.496811	2.673635	2.100491	0.0	3.066861	4.606521
chr10	114824558	114831761	MSTRG.2371.1|2|267|MSTRG.2371|.|newAssembly|newAssembly|chr10:114824558-114831761|-	0	-	114824558	114831761	0	2	207,60,	0,7143,	0.562268	0.148724	0.251044	0.636843	0.8662200000000001	0.676642
chr10	117691186	117697064	MSTRG.2395.1|2|449|MSTRG.2395|.|newAssembly|newAssembly|chr10:117691186-117697064|+	0	+	117691186	117697064	0	2	269,180,	0,5698,	0.172003	0.375044	0.482526	0.153861	1.320815	0.16188
chr10	118424039	118438136	MSTRG.2398.1|4|612|MSTRG.2398|.|newAssembly|newAssembly|chr10:118424039-118438136|-	0	-	118424039	118438136	0	4	318,143,105,46,	0,3567,5930,14051,	0.0	0.165621	0.4759	0.0	0.0	1.364574
chr10	120413298	120413994	MSTRG.2422.1|2|667|MSTRG.2422|.|newAssembly|newAssembly|chr10:120413298-120413994|-	0	-	120413298	120413994	0	2	422,245,	0,451,	0.8578870000000001	0.09263099999999999	0.0	0.99711	0.0	0.287452
chr10	126434981	126437014	MSTRG.2450.1|2|1986|MSTRG.2450|.|newAssembly|newAssembly|chr10:126434981-126437014|-	0	-	126434981	126437014	0	2	1530,456,	0,1577,	4.626684	2.958424	5.728648000000001	2.845079	5.0842	11.749239
chr10	126707898	126709734	MSTRG.2464.1|2|1789|MSTRG.2464|.|newAssembly|newAssembly|chr10:126707898-126709734|-	0	-	126707898	126709734	0	2	764,1025,	0,811,	0.32412399999999997	0.9281870000000001	0.877819	0.830772	0.897862	1.585675
chr10	127985165	127986221	MSTRG.2522.1|3|714|MSTRG.2522|.|newAssembly|newAssembly|chr10:127985165-127986221|-	0	-	127985165	127986221	0	3	320,316,78,	0,548,978,	0.0	0.0	0.0	16.153185	10.885173	7.095128999999999
chr10	127985169	127986275	MSTRG.2522.2|2|878|MSTRG.2522|.|newAssembly|newAssembly|chr10:127985169-127986275|-	0	-	127985169	127986275	0	2	316,562,	0,544,	55.385796	40.209057	37.222159999999995	0.320112	21.939854	62.69125
chr10	127985169	127986215	MSTRG.2522.3|3|550|MSTRG.2522|.|newAssembly|newAssembly|chr10:127985169-127986215|-	0	-	127985169	127986215	0	3	316,23,211,	0,544,835,	0.0	0.0	0.0	0.0	106.63896899999999	0.0
chr11	4405923	4406820	MSTRG.2611.1|2|659|MSTRG.2611|.|newAssembly|newAssembly|chr11:4405923-4406820|+	0	+	4405923	4406820	0	2	309,350,	0,547,	0.0	0.039626999999999996	0.0	0.0	0.164216	1.1215549999999999
chr11	4666641	4668048	MSTRG.2618.1|2|1367|MSTRG.2618|.|newAssembly|newAssembly|chr11:4666641-4668048|+	0	+	4666641	4668048	0	2	1342,25,	0,1382,	0.43124700000000005	3.136294	0.060332000000000004	0.006926000000000001	0.468807	0.16236199999999998
chr11	5632676	5633453	MSTRG.2647.1|2|711|MSTRG.2647|.|newAssembly|newAssembly|chr11:5632676-5633453|-	0	-	5632676	5633453	0	2	666,45,	0,732,	0.0	0.072132	0.0	0.778385	0.5492199999999999	0.0
chr11	5905654	5911429	MSTRG.2662.1|2|2131|MSTRG.2662|.|newAssembly|newAssembly|chr11:5905654-5911429|+	0	+	5905654	5911429	0	2	819,1312,	0,4463,	0.9087540000000001	0.156858	0.208531	0.0	0.977932	0.976483
chr11	5907364	5911480	MSTRG.2662.2|2|1693|MSTRG.2662|.|newAssembly|newAssembly|chr11:5907364-5911480|+	0	+	5907364	5911480	0	2	330,1363,	0,2753,	0.847925	1.0929870000000002	1.148261	0.601824	0.355495	0.7353430000000001
chr11	6156263	6158308	MSTRG.2657.1|2|1914|MSTRG.2657|.|newAssembly|newAssembly|chr11:6156263-6158308|+	0	+	6156263	6158308	0	2	405,1509,	0,536,	0.263261	0.673334	0.621265	0.6266079999999999	1.689872	0.847822
chr11	19981736	19982211	MSTRG.2714.1|2|403|MSTRG.2714|.|newAssembly|newAssembly|chr11:19981736-19982211|+	0	+	19981736	19982211	0	2	203,200,	0,275,	0.0	0.1306	0.0	0.233458	1.708029	1.010893
chr11	30160774	30161289	MSTRG.2819.1|2|465|MSTRG.2819|.|newAssembly|newAssembly|chr11:30160774-30161289|-	0	-	30160774	30161289	0	2	402,63,	0,452,	0.260363	0.18932000000000002	0.836058	0.773614	0.5854229999999999	0.0
chr11	31275360	31278958	MSTRG.2828.1|2|627|MSTRG.2828|.|newAssembly|newAssembly|chr11:31275360-31278958|+	0	+	31275360	31278958	0	2	122,505,	0,3093,	0.034960000000000005	0.018463	0.0	0.643433	0.034749	0.16983
chr11	35584545	35586940	MSTRG.2894.1|2|2365|MSTRG.2894|.|newAssembly|newAssembly|chr11:35584545-35586940|-	0	-	35584545	35586940	0	2	595,1770,	0,625,	0.6256729999999999	0.861726	1.41015	0.719047	2.2773849999999998	1.459762
chr11	35584624	35586940	MSTRG.2894.2|2|2285|MSTRG.2894|.|newAssembly|newAssembly|chr11:35584624-35586940|-	0	-	35584624	35586940	0	2	506,1779,	0,537,	0.0016190000000000002	0.0	0.0	0.457396	0.0	1.449316
chr11	35584632	35586940	MSTRG.2894.3|2|2280|MSTRG.2894|.|newAssembly|newAssembly|chr11:35584632-35586940|-	0	-	35584632	35586940	0	2	497,1783,	0,525,	0.0	0.0034770000000000005	0.0	0.5150520000000001	0.0	1.361256
chr11	36178272	36179523	MSTRG.2903.1|2|205|MSTRG.2903|.|newAssembly|newAssembly|chr11:36178272-36179523|+	0	+	36178272	36179523	0	2	135,70,	0,1181,	0.798216	0.73936	0.0	0.0	0.683226	1.15851
chr11	44548560	44551167	MSTRG.2930.1|2|2561|MSTRG.2930|.|newAssembly|newAssembly|chr11:44548560-44551167|-	0	-	44548560	44551167	0	2	454,2107,	0,500,	0.33718899999999996	0.571441	0.254552	0.240094	0.613744	1.064935
chr11	44556721	44558400	MSTRG.2931.1|2|1659|MSTRG.2931|.|newAssembly|newAssembly|chr11:44556721-44558400|+	0	+	44556721	44558400	0	2	258,1401,	0,278,	0.261335	0.368286	0.283864	0.884713	0.340587	0.7361489999999999
chr11	44634874	44636104	MSTRG.2932.1|2|1128|MSTRG.2932|.|newAssembly|newAssembly|chr11:44634874-44636104|-	0	-	44634874	44636104	0	2	141,987,	0,243,	0.496659	0.19964500000000002	0.0	0.936767	0.0	0.185354
chr11	45888472	45888977	MSTRG.2939.1|2|270|MSTRG.2939|.|newAssembly|newAssembly|chr11:45888472-45888977|-	0	-	45888472	45888977	0	2	143,127,	0,378,	0.0	0.0	0.0	0.029508999999999997	1.191265	0.075419
chr11	45888675	45889520	MSTRG.2940.1|2|741|MSTRG.2940|.|newAssembly|newAssembly|chr11:45888675-45889520|+	0	+	45888675	45889520	0	2	31,710,	0,135,	0.0	0.0	0.0	0.42037299999999994	0.292923	1.206102
chr11	51561576	51567778	MSTRG.3024.1|2|1147|MSTRG.3024|.|newAssembly|newAssembly|chr11:51561576-51567778|+	0	+	51561576	51567778	0	2	416,731,	0,5471,	0.24710500000000002	0.686772	0.503889	0.496979	0.960815	0.8449180000000001
chr11	51575420	51575854	MSTRG.3025.1|2|395|MSTRG.3025|.|newAssembly|newAssembly|chr11:51575420-51575854|+	0	+	51575420	51575854	0	2	351,44,	0,390,	0.0	0.0	0.0	0.9899450000000001	0.0	0.0
chr11	51805076	51805750	MSTRG.3037.1|2|439|MSTRG.3037|.|newAssembly|newAssembly|chr11:51805076-51805750|+	0	+	51805076	51805750	0	2	90,349,	0,325,	0.40061199999999997	0.444299	1.105243	0.865511	0.816431	0.666358
chr11	53240657	53242677	MSTRG.3055.1|2|263|MSTRG.3055|.|newAssembly|newAssembly|chr11:53240657-53242677|+	0	+	53240657	53242677	0	2	40,223,	0,1797,	76.605103	42.727092999999996	47.170349	25.976126	38.930584	25.749317
chr11	58019763	58036276	MSTRG.3135.1|2|3096|MSTRG.3135|.|newAssembly|newAssembly|chr11:58019763-58036276|-	0	-	58019763	58036276	0	2	241,2855,	0,13658,	1.486618	0.9748549999999999	0.780225	0.549477	4.2552970000000006	6.793589
chr11	58028774	58030092	MSTRG.3136.1|2|1298|MSTRG.3136|.|newAssembly|newAssembly|chr11:58028774-58030092|-	0	-	58028774	58030092	0	2	489,809,	0,509,	0.156111	0.160638	0.127934	0.0	0.724719	1.081226
chr11	59636241	59637454	MSTRG.3190.1|2|1191|MSTRG.3190|.|newAssembly|newAssembly|chr11:59636241-59637454|+	0	+	59636241	59637454	0	2	538,653,	0,560,	0.154354	0.278596	0.248511	0.720526	0.46058999999999994	0.599229
chr11	60369565	60372011	MSTRG.3209.1|2|2414|MSTRG.3209|.|newAssembly|newAssembly|chr11:60369565-60372011|-	0	-	60369565	60372011	0	2	1581,833,	0,1613,	1.121453	0.913359	1.4554559999999999	1.773569	10.6659	6.252130999999999
chr11	72716482	72717724	MSTRG.3483.1|2|1222|MSTRG.3483|.|newAssembly|newAssembly|chr11:72716482-72717724|+	0	+	72716482	72717724	0	2	144,1078,	0,164,	0.44663800000000003	1.052661	0.0	2.416053	0.737374	0.592013
chr11	74471312	74472537	MSTRG.3498.1|2|1203|MSTRG.3498|.|newAssembly|newAssembly|chr11:74471312-74472537|-	0	-	74471312	74472537	0	2	474,729,	0,496,	1.100103	0.0	0.21107199999999998	0.0	0.0	1.0139559999999999
chr11	74471488	74472605	MSTRG.3498.2|2|1097|MSTRG.3498|.|newAssembly|newAssembly|chr11:74471488-74472605|-	0	-	74471488	74472605	0	2	298,799,	0,318,	0.0	2.1088259999999996	0.0	0.08631	2.7687049999999997	2.360198
chr11	74471568	74472605	MSTRG.3499.1|2|1017|MSTRG.3499|.|newAssembly|newAssembly|chr11:74471568-74472605|+	0	+	74471568	74472605	0	2	218,799,	0,238,	3.1482349999999997	2.713202	4.322874	5.019384	1.463861	2.294912
chr11	75985920	75986310	MSTRG.3558.1|2|368|MSTRG.3558|.|newAssembly|newAssembly|chr11:75985920-75986310|-	0	-	75985920	75986310	0	2	220,148,	0,242,	0.087962	0.30835500000000005	0.185669	0.0	0.0	0.890019
chr11	79686160	79690435	MSTRG.3661.1|2|222|MSTRG.3661|.|newAssembly|newAssembly|chr11:79686160-79690435|+	0	+	79686160	79690435	0	2	178,44,	0,4231,	0.0	0.0	0.0	0.72553	0.0	0.0
chr11	80279865	80280422	MSTRG.3705.1|2|308|MSTRG.3705|.|newAssembly|newAssembly|chr11:80279865-80280422|-	0	-	80279865	80280422	0	2	71,237,	0,320,	0.0	0.38721700000000003	0.0	0.9684440000000001	0.755575	1.122639
chr11	84224661	84225728	MSTRG.3752.1|2|906|MSTRG.3752|.|newAssembly|newAssembly|chr11:84224661-84225728|+	0	+	84224661	84225728	0	2	116,790,	0,277,	1.081421	1.106135	0.714773	0.0	0.0	1.34171
chr11	84683565	84685453	MSTRG.3765.1|2|781|MSTRG.3765|.|newAssembly|newAssembly|chr11:84683565-84685453|+	0	+	84683565	84685453	0	2	33,748,	0,1140,	0.981259	0.310411	0.45382	0.26976700000000003	0.49232299999999996	0.895407
chr11	86404203	86413032	MSTRG.3801.1|3|3418|MSTRG.3801|.|newAssembly|newAssembly|chr11:86404203-86413032|+	0	+	86404203	86413032	0	3	54,105,3259,	0,4730,5570,	0.269946	0.29201900000000003	0.169473	0.22874899999999998	1.15963	1.486456
chr11	86623793	86629897	MSTRG.3810.1|3|5914|MSTRG.3810|.|newAssembly|newAssembly|chr11:86623793-86629897|+	0	+	86623793	86629897	0	3	4985,38,891,	0,5061,5213,	1.237211	2.023334	4.136493	0.0	0.027239	0.267217
chr11	86624182	86629879	MSTRG.3810.2|3|5545|MSTRG.3810|.|newAssembly|newAssembly|chr11:86624182-86629879|+	0	+	86624182	86629879	0	3	4558,114,873,	0,4634,4824,	0.042113	0.026881	0.011354000000000001	0.5319470000000001	3.176348	0.266248
chr11	86625423	86629897	MSTRG.3810.3|2|4170|MSTRG.3810|.|newAssembly|newAssembly|chr11:86625423-86629897|+	0	+	86625423	86629897	0	2	3317,853,	0,3621,	9.084999	11.618174	0.0	0.0	0.0	0.0
chr11	86625530	86629879	MSTRG.3810.4|3|4197|MSTRG.3810|.|newAssembly|newAssembly|chr11:86625530-86629879|+	0	+	86625530	86629879	0	3	3210,76,911,	0,3286,3438,	0.0	0.0	0.0	0.0	0.6240720000000001	0.0006259999999999999
chr11	86625530	86629879	MSTRG.3810.6|2|4121|MSTRG.3810|.|newAssembly|newAssembly|chr11:86625530-86629879|+	0	+	86625530	86629879	0	2	3248,873,	0,3476,	0.0	0.0	0.0	0.0	9.857273	0.0
chr11	86625532	86629897	MSTRG.3810.7|2|4289|MSTRG.3810|.|newAssembly|newAssembly|chr11:86625532-86629897|+	0	+	86625532	86629897	0	2	3246,1043,	0,3322,	36.211265999999995	2.585954	3.05171	14.226029999999998	26.117058	41.720932
chr11	86625532	86629897	MSTRG.3810.8|2|4289|MSTRG.3810|.|newAssembly|newAssembly|chr11:86625532-86629897|+	0	+	86625532	86629897	0	2	3322,967,	0,3398,	12.000275	3.9136050000000004	5.933476000000001	9.415194999999999	5.925419000000001	28.916437
chr11	86625542	86629897	MSTRG.3810.9|2|4279|MSTRG.3810|.|newAssembly|newAssembly|chr11:86625542-86629897|+	0	+	86625542	86629897	0	2	3274,1005,	0,3350,	0.0	34.644672	23.315758	0.0	0.0	0.0
chr11	86625542	86629897	MSTRG.3810.10|3|4241|MSTRG.3810|.|newAssembly|newAssembly|chr11:86625542-86629897|+	0	+	86625542	86629897	0	3	3274,76,891,	0,3350,3464,	0.0	33.443699	11.893934	0.0	0.0	0.0
chr11	86625552	86629115	MSTRG.3810.11|3|3449|MSTRG.3810|.|newAssembly|newAssembly|chr11:86625552-86629115|+	0	+	86625552	86629115	0	3	3226,76,147,	0,3302,3416,	0.0	0.0	0.0	12.31498	0.0	0.0
chr11	88538188	88538585	MSTRG.3853.1|2|296|MSTRG.3853|.|newAssembly|newAssembly|chr11:88538188-88538585|-	0	-	88538188	88538585	0	2	50,246,	0,151,	0.0	0.0	0.11906800000000001	0.0	0.772456	0.069725
chr11	93863480	93864230	MSTRG.3882.1|2|713|MSTRG.3882|.|newAssembly|newAssembly|chr11:93863480-93864230|-	0	-	93863480	93864230	0	2	59,654,	0,96,	0.06506100000000001	0.417984	0.659279	0.0	0.590662	0.767706
chr11	95038093	95048245	MSTRG.3905.1|2|526|MSTRG.3905|.|newAssembly|newAssembly|chr11:95038093-95048245|-	0	-	95038093	95048245	0	2	197,329,	0,9823,	3.0116419999999997	2.322824	1.2610139999999999	0.752429	0.12426199999999998	0.559234
chr11	97183697	97184398	MSTRG.3976.1|2|493|MSTRG.3976|.|newAssembly|newAssembly|chr11:97183697-97184398|+	0	+	97183697	97184398	0	2	352,141,	0,560,	0.7646470000000001	0.721884	0.5662119999999999	0.125032	1.301032	0.8383370000000001
chr11	97552408	97552880	MSTRG.3994.1|2|310|MSTRG.3994|.|newAssembly|newAssembly|chr11:97552408-97552880|+	0	+	97552408	97552880	0	2	25,285,	0,187,	1.57287	1.121156	1.231069	0.0	1.0457290000000001	0.0
chr11	98058323	98071088	MSTRG.4012.1|2|236|MSTRG.4012|.|newAssembly|newAssembly|chr11:98058323-98071088|-	0	-	98058323	98071088	0	2	45,191,	0,12574,	0.0	0.715819	0.407706	0.731817	0.768988	0.69328
chr11	101910608	101913423	MSTRG.4122.1|2|1149|MSTRG.4122|.|newAssembly|newAssembly|chr11:101910608-101913423|-	0	-	101910608	101913423	0	2	674,475,	0,2340,	1.179612	1.292608	1.24986	0.621789	0.49322	0.0
chr11	101910659	101913131	MSTRG.4122.2|2|514|MSTRG.4122|.|newAssembly|newAssembly|chr11:101910659-101913131|-	0	-	101910659	101913131	0	2	331,183,	0,2289,	0.548122	0.18238800000000002	0.166271	0.916075	0.0	0.0
chr11	102908701	102910215	MSTRG.4182.1|3|631|MSTRG.4182|.|newAssembly|newAssembly|chr11:102908701-102910215|+	0	+	102908701	102910215	0	3	522,49,60,	0,1289,1454,	0.16117	0.6512819999999999	0.531474	0.8719299999999999	0.597984	0.486353
chr11	103926783	103935897	MSTRG.4167.1|2|2055|MSTRG.4167|.|newAssembly|newAssembly|chr11:103926783-103935897|+	0	+	103926783	103935897	0	2	189,1866,	0,7248,	1.485793	1.4814260000000001	2.2331119999999998	0.52289	0.38964299999999996	0.41642700000000005
chr11	103926815	103935846	MSTRG.4167.2|2|2053|MSTRG.4167|.|newAssembly|newAssembly|chr11:103926815-103935846|+	0	+	103926815	103935846	0	2	238,1815,	0,7216,	0.36496999999999996	0.982303	0.394025	0.937217	0.191212	0.0
chr11	105951078	105956103	MSTRG.4227.1|2|289|MSTRG.4227|.|newAssembly|newAssembly|chr11:105951078-105956103|+	0	+	105951078	105956103	0	2	36,253,	0,4772,	0.0	0.9473809999999999	0.9898319999999999	1.400583	0.52772	1.6828900000000002
chr11	106963102	106964682	MSTRG.4263.1|2|756|MSTRG.4263|.|newAssembly|newAssembly|chr11:106963102-106964682|+	0	+	106963102	106964682	0	2	722,34,	0,1546,	0.0	0.0	0.07293200000000001	0.0	0.0	0.713357
chr11	115276117	115277470	MSTRG.4340.1|2|493|MSTRG.4340|.|newAssembly|newAssembly|chr11:115276117-115277470|+	0	+	115276117	115277470	0	2	28,465,	0,888,	4.89295	1.551195	1.617478	2.409377	1.51944	1.1296190000000002
chr11	121114957	121119862	MSTRG.4534.1|2|4878|MSTRG.4534|.|newAssembly|newAssembly|chr11:121114957-121119862|-	0	-	121114957	121119862	0	2	279,4599,	0,306,	0.9414239999999999	1.3179610000000002	0.9246629999999999	0.51163	1.490478	1.7639580000000001
chr12	8517947	8579832	MSTRG.4603.1|3|1228|MSTRG.4603|.|newAssembly|newAssembly|chr12:8517947-8579832|+	0	+	8517947	8579832	0	3	323,88,817,	0,10003,61068,	0.34994400000000003	0.16025799999999998	0.05828099999999999	0.0	0.914011	1.194984
chr12	16573810	16574806	MSTRG.4644.1|2|950|MSTRG.4644|.|newAssembly|newAssembly|chr12:16573810-16574806|-	0	-	16573810	16574806	0	2	327,623,	0,373,	0.0	1.065388	0.946824	0.635794	0.41432399999999997	0.82114
chr12	24769127	24769578	MSTRG.4697.1|2|375|MSTRG.4697|.|newAssembly|newAssembly|chr12:24769127-24769578|+	0	+	24769127	24769578	0	2	253,122,	0,329,	0.71503	1.248446	0.40015500000000004	0.018829	0.6129180000000001	0.8789889999999999
chr12	25702850	25703423	MSTRG.4717.1|2|540|MSTRG.4717|.|newAssembly|newAssembly|chr12:25702850-25703423|+	0	+	25702850	25703423	0	2	275,265,	0,308,	0.392375	0.2669	0.367304	0.354672	1.544208	0.0
chr12	25702875	25703249	MSTRG.4718.1|2|341|MSTRG.4718|.|newAssembly|newAssembly|chr12:25702875-25703249|-	0	-	25702875	25703249	0	2	250,91,	0,283,	0.047616000000000006	0.9692149999999999	0.422097	0.722172	0.042218	0.0
chr12	26835221	26835465	MSTRG.4715.1|2|220|MSTRG.4715|.|newAssembly|newAssembly|chr12:26835221-26835465|+	0	+	26835221	26835465	0	2	122,98,	0,146,	0.45388500000000004	0.236046	0.279105	4.694604	0.405411	0.0
chr12	31273515	31276106	MSTRG.4733.1|2|2570|MSTRG.4733|.|newAssembly|newAssembly|chr12:31273515-31276106|-	0	-	31273515	31276106	0	2	1924,646,	0,1945,	1.516606	2.3389990000000003	2.99212	1.447168	3.752704	5.567505000000001
chr12	31768855	31769708	MSTRG.4737.1|2|750|MSTRG.4737|.|newAssembly|newAssembly|chr12:31768855-31769708|-	0	-	31768855	31769708	0	2	712,38,	0,815,	0.208664	0.0	0.189699	0.0	0.737736	1.253875
chr12	32507843	32510846	MSTRG.4765.1|2|1117|MSTRG.4765|.|newAssembly|newAssembly|chr12:32507843-32510846|-	0	-	32507843	32510846	0	2	951,166,	0,2837,	0.549012	0.602302	1.003099	0.36015	0.375529	0.388818
chr12	32689199	32691076	MSTRG.4759.1|2|1851|MSTRG.4759|.|newAssembly|newAssembly|chr12:32689199-32691076|+	0	+	32689199	32691076	0	2	948,903,	0,974,	0.2586	0.614209	0.7241270000000001	1.168126	0.0	0.0
chr12	33922817	33931822	MSTRG.4784.1|2|663|MSTRG.4784|.|newAssembly|newAssembly|chr12:33922817-33931822|-	0	-	33922817	33931822	0	2	625,38,	0,8967,	0.0	0.0	0.0	0.601012	0.0	0.8256020000000001
chr12	49655714	49657247	MSTRG.4821.1|2|1470|MSTRG.4821|.|newAssembly|newAssembly|chr12:49655714-49657247|+	0	+	49655714	49657247	0	2	912,558,	0,975,	0.27598	0.646177	1.342001	0.72585	0.787299	1.457184
chr12	52930791	52933991	MSTRG.4830.1|2|2768|MSTRG.4830|.|newAssembly|newAssembly|chr12:52930791-52933991|+	0	+	52930791	52933991	0	2	751,2017,	0,1183,	0.9185040000000001	0.898809	1.2260229999999999	1.050876	0.730542	0.435968
chr12	56002120	56002709	MSTRG.4855.1|2|569|MSTRG.4855|.|newAssembly|newAssembly|chr12:56002120-56002709|-	0	-	56002120	56002709	0	2	333,236,	0,353,	1.900194	1.1435600000000001	0.0	1.266628	2.0756259999999997	1.375839
chr12	68611736	68612370	MSTRG.4906.1|2|593|MSTRG.4906|.|newAssembly|newAssembly|chr12:68611736-68612370|-	0	-	68611736	68612370	0	2	43,550,	0,84,	1.8863889999999999	2.50045	1.132026	0.49440100000000003	2.400732	2.2244080000000004
chr12	70455897	70456875	MSTRG.4928.1|2|915|MSTRG.4928|.|newAssembly|newAssembly|chr12:70455897-70456875|+	0	+	70455897	70456875	0	2	811,104,	0,874,	0.0	0.319235	0.67206	0.0	1.004783	0.45733
chr12	71081996	71082316	MSTRG.4957.1|2|270|MSTRG.4957|.|newAssembly|newAssembly|chr12:71081996-71082316|+	0	+	71081996	71082316	0	2	146,124,	0,196,	0.221842	0.12413900000000001	0.0	0.355525	0.952364	0.0
chr12	71623804	71643014	MSTRG.4936.1|4|733|MSTRG.4936|.|newAssembly|newAssembly|chr12:71623804-71643014|+	0	+	71623804	71643014	0	4	100,213,187,233,	0,12701,17564,18977,	0.0	0.146177	0.0	0.14762	1.725595	0.23953400000000002
chr12	72230980	72232757	MSTRG.4960.1|2|1711|MSTRG.4960|.|newAssembly|newAssembly|chr12:72230980-72232757|+	0	+	72230980	72232757	0	2	790,921,	0,856,	0.0	0.628591	1.022852	0.984977	0.0	1.068655
chr12	73588650	73591077	MSTRG.4985.1|2|995|MSTRG.4985|.|newAssembly|newAssembly|chr12:73588650-73591077|-	0	-	73588650	73591077	0	2	152,843,	0,1584,	0.0	0.172899	0.0	0.178947	1.806366	2.214327
chr12	73589621	73591077	MSTRG.4985.2|2|921|MSTRG.4985|.|newAssembly|newAssembly|chr12:73589621-73591077|-	0	-	73589621	73591077	0	2	78,843,	0,613,	0.0	0.013733	0.527055	0.0	0.0	0.0
chr12	74944079	74949673	MSTRG.4989.1|2|574|MSTRG.4989|.|newAssembly|newAssembly|chr12:74944079-74949673|-	0	-	74944079	74949673	0	2	280,294,	0,5300,	0.663848	0.356688	0.0	0.0	0.0	0.0
chr12	77407179	77407784	MSTRG.5014.1|2|580|MSTRG.5014|.|newAssembly|newAssembly|chr12:77407179-77407784|-	0	-	77407179	77407784	0	2	406,174,	0,431,	0.0	0.137857	0.0	0.0	0.0	0.9752069999999999
chr12	86171091	86173975	MSTRG.5144.1|2|1388|MSTRG.5144|.|newAssembly|newAssembly|chr12:86171091-86173975|+	0	+	86171091	86173975	0	2	98,1290,	0,1594,	0.38234	0.5604939999999999	0.09246900000000001	0.16830699999999998	0.17787999999999998	0.0
chr12	92740815	92741938	MSTRG.5211.1|2|841|MSTRG.5211|.|newAssembly|newAssembly|chr12:92740815-92741938|-	0	-	92740815	92741938	0	2	42,799,	0,324,	0.237304	0.564362	0.320862	0.343328	0.5352100000000001	0.764672
chr12	103206305	103214117	MSTRG.5266.1|3|508|MSTRG.5266|.|newAssembly|newAssembly|chr12:103206305-103214117|-	0	-	103206305	103214117	0	3	115,145,248,	0,1397,7564,	10.248414	5.231246	6.031817	4.275371	8.588366	4.755191
chr12	103206305	103214117	MSTRG.5266.2|3|505|MSTRG.5266|.|newAssembly|newAssembly|chr12:103206305-103214117|-	0	-	103206305	103214117	0	3	115,142,248,	0,1397,7564,	1.453645	1.7215759999999998	1.297592	0.0	0.809575	2.1558490000000003
chr12	105488450	105503786	MSTRG.5298.1|2|381|MSTRG.5298|.|newAssembly|newAssembly|chr12:105488450-105503786|-	0	-	105488450	105503786	0	2	312,69,	0,15267,	0.65058	1.095996	0.130072	0.0	1.020114	1.3344799999999999
chr12	105791944	105795445	MSTRG.5292.1|2|861|MSTRG.5292|.|newAssembly|newAssembly|chr12:105791944-105795445|+	0	+	105791944	105795445	0	2	189,672,	0,2829,	0.218766	0.707123	0.0	0.0	1.457382	2.8875889999999997
chr12	106211791	106212552	MSTRG.5304.1|2|365|MSTRG.5304|.|newAssembly|newAssembly|chr12:106211791-106212552|+	0	+	106211791	106212552	0	2	137,228,	0,533,	0.0	0.0	0.0	0.0	1.109864	0.0
chr12	110076201	110076850	MSTRG.5326.1|2|599|MSTRG.5326|.|newAssembly|newAssembly|chr12:110076201-110076850|+	0	+	110076201	110076850	0	2	513,86,	0,563,	0.0	0.7274229999999999	0.0	0.466696	0.202449	2.394459
chr12	111712857	111715224	MSTRG.5367.1|3|711|MSTRG.5367|.|newAssembly|newAssembly|chr12:111712857-111715224|-	0	-	111712857	111715224	0	3	190,77,444,	0,737,1923,	0.22512800000000002	0.304052	0.320531	0.143867	1.0354709999999998	0.66932
chr12	111809363	111809898	MSTRG.5368.1|2|498|MSTRG.5368|.|newAssembly|newAssembly|chr12:111809363-111809898|-	0	-	111809363	111809898	0	2	206,292,	0,243,	0.690434	0.568617	0.41739799999999994	0.5006229999999999	1.216992	1.131061
chr12	112878757	112880088	MSTRG.5399.1|2|1307|MSTRG.5399|.|newAssembly|newAssembly|chr12:112878757-112880088|-	0	-	112878757	112880088	0	2	224,1083,	0,248,	0.0	0.717533	0.293976	0.381677	0.310679	0.723406
chr12	113109722	113199758	MSTRG.5407.1|2|201|MSTRG.5407|.|newAssembly|newAssembly|chr12:113109722-113199758|+	0	+	113109722	113199758	0	2	28,173,	0,89863,	129.92976399999998	70.661301	108.333992	55.731728000000004	61.580436999999996	54.299717
chr12	117220568	117230510	MSTRG.5441.1|2|200|MSTRG.5441|.|newAssembly|newAssembly|chr12:117220568-117230510|+	0	+	117220568	117230510	0	2	94,106,	0,9836,	0.0	1.230992	0.547041	1.8473169999999999	0.885858	0.0
chr12	117290558	117291824	MSTRG.5449.1|2|1228|MSTRG.5449|.|newAssembly|newAssembly|chr12:117290558-117291824|+	0	+	117290558	117291824	0	2	1018,210,	0,1056,	0.147367	0.36337600000000003	0.414836	0.836706	0.31350900000000004	1.453906
chr12	117541172	117541733	MSTRG.5454.1|2|511|MSTRG.5454|.|newAssembly|newAssembly|chr12:117541172-117541733|-	0	-	117541172	117541733	0	2	411,100,	0,461,	0.846448	0.165428	0.23145500000000002	0.28383	0.0	0.20253
chr13	9154848	9155845	MSTRG.5494.1|2|977|MSTRG.5494|.|newAssembly|newAssembly|chr13:9154848-9155845|-	0	-	9154848	9155845	0	2	309,668,	0,329,	0.0	0.219617	0.223082	1.8447080000000002	0.45041499999999995	0.44882
chr13	15210674	15211199	MSTRG.5534.1|2|304|MSTRG.5534|.|newAssembly|newAssembly|chr13:15210674-15211199|-	0	-	15210674	15211199	0	2	25,279,	0,246,	1.369409	2.5371099999999998	1.761218	0.6327010000000001	5.0302050000000005	5.59403
chr13	15210728	15211549	MSTRG.5535.1|2|699|MSTRG.5535|.|newAssembly|newAssembly|chr13:15210728-15211549|+	0	+	15210728	15211549	0	2	83,616,	0,205,	3.136158	1.4112049999999998	0.568782	0.185441	1.909318	2.666071
chr13	15210730	15211185	MSTRG.5534.2|2|284|MSTRG.5534|.|newAssembly|newAssembly|chr13:15210730-15211185|-	0	-	15210730	15211185	0	2	38,246,	0,209,	2.4725040000000003	0.0	0.012211	0.21563200000000002	0.069689	0.012791
chr13	16119236	16120022	MSTRG.5540.1|2|688|MSTRG.5540|.|newAssembly|newAssembly|chr13:16119236-16120022|-	0	-	16119236	16120022	0	2	262,426,	0,360,	0.0	0.816062	0.8746299999999999	2.81792	2.499654	2.238554
chr13	17775440	17779297	MSTRG.5549.3|3|425|MSTRG.5549|.|newAssembly|newAssembly|chr13:17775440-17779297|-	0	-	17775440	17779297	0	3	246,77,102,	0,1102,3755,	0.0	0.0	0.0	0.12275599999999999	1.387284	0.0
chr13	30870980	30873858	MSTRG.5670.1|3|432|MSTRG.5670|.|newAssembly|newAssembly|chr13:30870980-30873858|-	0	-	30870980	30873858	0	3	307,71,54,	0,1033,2824,	1.036049	1.569806	0.45997200000000005	0.0	0.349156	0.21117800000000003
chr13	32576354	32585056	MSTRG.5672.1|3|366|MSTRG.5672|.|newAssembly|newAssembly|chr13:32576354-32585056|+	0	+	32576354	32585056	0	3	137,102,127,	0,459,8575,	0.0	0.0	0.0	0.0	0.9596469999999999	0.0
chr13	37513805	37526975	MSTRG.5725.1|2|330|MSTRG.5725|.|newAssembly|newAssembly|chr13:37513805-37526975|-	0	-	37513805	37526975	0	2	219,111,	0,13059,	0.0	0.0	0.0	0.0	1.253695	0.0
chr13	37634862	37641337	MSTRG.5724.1|2|1887|MSTRG.5724|.|newAssembly|newAssembly|chr13:37634862-37641337|+	0	+	37634862	37641337	0	2	199,1688,	0,4787,	1.2661719999999999	1.8974970000000002	1.5817299999999999	0.78176	0.631351	0.764343
chr13	38306521	38307455	MSTRG.5738.1|2|563|MSTRG.5738|.|newAssembly|newAssembly|chr13:38306521-38307455|-	0	-	38306521	38307455	0	2	33,530,	0,404,	0.629736	0.58649	0.0	0.23219299999999998	0.801189	1.189008
chr13	41086369	41086871	MSTRG.5758.1|2|482|MSTRG.5758|.|newAssembly|newAssembly|chr13:41086369-41086871|-	0	-	41086369	41086871	0	2	41,441,	0,61,	0.0	0.0	0.0	0.547176	0.0	0.0
chr13	41906866	41907969	MSTRG.5766.1|2|911|MSTRG.5766|.|newAssembly|newAssembly|chr13:41906866-41907969|+	0	+	41906866	41907969	0	2	427,484,	0,619,	0.0	0.0	0.0	1.020599	0.0	0.0
chr13	47121389	47122137	MSTRG.5808.1|2|500|MSTRG.5808|.|newAssembly|newAssembly|chr13:47121389-47122137|-	0	-	47121389	47122137	0	2	179,321,	0,427,	0.069838	0.155069	0.146598	1.166787	0.249477	0.26620900000000003
chr13	51729629	51733783	MSTRG.5843.1|2|4116|MSTRG.5843|.|newAssembly|newAssembly|chr13:51729629-51733783|+	0	+	51729629	51733783	0	2	3840,276,	0,3878,	2.150584	3.353909	0.8808040000000001	0.435046	1.29256	0.49292700000000006
chr13	51729679	51733841	MSTRG.5843.2|2|4124|MSTRG.5843|.|newAssembly|newAssembly|chr13:51729679-51733841|+	0	+	51729679	51733841	0	2	3676,448,	0,3714,	0.0	0.013102	0.0	0.328366	0.0	1.723006
chr13	54553854	54601450	MSTRG.5866.1|2|543|MSTRG.5866|.|newAssembly|newAssembly|chr13:54553854-54601450|+	0	+	54553854	54601450	0	2	46,497,	0,47099,	10.216564	5.533639	4.292077	3.6598	6.731064	8.83208
chr13	55286357	55288059	MSTRG.5884.1|2|1664|MSTRG.5884|.|newAssembly|newAssembly|chr13:55286357-55288059|-	0	-	55286357	55288059	0	2	424,1240,	0,462,	0.252575	0.053378999999999996	0.012218999999999999	0.01057	0.0	1.1437190000000002
chr13	55286523	55288078	MSTRG.5884.2|2|1365|MSTRG.5884|.|newAssembly|newAssembly|chr13:55286523-55288078|-	0	-	55286523	55288078	0	2	182,1183,	0,372,	5.03554	5.09762	3.654579	5.227551	1.411271	0.26253200000000004
chr13	55286531	55288029	MSTRG.5884.4|2|1384|MSTRG.5884|.|newAssembly|newAssembly|chr13:55286531-55288029|-	0	-	55286531	55288029	0	2	174,1210,	0,288,	0.508748	0.5473	1.7142849999999998	0.0	0.082277	0.048685
chr13	55286531	55288026	MSTRG.5884.3|3|1381|MSTRG.5884|.|newAssembly|newAssembly|chr13:55286531-55288026|-	0	-	55286531	55288026	0	3	212,38,1131,	0,288,364,	0.19483699999999998	4.2621150000000005	0.0	0.073197	0.02607	0.027288
chr13	55286542	55288029	MSTRG.5884.5|3|1335|MSTRG.5884|.|newAssembly|newAssembly|chr13:55286542-55288029|-	0	-	55286542	55288029	0	3	163,38,1134,	0,277,353,	0.571723	0.46266499999999994	3.153095	0.155866	0.0	0.0
chr13	59884054	59885951	MSTRG.5956.1|2|1825|MSTRG.5956|.|newAssembly|newAssembly|chr13:59884054-59885951|+	0	+	59884054	59885951	0	2	1709,116,	0,1781,	0.408789	0.418429	0.32308899999999996	0.0	0.715639	0.7804760000000001
chr13	60588050	60588990	MSTRG.5951.1|3|366|MSTRG.5951|.|newAssembly|newAssembly|chr13:60588050-60588990|-	0	-	60588050	60588990	0	3	33,100,233,	0,510,707,	0.0	0.277675	0.0	0.0	0.41976499999999994	1.06234
chr13	60712683	60713612	MSTRG.5960.1|2|889|MSTRG.5960|.|newAssembly|newAssembly|chr13:60712683-60713612|-	0	-	60712683	60713612	0	2	468,421,	0,508,	0.0	0.328723	0.368234	0.0	1.029591	0.49324799999999996
chr13	60743147	60749054	MSTRG.5961.1|2|1764|MSTRG.5961|.|newAssembly|newAssembly|chr13:60743147-60749054|+	0	+	60743147	60749054	0	2	868,896,	0,5011,	0.63446	0.780407	0.729074	0.293831	1.166703	1.239685
chr13	62914968	62916879	MSTRG.5989.1|2|1522|MSTRG.5989|.|newAssembly|newAssembly|chr13:62914968-62916879|-	0	-	62914968	62916879	0	2	1348,174,	0,1737,	0.9993120000000001	0.878134	0.556451	0.227793	1.6584459999999999	1.048728
chr13	67547427	67548614	MSTRG.6044.1|2|1167|MSTRG.6044|.|newAssembly|newAssembly|chr13:67547427-67548614|+	0	+	67547427	67548614	0	2	150,1017,	0,170,	0.20443	0.326312	0.24697800000000003	0.12313699999999998	0.890597	1.30102
chr13	68607808	68700856	MSTRG.6066.1|2|440|MSTRG.6066|.|newAssembly|newAssembly|chr13:68607808-68700856|+	0	+	68607808	68700856	0	2	79,361,	0,92687,	1.483511	1.903632	2.242039	2.447879	2.531571	2.635242
chr13	74570216	74584506	MSTRG.6106.1|2|1800|MSTRG.6106|.|newAssembly|newAssembly|chr13:74570216-74584506|+	0	+	74570216	74584506	0	2	597,1203,	0,13087,	0.594017	0.486534	0.371541	0.157654	0.718662	0.8370129999999999
chr13	74689330	74714603	MSTRG.6109.1|2|843|MSTRG.6109|.|newAssembly|newAssembly|chr13:74689330-74714603|+	0	+	74689330	74714603	0	2	735,108,	0,25165,	0.0	0.497555	0.242127	0.502791	0.9806889999999999	0.8490790000000001
chr13	99520404	99521174	MSTRG.6262.4|2|568|MSTRG.6262|.|newAssembly|newAssembly|chr13:99520404-99521174|-	0	-	99520404	99521174	0	2	507,61,	0,709,	0.0	0.219212	0.24096599999999999	0.6346729999999999	0.5290020000000001	0.289106
chr13	99760136	99760405	MSTRG.6260.1|2|248|MSTRG.6260|.|newAssembly|newAssembly|chr13:99760136-99760405|-	0	-	99760136	99760405	0	2	98,150,	0,119,	0.0	0.0	0.0	2.1384689999999997	0.0	0.0
chr13	112891128	112891873	MSTRG.6355.1|2|339|MSTRG.6355|.|newAssembly|newAssembly|chr13:112891128-112891873|+	0	+	112891128	112891873	0	2	140,199,	0,546,	0.448863	0.063929	0.0	0.073183	1.949975	1.2917379999999998
chr13	115612201	115613970	MSTRG.6398.1|2|1728|MSTRG.6398|.|newAssembly|newAssembly|chr13:115612201-115613970|-	0	-	115612201	115613970	0	2	662,1066,	0,703,	0.56965	0.654579	0.347481	0.47113299999999997	0.349156	1.4496870000000002
chr13	118066053	118067090	MSTRG.6403.1|2|1003|MSTRG.6403|.|newAssembly|newAssembly|chr13:118066053-118067090|-	0	-	118066053	118067090	0	2	308,695,	0,342,	0.0	0.080926	0.28305	0.273034	0.8559959999999999	1.418617
chr14	17070984	17073074	MSTRG.6463.1|2|2059|MSTRG.6463|.|newAssembly|newAssembly|chr14:17070984-17073074|+	0	+	17070984	17073074	0	2	1731,328,	0,1762,	0.16103499999999998	1.637414	0.181781	0.24936799999999998	0.282683	0.22770500000000002
chr14	21588236	21589080	MSTRG.6513.1|2|650|MSTRG.6513|.|newAssembly|newAssembly|chr14:21588236-21589080|+	0	+	21588236	21589080	0	2	536,114,	0,730,	0.156851	0.25285599999999997	0.131064	0.187022	1.7890279999999998	0.785513
chr14	22809703	22812738	MSTRG.6528.1|2|554|MSTRG.6528|.|newAssembly|newAssembly|chr14:22809703-22812738|+	0	+	22809703	22812738	0	2	508,46,	0,2989,	0.0	0.0	0.0	0.0	0.238746	0.7202069999999999
chr14	26286736	26287803	MSTRG.6557.1|2|971|MSTRG.6557|.|newAssembly|newAssembly|chr14:26286736-26287803|-	0	-	26286736	26287803	0	2	37,934,	0,133,	0.20999600000000002	0.37180100000000005	0.308188	0.59217	0.44456899999999994	1.233719
chr14	27467469	27472376	MSTRG.6564.1|2|1223|MSTRG.6564|.|newAssembly|newAssembly|chr14:27467469-27472376|-	0	-	27467469	27472376	0	2	1161,62,	0,4845,	0.0	0.329752	0.261658	0.0	0.0	0.578902
chr14	29116920	29121907	MSTRG.6580.1|2|598|MSTRG.6580|.|newAssembly|newAssembly|chr14:29116920-29121907|-	0	-	29116920	29121907	0	2	438,160,	0,4827,	0.554092	0.540459	2.596107	0.416462	0.60656	1.090406
chr14	31802484	31813408	MSTRG.6645.1|2|423|MSTRG.6645|.|newAssembly|newAssembly|chr14:31802484-31813408|+	0	+	31802484	31813408	0	2	26,397,	0,10527,	27.512746999999997	17.014559	13.03454	10.982866	30.185394	28.691914
chr14	31934431	31935114	MSTRG.6654.1|2|655|MSTRG.6654|.|newAssembly|newAssembly|chr14:31934431-31935114|-	0	-	31934431	31935114	0	2	256,399,	0,284,	0.005752	0.007405	0.003616	0.848792	0.020096	0.06776
chr14	37915341	37923328	MSTRG.6666.1|3|781|MSTRG.6666|.|newAssembly|newAssembly|chr14:37915341-37923328|-	0	-	37915341	37923328	0	3	536,81,164,	0,5218,7823,	4.549697	3.5310080000000004	2.873175	1.022856	6.136352	5.255323000000001
chr14	46703701	46704660	MSTRG.6705.1|2|731|MSTRG.6705|.|newAssembly|newAssembly|chr14:46703701-46704660|-	0	-	46703701	46704660	0	2	303,428,	0,531,	2.329786	1.95154	3.4707980000000003	0.897567	2.5889450000000003	4.964786
chr14	46703717	46704660	MSTRG.6705.2|2|487|MSTRG.6705|.|newAssembly|newAssembly|chr14:46703717-46704660|-	0	-	46703717	46704660	0	2	287,200,	0,743,	0.0	2.5170310000000002	0.0	0.0	0.0	0.0
chr14	47439455	47440509	MSTRG.6716.1|2|847|MSTRG.6716|.|newAssembly|newAssembly|chr14:47439455-47440509|-	0	-	47439455	47440509	0	2	423,424,	0,630,	0.294002	0.20072	0.700998	0.6597109999999999	0.494389	1.5407600000000001
chr14	47930857	47932386	MSTRG.6721.1|2|1328|MSTRG.6721|.|newAssembly|newAssembly|chr14:47930857-47932386|-	0	-	47930857	47932386	0	2	364,964,	0,565,	0.262559	0.266581	0.0	0.147727	0.851676	0.29573299999999997
chr14	49818381	49924207	MSTRG.6758.1|4|941|MSTRG.6758|.|newAssembly|newAssembly|chr14:49818381-49924207|+	0	+	49818381	49924207	0	4	191,90,109,551,	0,31357,84981,105275,	0.206785	0.22632	1.252607	0.0	0.0	0.0
chr14	51427120	51427443	MSTRG.6769.1|2|302|MSTRG.6769|.|newAssembly|newAssembly|chr14:51427120-51427443|+	0	+	51427120	51427443	0	2	112,190,	0,133,	6.348793	4.140495	4.783748999999999	0.0	7.611350999999999	4.944211
chr14	56264294	56265213	MSTRG.6904.1|2|897|MSTRG.6904|.|newAssembly|newAssembly|chr14:56264294-56265213|+	0	+	56264294	56265213	0	2	308,589,	0,330,	0.280456	0.0	0.264432	0.547836	1.094611	0.754948
chr14	65985642	65987516	MSTRG.7049.1|2|1854|MSTRG.7049|.|newAssembly|newAssembly|chr14:65985642-65987516|-	0	-	65985642	65987516	0	2	1341,513,	0,1361,	0.125104	0.135988	0.088168	0.172413	0.523265	1.037372
chr14	66700711	66702596	MSTRG.7066.1|2|1858|MSTRG.7066|.|newAssembly|newAssembly|chr14:66700711-66702596|-	0	-	66700711	66702596	0	2	977,881,	0,1004,	0.23993	0.315366	0.49074700000000004	0.663518	0.0	0.255484
chr14	66729809	66731805	MSTRG.7068.1|2|270|MSTRG.7068|.|newAssembly|newAssembly|chr14:66729809-66731805|+	0	+	66729809	66731805	0	2	185,85,	0,1911,	0.520149	0.907857	0.951376	1.278618	0.8823110000000001	0.0
chr14	67342947	67366859	MSTRG.7080.1|3|840|MSTRG.7080|.|newAssembly|newAssembly|chr14:67342947-67366859|-	0	-	67342947	67366859	0	3	253,474,113,	0,9351,23799,	0.49828599999999995	0.8826440000000001	0.152303	0.8927940000000001	0.09493099999999999	0.17421199999999998
chr14	67345065	67353882	MSTRG.7080.2|2|2574|MSTRG.7080|.|newAssembly|newAssembly|chr14:67345065-67353882|-	0	-	67345065	67353882	0	2	585,1989,	0,6828,	0.33526	0.608907	1.100115	0.505684	0.619614	0.765586
chr14	67345541	67369052	MSTRG.7080.3|3|2809|MSTRG.7080|.|newAssembly|newAssembly|chr14:67345541-67369052|-	0	-	67345541	67369052	0	3	109,2403,297,	0,4828,23214,	1.11675	0.0	0.71415	0.0	0.6836260000000001	0.8649469999999999
chr14	67349157	67368956	MSTRG.7080.4|3|3540|MSTRG.7080|.|newAssembly|newAssembly|chr14:67349157-67368956|-	0	-	67349157	67368956	0	3	753,2586,201,	0,1029,19598,	0.631057	1.6433490000000002	1.360692	0.553851	0.595979	0.591746
chr14	67851434	67852336	MSTRG.7087.1|2|238|MSTRG.7087|.|newAssembly|newAssembly|chr14:67851434-67852336|-	0	-	67851434	67852336	0	2	150,88,	0,814,	0.24638800000000002	0.280607	1.0130370000000002	0.124302	0.0	0.0
chr14	67864175	67864973	MSTRG.7089.1|2|774|MSTRG.7089|.|newAssembly|newAssembly|chr14:67864175-67864973|-	0	-	67864175	67864973	0	2	711,63,	0,735,	0.21207199999999998	0.109739	0.558154	0.0	1.507053	0.0
chr14	70982906	70984162	MSTRG.7131.1|2|1189|MSTRG.7131|.|newAssembly|newAssembly|chr14:70982906-70984162|+	0	+	70982906	70984162	0	2	383,806,	0,450,	1.2930409999999999	0.5087	0.0	4.071421	1.383311	1.632093
chr14	70983096	70983640	MSTRG.7131.2|2|479|MSTRG.7131|.|newAssembly|newAssembly|chr14:70983096-70983640|+	0	+	70983096	70983640	0	2	195,284,	0,260,	0.0	1.3367850000000001	0.718446	8.646393	0.0	0.660012
chr14	90296023	90297432	MSTRG.7222.1|2|1367|MSTRG.7222|.|newAssembly|newAssembly|chr14:90296023-90297432|+	0	+	90296023	90297432	0	2	314,1053,	0,356,	0.664144	0.580263	0.791894	0.37678	0.7467630000000001	0.591554
chr14	101978661	101979302	MSTRG.7244.1|2|609|MSTRG.7244|.|newAssembly|newAssembly|chr14:101978661-101979302|-	0	-	101978661	101979302	0	2	459,150,	0,491,	0.0	0.252197	0.0	0.0	0.954932	0.0
chr14	103746123	103759690	MSTRG.7270.1|3|466|MSTRG.7270|.|newAssembly|newAssembly|chr14:103746123-103759690|+	0	+	103746123	103759690	0	3	140,85,241,	0,12278,13326,	0.37904099999999996	0.0	0.557258	0.564325	0.611911	0.9198
chr14	103803919	103840341	MSTRG.7273.1|2|985|MSTRG.7273|.|newAssembly|newAssembly|chr14:103803919-103840341|+	0	+	103803919	103840341	0	2	175,810,	0,35612,	0.691592	0.9853049999999999	0.959593	1.459756	1.8061369999999999	1.157143
chr14	106664680	106671133	MSTRG.7259.1|4|987|MSTRG.7259|.|newAssembly|newAssembly|chr14:106664680-106671133|+	0	+	106664680	106671133	0	4	54,65,143,725,	0,2210,5229,5728,	0.447529	0.294038	0.0	0.0	1.0319120000000002	0.553068
chr14	118523969	118524998	MSTRG.7282.1|2|688|MSTRG.7282|.|newAssembly|newAssembly|chr14:118523969-118524998|+	0	+	118523969	118524998	0	2	605,83,	0,946,	0.0	0.180782	0.0	0.0	1.543709	0.0
chr14	119381888	119384198	MSTRG.7287.1|2|2216|MSTRG.7287|.|newAssembly|newAssembly|chr14:119381888-119384198|-	0	-	119381888	119384198	0	2	754,1462,	0,848,	0.185756	0.280332	0.6714	0.39967600000000003	0.471495	0.760467
chr14	120697595	120698903	MSTRG.7295.1|2|1267|MSTRG.7295|.|newAssembly|newAssembly|chr14:120697595-120698903|-	0	-	120697595	120698903	0	2	1230,37,	0,1271,	0.271579	0.224489	0.0	0.08947000000000001	0.277781	1.415054
chr15	3391072	3392297	MSTRG.7336.1|2|1199|MSTRG.7336|.|newAssembly|newAssembly|chr15:3391072-3392297|+	0	+	3391072	3392297	0	2	1158,41,	0,1184,	0.362872	0.694259	0.51125	2.0622979999999997	3.486282	5.765193
chr15	6821386	6823105	MSTRG.7361.1|3|1443|MSTRG.7361|.|newAssembly|newAssembly|chr15:6821386-6823105|+	0	+	6821386	6823105	0	3	1337,50,56,	0,1547,1663,	0.0	0.456996	0.202736	0.304442	1.198599	1.880899
chr15	9128492	9132233	MSTRG.7382.1|2|3715|MSTRG.7382|.|newAssembly|newAssembly|chr15:9128492-9132233|-	0	-	9128492	9132233	0	2	1662,2053,	0,1688,	0.6139819999999999	0.957729	1.156888	0.584588	1.269093	1.8073099999999998
chr15	11897284	11899638	MSTRG.7398.1|3|581|MSTRG.7398|.|newAssembly|newAssembly|chr15:11897284-11899638|+	0	+	11897284	11899638	0	3	76,91,414,	0,284,1940,	1.037954	0.991374	0.353919	0.0	0.578154	0.327427
chr15	36414284	36415337	MSTRG.7479.3|2|1032|MSTRG.7479|.|newAssembly|newAssembly|chr15:36414284-36415337|-	0	-	36414284	36415337	0	2	740,292,	0,761,	0.18449300000000002	0.286042	0.575753	0.0	0.0	0.41852399999999995
chr15	36797514	36799093	MSTRG.7489.1|2|637|MSTRG.7489|.|newAssembly|newAssembly|chr15:36797514-36799093|+	0	+	36797514	36799093	0	2	402,235,	0,1344,	0.44374300000000005	0.751862	0.76034	0.25135599999999997	0.0	0.380815
chr15	58269072	58269705	MSTRG.7581.1|2|345|MSTRG.7581|.|newAssembly|newAssembly|chr15:58269072-58269705|-	0	-	58269072	58269705	0	2	269,76,	0,557,	0.158101	0.197035	0.0	1.689336	2.08678	1.60133
chr15	58762445	58763558	MSTRG.7591.1|2|1084|MSTRG.7591|.|newAssembly|newAssembly|chr15:58762445-58763558|-	0	-	58762445	58763558	0	2	692,392,	0,721,	0.23419099999999998	0.0	0.329918	0.292243	0.507997	0.9519690000000001
chr15	66973506	66975350	MSTRG.7623.1|2|1317|MSTRG.7623|.|newAssembly|newAssembly|chr15:66973506-66975350|-	0	-	66973506	66975350	0	2	1097,220,	0,1624,	0.300556	0.418951	0.11393900000000001	0.650474	1.3352680000000001	1.409935
chr15	75933279	75935079	MSTRG.7697.1|2|255|MSTRG.7697|.|newAssembly|newAssembly|chr15:75933279-75935079|+	0	+	75933279	75935079	0	2	153,102,	0,1698,	0.885591	1.465382	1.214234	0.0	0.827176	1.574147
chr15	76883577	76887541	MSTRG.7754.1|2|3875|MSTRG.7754|.|newAssembly|newAssembly|chr15:76883577-76887541|-	0	-	76883577	76887541	0	2	33,3842,	0,122,	2.0446619999999998	1.587092	0.55925	0.786304	2.09429	3.197053
chr15	78404837	78412040	MSTRG.7778.1|2|391|MSTRG.7778|.|newAssembly|newAssembly|chr15:78404837-78412040|-	0	-	78404837	78412040	0	2	265,126,	0,7077,	0.879376	0.554958	0.07686699999999999	0.128365	1.314673	0.0
chr15	79739475	79740409	MSTRG.7832.1|2|692|MSTRG.7832|.|newAssembly|newAssembly|chr15:79739475-79740409|-	0	-	79739475	79740409	0	2	298,394,	0,540,	0.032413	0.057773000000000005	0.0	0.777695	0.605472	0.9505
chr15	81214388	81216805	MSTRG.7854.1|2|2221|MSTRG.7854|.|newAssembly|newAssembly|chr15:81214388-81216805|+	0	+	81214388	81216805	0	2	290,1931,	0,486,	0.17719000000000001	0.247155	0.423	0.300478	0.0	0.809796
chr15	83960819	83962216	MSTRG.7930.1|2|1285|MSTRG.7930|.|newAssembly|newAssembly|chr15:83960819-83962216|-	0	-	83960819	83962216	0	2	988,297,	0,1100,	0.889166	0.529944	0.7656649999999999	0.0	2.11896	1.575582
chr15	85473868	85486659	MSTRG.7951.1|2|1585|MSTRG.7951|.|newAssembly|newAssembly|chr15:85473868-85486659|-	0	-	85473868	85486659	0	2	1379,206,	0,12585,	1.223869	0.067383	0.0	0.8804360000000001	1.208968	1.055942
chr15	85473917	85478487	MSTRG.7951.2|2|2405|MSTRG.7951|.|newAssembly|newAssembly|chr15:85473917-85478487|-	0	-	85473917	85478487	0	2	1330,1075,	0,3495,	0.271838	0.357639	0.740458	0.201201	0.546615	1.040178
chr15	85474693	85477688	MSTRG.7951.3|2|859|MSTRG.7951|.|newAssembly|newAssembly|chr15:85474693-85477688|-	0	-	85474693	85477688	0	2	554,305,	0,2690,	0.030356	1.598179	0.0	0.0	0.047017	0.0
chr15	85502255	85532948	MSTRG.7954.1|5|2135|MSTRG.7954|.|newAssembly|newAssembly|chr15:85502255-85532948|+	0	+	85502255	85532948	0	5	296,79,82,66,1612,	0,11410,21711,23089,29081,	0.403514	0.593901	0.614056	0.38453699999999996	1.3667479999999999	1.2001899999999999
chr15	85505029	85532876	MSTRG.7954.2|6|1618|MSTRG.7954|.|newAssembly|newAssembly|chr15:85505029-85532876|+	0	+	85505029	85532876	0	6	780,79,82,66,114,497,	0,8636,18937,20315,26307,27350,	0.0	0.10885	0.510882	0.0	0.29409	1.080381
chr15	85505029	85509306	MSTRG.7955.1|2|4247|MSTRG.7955|.|newAssembly|newAssembly|chr15:85505029-85509306|-	0	-	85505029	85509306	0	2	3149,1098,	0,3179,	0.252842	0.336309	0.45233900000000005	0.320071	0.685272	0.8507889999999999
chr15	86025197	86025496	MSTRG.7970.1|2|228|MSTRG.7970|.|newAssembly|newAssembly|chr15:86025197-86025496|+	0	+	86025197	86025496	0	2	46,182,	0,117,	138.323288	116.06408700000001	165.842422	17.92823	287.287018	347.502686
chr15	89598395	89599309	MSTRG.8009.1|2|516|MSTRG.8009|.|newAssembly|newAssembly|chr15:89598395-89599309|+	0	+	89598395	89599309	0	2	358,158,	0,756,	0.261304	0.687128	0.395149	0.138321	0.757239	1.2109379999999998
chr15	98568055	98569226	MSTRG.8093.1|2|1141|MSTRG.8093|.|newAssembly|newAssembly|chr15:98568055-98569226|+	0	+	98568055	98569226	0	2	850,291,	0,880,	1.325685	2.2964689999999996	3.971025	3.871883	4.179526	7.8718259999999995
chr15	99557775	99559920	MSTRG.8126.1|2|837|MSTRG.8126|.|newAssembly|newAssembly|chr15:99557775-99559920|-	0	-	99557775	99559920	0	2	113,724,	0,1421,	1.249441	1.784966	1.165066	1.629994	2.460573	2.154531
chr15	99608531	99611382	MSTRG.8136.1|2|642|MSTRG.8136|.|newAssembly|newAssembly|chr15:99608531-99611382|+	0	+	99608531	99611382	0	2	46,596,	0,2255,	1.220966	0.788995	0.299923	1.901514	6.00459	1.7701790000000002
chr15	100136991	100137583	MSTRG.8147.1|2|477|MSTRG.8147|.|newAssembly|newAssembly|chr15:100136991-100137583|-	0	-	100136991	100137583	0	2	459,18,	0,574,	0.0	0.0	0.0	0.39808000000000004	1.852125	0.0
chr15	102358520	102364922	MSTRG.8202.1|2|6133|MSTRG.8202|.|newAssembly|newAssembly|chr15:102358520-102364922|+	0	+	102358520	102364922	0	2	4969,1164,	0,5238,	0.14834	0.37245900000000004	0.34276599999999996	0.290084	0.48218	1.087882
chr16	13459265	13467373	MSTRG.8354.1|4|1277|MSTRG.8354|.|newAssembly|newAssembly|chr16:13459265-13467373|+	0	+	13459265	13467373	0	4	675,83,65,454,	0,3341,4700,7654,	0.165276	0.331413	0.49272299999999997	0.378838	0.43992299999999995	1.094538
chr16	13508960	13538998	MSTRG.8358.1|2|991|MSTRG.8358|.|newAssembly|newAssembly|chr16:13508960-13538998|+	0	+	13508960	13538998	0	2	45,946,	0,29092,	0.48497399999999996	0.5293760000000001	1.116547	1.0228389999999998	2.594447	0.9711209999999999
chr16	13763443	13765712	MSTRG.8361.1|2|274|MSTRG.8361|.|newAssembly|newAssembly|chr16:13763443-13765712|-	0	-	13763443	13765712	0	2	188,86,	0,2183,	0.0	0.401859	0.419818	0.481275	0.735739	0.730312
chr16	20689610	20690465	MSTRG.8521.1|2|696|MSTRG.8521|.|newAssembly|newAssembly|chr16:20689610-20690465|-	0	-	20689610	20690465	0	2	100,596,	0,259,	0.9422590000000001	1.733854	1.838196	2.727029	2.9817549999999997	3.743559
chr16	21767095	21767573	MSTRG.8523.1|2|417|MSTRG.8523|.|newAssembly|newAssembly|chr16:21767095-21767573|+	0	+	21767095	21767573	0	2	162,255,	0,223,	0.565997	0.6591600000000001	0.0	1.809076	0.0	0.0
chr16	21804218	21805932	MSTRG.8528.1|2|1657|MSTRG.8528|.|newAssembly|newAssembly|chr16:21804218-21805932|-	0	-	21804218	21805932	0	2	786,871,	0,843,	0.0	0.478843	4.549447	8.936636	6.454305000000001	1.649672
chr16	24186149	24193695	MSTRG.8575.1|3|664|MSTRG.8575|.|newAssembly|newAssembly|chr16:24186149-24193695|-	0	-	24186149	24193695	0	3	222,171,271,	0,6857,7275,	0.058283	0.177176	0.0	0.0	2.251423	3.10148
chr16	24186157	24193742	MSTRG.8575.2|3|455|MSTRG.8575|.|newAssembly|newAssembly|chr16:24186157-24193742|-	0	-	24186157	24193742	0	3	214,171,70,	0,6849,7515,	0.0	1.373305	2.2605869999999997	1.8165310000000001	0.0	0.0
chr16	24186219	24193593	MSTRG.8575.3|3|461|MSTRG.8575|.|newAssembly|newAssembly|chr16:24186219-24193593|-	0	-	24186219	24193593	0	3	152,171,138,	0,6787,7236,	2.081169	0.0	0.0	0.0	0.0	0.0
chr16	25239229	25252747	MSTRG.8578.1|3|4094|MSTRG.8578|.|newAssembly|newAssembly|chr16:25239229-25252747|+	0	+	25239229	25252747	0	3	78,183,3833,	0,6972,9685,	0.179239	0.0	0.078003	0.0	2.3183130000000003	2.65242
chr16	32840051	32840805	MSTRG.8656.1|2|724|MSTRG.8656|.|newAssembly|newAssembly|chr16:32840051-32840805|+	0	+	32840051	32840805	0	2	513,211,	0,543,	0.422976	0.45498999999999995	0.569391	1.18469	1.421671	0.537791
chr16	33217915	33218627	MSTRG.8663.1|2|595|MSTRG.8663|.|newAssembly|newAssembly|chr16:33217915-33218627|-	0	-	33217915	33218627	0	2	27,568,	0,144,	0.8096260000000001	1.3678	1.10691	1.073507	0.0	0.865664
chr16	35051809	35116220	MSTRG.8691.1|2|2208|MSTRG.8691|.|newAssembly|newAssembly|chr16:35051809-35116220|-	0	-	35051809	35116220	0	2	2174,34,	0,64377,	0.20005	0.156128	0.309154	0.348142	0.926998	0.597004
chr16	36072275	36074038	MSTRG.8711.1|2|1647|MSTRG.8711|.|newAssembly|newAssembly|chr16:36072275-36074038|-	0	-	36072275	36074038	0	2	40,1607,	0,156,	1.001887	0.637162	0.0	1.011665	1.047667	1.388044
chr16	51967597	51985917	MSTRG.8814.1|6|745|MSTRG.8814|.|newAssembly|newAssembly|chr16:51967597-51985917|-	0	-	51967597	51985917	0	6	240,33,60,110,66,236,	0,527,13828,14991,17602,18084,	0.295837	0.237171	0.44450600000000007	1.19832	0.093324	1.16809
chr16	51967608	51985935	MSTRG.8814.2|6|992|MSTRG.8814|.|newAssembly|newAssembly|chr16:51967608-51985935|-	0	-	51967608	51985935	0	6	229,33,60,110,306,254,	0,516,13817,14980,17351,18073,	0.6442180000000001	0.256917	0.6680010000000001	2.259874	1.340638	1.54399
chr16	51967608	51985935	MSTRG.8814.3|6|950|MSTRG.8814|.|newAssembly|newAssembly|chr16:51967608-51985935|-	0	-	51967608	51985935	0	6	229,33,60,110,264,254,	0,516,13817,14980,17393,18073,	0.0	0.0	0.102586	0.7510789999999999	0.485622	0.0
chr16	52045513	52046559	MSTRG.8818.1|2|990|MSTRG.8818|.|newAssembly|newAssembly|chr16:52045513-52046559|+	0	+	52045513	52046559	0	2	361,629,	0,417,	0.23454299999999997	0.22162800000000002	0.0	0.323655	0.8435360000000001	0.28763
chr16	56702966	56703816	MSTRG.8839.1|2|829|MSTRG.8839|.|newAssembly|newAssembly|chr16:56702966-56703816|+	0	+	56702966	56703816	0	2	98,731,	0,119,	0.0	0.307699	0.0	0.0	0.33876300000000004	1.0353649999999999
chr16	57391249	57391791	MSTRG.8846.1|2|468|MSTRG.8846|.|newAssembly|newAssembly|chr16:57391249-57391791|+	0	+	57391249	57391791	0	2	252,216,	0,326,	1425.283447	1152.040649	1478.326904	189.487823	3867.9255369999996	2161.59082
chr16	58458135	58458723	MSTRG.8856.1|2|568|MSTRG.8856|.|newAssembly|newAssembly|chr16:58458135-58458723|-	0	-	58458135	58458723	0	2	204,364,	0,224,	0.189815	0.17039300000000002	0.274084	1.8428689999999999	0.0	0.5023810000000001
chr16	91508524	91510878	MSTRG.8951.1|2|1289|MSTRG.8951|.|newAssembly|newAssembly|chr16:91508524-91510878|+	0	+	91508524	91510878	0	2	395,894,	0,1460,	0.309062	0.26650100000000004	0.395372	1.20973	1.151413	0.986441
chr16	95517217	95522745	MSTRG.9015.1|2|5478|MSTRG.9015|.|newAssembly|newAssembly|chr16:95517217-95522745|-	0	-	95517217	95522745	0	2	3229,2249,	0,3279,	0.31243000000000004	0.29855	0.29787199999999997	0.335775	0.44008400000000003	0.691466
chr16	96225485	96230872	MSTRG.9048.1|2|527|MSTRG.9048|.|newAssembly|newAssembly|chr16:96225485-96230872|+	0	+	96225485	96230872	0	2	412,115,	0,5272,	0.13426400000000002	0.18716	0.530053	0.179524	0.233868	0.050876
chr16	96234453	96235122	MSTRG.9049.1|2|615|MSTRG.9049|.|newAssembly|newAssembly|chr16:96234453-96235122|+	0	+	96234453	96235122	0	2	227,388,	0,281,	0.8164520000000001	0.6218239999999999	0.0	0.0	0.611205	0.8185439999999999
chr16	98288713	98289283	MSTRG.9030.1|2|382|MSTRG.9030|.|newAssembly|newAssembly|chr16:98288713-98289283|-	0	-	98288713	98289283	0	2	267,115,	0,455,	0.328278	0.14341800000000002	0.0	0.0	0.60482	1.0476729999999999
chr17	3112219	3114907	MSTRG.9037.1|4|892|MSTRG.9037|.|newAssembly|newAssembly|chr17:3112219-3114907|-	0	-	3112219	3114907	0	4	353,60,158,321,	0,1068,1968,2367,	1.825323	1.8398459999999999	1.925877	1.964653	3.514819	2.760745
chr17	3557830	3559802	MSTRG.9059.1|2|289|MSTRG.9059|.|newAssembly|newAssembly|chr17:3557830-3559802|+	0	+	3557830	3559802	0	2	29,260,	0,1712,	0.219604	0.6236689999999999	0.5566399999999999	0.0	0.258475	1.3206440000000002
chr17	6164042	6164897	MSTRG.9081.1|2|827|MSTRG.9081|.|newAssembly|newAssembly|chr17:6164042-6164897|+	0	+	6164042	6164897	0	2	208,619,	0,236,	0.0	0.037599	0.0	0.0	0.28661	0.989202
chr17	6524702	6527860	MSTRG.9090.1|2|269|MSTRG.9090|.|newAssembly|newAssembly|chr17:6524702-6527860|-	0	-	6524702	6527860	0	2	121,148,	0,3010,	0.56093	0.43535	0.331165	0.240499	1.6812880000000001	0.938476
chr17	6806485	6812445	MSTRG.9074.1|5|539|MSTRG.9074|.|newAssembly|newAssembly|chr17:6806485-6812445|+	0	+	6806485	6812445	0	5	68,42,124,78,227,	0,1718,4844,5306,5733,	1.0048700000000002	1.185751	1.055034	0.856826	0.638308	1.164814
chr17	10457785	10459613	MSTRG.9130.1|2|1805|MSTRG.9130|.|newAssembly|newAssembly|chr17:10457785-10459613|+	0	+	10457785	10459613	0	2	1614,191,	0,1637,	0.285666	0.234688	0.241497	0.648428	0.275765	0.236472
chr17	12826556	12875688	MSTRG.9142.1|2|440|MSTRG.9142|.|newAssembly|newAssembly|chr17:12826556-12875688|+	0	+	12826556	12875688	0	2	28,412,	0,48720,	1.8360880000000002	0.17143	0.423004	0.272415	1.3583120000000002	0.299031
chr17	15202836	15211697	MSTRG.9176.1|2|390|MSTRG.9176|.|newAssembly|newAssembly|chr17:15202836-15211697|+	0	+	15202836	15211697	0	2	73,317,	0,8544,	0.0	0.257481	0.352608	1.477286	0.0	0.0
chr17	17316629	17341874	MSTRG.9205.1|4|884|MSTRG.9205|.|newAssembly|newAssembly|chr17:17316629-17341874|+	0	+	17316629	17341874	0	4	203,127,61,493,	0,23029,23398,24752,	1.117272	0.8257690000000001	0.128901	0.320583	0.6229279999999999	1.097306
chr17	17658373	17660323	MSTRG.9215.1|2|1930|MSTRG.9215|.|newAssembly|newAssembly|chr17:17658373-17660323|+	0	+	17658373	17660323	0	2	465,1465,	0,485,	4.063139	5.567595	6.470593	4.2274449999999995	5.208205	8.480265
chr17	17753730	17755173	MSTRG.9217.1|2|1400|MSTRG.9217|.|newAssembly|newAssembly|chr17:17753730-17755173|+	0	+	17753730	17755173	0	2	1364,36,	0,1407,	0.0	0.641119	0.5675819999999999	1.159753	0.5809380000000001	0.9492510000000001
chr17	21752820	21787454	MSTRG.9245.1|4|610|MSTRG.9245|.|newAssembly|newAssembly|chr17:21752820-21787454|-	0	-	21752820	21787454	0	4	57,314,102,137,	0,9028,19759,34497,	0.0	0.0	0.0	0.0	0.328888	2.26295
chr17	21756791	21787454	MSTRG.9245.2|4|707|MSTRG.9245|.|newAssembly|newAssembly|chr17:21756791-21787454|-	0	-	21756791	21787454	0	4	154,314,102,137,	0,5057,15788,30526,	1.148592	2.2434060000000002	2.055483	0.726374	1.574373	0.0
chr17	21787706	21793336	MSTRG.9247.2|4|629|MSTRG.9247|.|newAssembly|newAssembly|chr17:21787706-21793336|+	0	+	21787706	21793336	0	4	133,143,79,274,	0,1063,1527,5356,	0.12166300000000001	0.050788	0.14144400000000001	2.24119	0.6020939999999999	0.373287
chr17	22425299	22451804	MSTRG.9255.1|6|1012|MSTRG.9255|.|newAssembly|newAssembly|chr17:22425299-22451804|-	0	-	22425299	22451804	0	6	569,127,48,93,84,91,	0,1436,4075,21172,24904,26414,	1.4008450000000001	1.397557	0.993509	0.864619	2.028218	3.118503
chr17	23903729	23905293	MSTRG.9280.1|2|1369|MSTRG.9280|.|newAssembly|newAssembly|chr17:23903729-23905293|+	0	+	23903729	23905293	0	2	881,488,	0,1076,	0.461916	0.331752	0.348893	0.29036999999999996	0.5089229999999999	1.119538
chr17	24284266	24293056	MSTRG.9291.1|2|282|MSTRG.9291|.|newAssembly|newAssembly|chr17:24284266-24293056|+	0	+	24284266	24293056	0	2	25,257,	0,8533,	1.951143	1.184285	0.6082609999999999	0.0	2.472543	0.9716299999999999
chr17	24600056	24603660	MSTRG.9307.1|2|363|MSTRG.9307|.|newAssembly|newAssembly|chr17:24600056-24603660|-	0	-	24600056	24603660	0	2	295,68,	0,3536,	0.0	1.056682	0.447949	0.0	2.9705209999999997	3.2210520000000002
chr17	25067465	25068153	MSTRG.9363.1|2|484|MSTRG.9363|.|newAssembly|newAssembly|chr17:25067465-25068153|-	0	-	25067465	25068153	0	2	241,243,	0,445,	0.0	0.46185299999999996	0.640624	1.3214540000000001	0.132022	1.077958
chr17	26415475	26415913	MSTRG.9382.1|2|258|MSTRG.9382|.|newAssembly|newAssembly|chr17:26415475-26415913|-	0	-	26415475	26415913	0	2	150,108,	0,330,	0.422828	0.0	0.0	1.2485870000000001	0.926133	0.29447399999999996
chr17	28033317	28036975	MSTRG.9439.1|2|3569|MSTRG.9439|.|newAssembly|newAssembly|chr17:28033317-28036975|-	0	-	28033317	28036975	0	2	465,3104,	0,554,	0.263254	0.417779	0.3125	0.016237	0.377444	0.5956640000000001
chr17	28033447	28036986	MSTRG.9439.2|2|3431|MSTRG.9439|.|newAssembly|newAssembly|chr17:28033447-28036986|-	0	-	28033447	28036986	0	2	227,3204,	0,335,	0.0	0.012401	0.0	0.582616	0.012077	0.008433
chr17	29169907	29171595	MSTRG.9470.1|2|1668|MSTRG.9470|.|newAssembly|newAssembly|chr17:29169907-29171595|+	0	+	29169907	29171595	0	2	85,1583,	0,105,	0.177562	0.42690500000000003	0.559351	0.297127	0.44223999999999997	0.965477
chr17	29481604	29482598	MSTRG.9478.1|2|788|MSTRG.9478|.|newAssembly|newAssembly|chr17:29481604-29482598|+	0	+	29481604	29482598	0	2	156,632,	0,362,	0.0	0.29689	0.352321	0.516572	1.112336	0.305185
chr17	32665650	32701932	MSTRG.9530.1|2|1078|MSTRG.9530|.|newAssembly|newAssembly|chr17:32665650-32701932|-	0	-	32665650	32701932	0	2	995,83,	0,36199,	9.180447000000001	8.189979	5.081028	18.585688	9.18507	6.94107
chr17	32687997	32701030	MSTRG.9532.1|2|559|MSTRG.9532|.|newAssembly|newAssembly|chr17:32687997-32701030|-	0	-	32687997	32701030	0	2	473,86,	0,12947,	1.407722	1.585541	1.109574	0.90391	4.889191	4.440606
chr17	35388396	35389590	MSTRG.9639.1|2|980|MSTRG.9639|.|newAssembly|newAssembly|chr17:35388396-35389590|-	0	-	35388396	35389590	0	2	185,795,	0,399,	0.288953	0.47648500000000005	0.840397	0.8365739999999999	1.6969580000000002	1.579491
chr17	35615892	35619873	MSTRG.9649.3|3|3867|MSTRG.9649|.|newAssembly|newAssembly|chr17:35615892-35619873|-	0	-	35615892	35619873	0	3	174,76,3617,	0,212,364,	1.6997529999999998	3.5623339999999994	0.710141	0.6247729999999999	1.327337	2.2404830000000002
chr17	35836442	35837257	MSTRG.9661.1|2|791|MSTRG.9661|.|newAssembly|newAssembly|chr17:35836442-35837257|+	0	+	35836442	35837257	0	2	334,457,	0,358,	0.230715	0.16200599999999998	0.0	0.0	0.6398689999999999	0.269994
chr17	36093760	36094496	MSTRG.9672.1|2|676|MSTRG.9672|.|newAssembly|newAssembly|chr17:36093760-36094496|+	0	+	36093760	36094496	0	2	480,196,	0,540,	0.48978299999999997	0.38708200000000004	0.543506	1.148335	1.198472	1.159883
chr17	36106916	36110245	MSTRG.9675.1|2|899|MSTRG.9675|.|newAssembly|newAssembly|chr17:36106916-36110245|+	0	+	36106916	36110245	0	2	34,865,	0,2464,	0.8731540000000001	0.273181	1.269052	0.415971	1.238074	0.936149
chr17	44233266	44236457	MSTRG.9756.1|2|3140|MSTRG.9756|.|newAssembly|newAssembly|chr17:44233266-44236457|+	0	+	44233266	44236457	0	2	2997,143,	0,3048,	0.753462	0.847352	0.779658	0.350723	0.749332	0.9883149999999999
chr17	47298792	47299751	MSTRG.9800.1|2|735|MSTRG.9800|.|newAssembly|newAssembly|chr17:47298792-47299751|-	0	-	47298792	47299751	0	2	49,686,	0,273,	0.0	0.21628899999999998	0.0	0.0	0.0	0.544505
chr17	47496130	47497360	MSTRG.9803.1|2|1187|MSTRG.9803|.|newAssembly|newAssembly|chr17:47496130-47497360|-	0	-	47496130	47497360	0	2	612,575,	0,655,	0.258229	0.24636799999999998	0.043621	0.030102999999999998	1.4208319999999999	0.347763
chr17	53629708	53630867	MSTRG.9874.1|2|945|MSTRG.9874|.|newAssembly|newAssembly|chr17:53629708-53630867|-	0	-	53629708	53630867	0	2	797,148,	0,1011,	0.144447	0.0	0.190604	0.59943	1.113205	0.461862
chr17	53629754	53630786	MSTRG.9875.1|2|818|MSTRG.9875|.|newAssembly|newAssembly|chr17:53629754-53630786|+	0	+	53629754	53630786	0	2	751,67,	0,965,	1.2409	0.0	0.090127	0.251665	0.345129	0.8749610000000001
chr17	55790811	55791248	MSTRG.9872.1|2|399|MSTRG.9872|.|newAssembly|newAssembly|chr17:55790811-55791248|+	0	+	55790811	55791248	0	2	249,150,	0,287,	0.0	0.0	0.0	1.586973	0.0	0.0
chr17	63405553	63406378	MSTRG.9969.1|2|530|MSTRG.9969|.|newAssembly|newAssembly|chr17:63405553-63406378|+	0	+	63405553	63406378	0	2	502,28,	0,797,	0.202165	0.6469630000000001	0.451036	1.977442	1.780688	0.666514
chr17	63996877	64050903	MSTRG.9970.1|2|235|MSTRG.9970|.|newAssembly|newAssembly|chr17:63996877-64050903|+	0	+	63996877	64050903	0	2	164,71,	0,53955,	1.132328	0.37919400000000003	0.59162	1.078441	0.622495	0.6134970000000001
chr17	71806836	71807568	MSTRG.10045.1|2|216|MSTRG.10045|.|newAssembly|newAssembly|chr17:71806836-71807568|-	0	-	71806836	71807568	0	2	150,66,	0,666,	2.800164	0.933533	3.05113	3.314936	3.768665	1.4581680000000001
chr17	74236181	74240042	MSTRG.10055.1|2|1167|MSTRG.10055|.|newAssembly|newAssembly|chr17:74236181-74240042|+	0	+	74236181	74240042	0	2	177,990,	0,2871,	0.396848	0.400595	0.0	0.0	2.746674	2.7068689999999997
chr17	80997922	80998423	MSTRG.10122.1|2|447|MSTRG.10122|.|newAssembly|newAssembly|chr17:80997922-80998423|+	0	+	80997922	80998423	0	2	369,78,	0,423,	0.0	0.040955	0.36133699999999996	0.0	0.6786270000000001	0.0
chr17	84270447	84272765	MSTRG.10136.1|2|1224|MSTRG.10136|.|newAssembly|newAssembly|chr17:84270447-84272765|-	0	-	84270447	84272765	0	2	512,712,	0,1606,	0.097067	0.218092	0.0	0.0	1.220597	1.412012
chr17	85407060	85409377	MSTRG.10152.1|2|2153|MSTRG.10152|.|newAssembly|newAssembly|chr17:85407060-85409377|-	0	-	85407060	85409377	0	2	299,1854,	0,463,	0.199123	0.582073	0.786151	0.6711699999999999	1.1299379999999999	1.184359
chr17	95212462	95215557	MSTRG.10206.1|2|1079|MSTRG.10206|.|newAssembly|newAssembly|chr17:95212462-95215557|+	0	+	95212462	95215557	0	2	289,790,	0,2305,	0.606143	0.387108	0.170132	0.364698	1.015376	0.706058
chr18	4353576	4368846	MSTRG.10217.1|4|752|MSTRG.10217|.|newAssembly|newAssembly|chr18:4353576-4368846|+	0	+	4353576	4368846	0	4	245,92,182,233,	0,522,14280,15037,	0.5894149999999999	0.430496	0.351936	0.1109	1.2190729999999999	0.860741
chr18	6457719	6458211	MSTRG.10244.1|2|464|MSTRG.10244|.|newAssembly|newAssembly|chr18:6457719-6458211|+	0	+	6457719	6458211	0	2	166,298,	0,194,	0.0	0.0	0.0	0.0	0.06191900000000001	0.930211
chr18	12121375	12125680	MSTRG.10281.1|2|1861|MSTRG.10281|.|newAssembly|newAssembly|chr18:12121375-12125680|-	0	-	12121375	12125680	0	2	1792,69,	0,4236,	0.193582	0.700597	0.152402	0.658573	6.548118	4.1431260000000005
chr18	12121624	12133456	MSTRG.10281.2|2|2087|MSTRG.10281|.|newAssembly|newAssembly|chr18:12121624-12133456|-	0	-	12121624	12133456	0	2	1543,544,	0,11288,	3.310084	1.581667	1.188356	1.1078860000000001	0.164934	0.459649
chr18	15118237	15118821	MSTRG.10317.4|2|221|MSTRG.10317|.|newAssembly|newAssembly|chr18:15118237-15118821|+	0	+	15118237	15118821	0	2	83,138,	0,446,	0.615881	0.385991	0.257474	0.0	0.0	0.799812
chr18	24424840	24425264	MSTRG.10346.1|2|357|MSTRG.10346|.|newAssembly|newAssembly|chr18:24424840-24425264|+	0	+	24424840	24425264	0	2	139,218,	0,206,	0.0	0.0	0.334326	0.49179700000000004	0.536518	0.527844
chr18	30427765	30431450	MSTRG.10368.1|2|1205|MSTRG.10368|.|newAssembly|newAssembly|chr18:30427765-30431450|+	0	+	30427765	30431450	0	2	382,823,	0,2862,	0.319682	1.486017	2.3225290000000003	1.256304	1.6438580000000003	3.0480650000000002
chr18	30427809	30431250	MSTRG.10369.1|2|3420|MSTRG.10369|.|newAssembly|newAssembly|chr18:30427809-30431250|-	0	-	30427809	30431250	0	2	1735,1685,	0,1756,	0.49370299999999995	0.497237	1.604691	0.334884	0.279125	0.848266
chr18	32073249	32073865	MSTRG.10381.1|2|544|MSTRG.10381|.|newAssembly|newAssembly|chr18:32073249-32073865|+	0	+	32073249	32073865	0	2	381,163,	0,453,	0.0	0.201417	0.901056	0.0	0.27463000000000004	0.638911
chr18	35277369	35278137	MSTRG.10440.1|2|555|MSTRG.10440|.|newAssembly|newAssembly|chr18:35277369-35278137|-	0	-	35277369	35278137	0	2	450,105,	0,663,	0.560936	0.8333229999999999	1.1537540000000002	0.514264	0.431447	0.165416
chr18	35936951	35938550	MSTRG.10461.1|2|1412|MSTRG.10461|.|newAssembly|newAssembly|chr18:35936951-35938550|+	0	+	35936951	35938550	0	2	1161,251,	0,1348,	0.361564	0.196002	0.42478699999999997	0.656041	0.418817	1.0250709999999998
chr18	42106790	42107223	MSTRG.10534.1|2|411|MSTRG.10534|.|newAssembly|newAssembly|chr18:42106790-42107223|-	0	-	42106790	42107223	0	2	124,287,	0,146,	0.0	0.0	0.045244	0.0	0.0	0.720487
chr18	43632469	43634288	MSTRG.10543.1|4|531|MSTRG.10543|.|newAssembly|newAssembly|chr18:43632469-43634288|+	0	+	43632469	43634288	0	4	169,89,156,117,	0,449,713,1702,	0.167041	0.844153	0.912122	0.0	1.075817	1.608217
chr18	52718785	52736983	MSTRG.10602.1|4|724|MSTRG.10602|.|newAssembly|newAssembly|chr18:52718785-52736983|+	0	+	52718785	52736983	0	4	201,56,219,248,	0,603,4524,17950,	1.2656100000000001	0.716547	0.0	0.0	1.2205840000000001	1.25098
chr18	57076709	57077453	MSTRG.10631.1|2|684|MSTRG.10631|.|newAssembly|newAssembly|chr18:57076709-57077453|-	0	-	57076709	57077453	0	2	635,49,	0,695,	0.0	0.358562	0.41821899999999995	0.552427	0.9079799999999999	0.8107489999999999
chr18	58835855	58836877	MSTRG.10650.1|2|954|MSTRG.10650|.|newAssembly|newAssembly|chr18:58835855-58836877|+	0	+	58835855	58836877	0	2	60,894,	0,128,	0.192364	0.647079	1.244068	2.026009	0.754904	0.8126800000000001
chr18	60758467	60759484	MSTRG.10663.1|2|868|MSTRG.10663|.|newAssembly|newAssembly|chr18:60758467-60759484|+	0	+	60758467	60759484	0	2	761,107,	0,910,	0.0	0.25743	0.0	0.0	0.548903	0.0
chr18	61799291	61807475	MSTRG.10688.1|2|2790|MSTRG.10688|.|newAssembly|newAssembly|chr18:61799291-61807475|+	0	+	61799291	61807475	0	2	131,2659,	0,5525,	0.999726	1.394097	1.7537209999999999	3.320702	4.3150699999999995	3.5152910000000004
chr18	61886060	61895305	MSTRG.10697.1|2|650|MSTRG.10697|.|newAssembly|newAssembly|chr18:61886060-61895305|+	0	+	61886060	61895305	0	2	596,54,	0,9191,	0.0	0.25914299999999996	0.245495	0.07017000000000001	1.109349	0.31283099999999997
chr18	65601503	65602737	MSTRG.10723.1|2|226|MSTRG.10723|.|newAssembly|newAssembly|chr18:65601503-65602737|+	0	+	65601503	65602737	0	2	191,35,	0,1199,	0.0	0.0	0.0	0.0	0.6610560000000001	0.534695
chr18	68562958	68566097	MSTRG.10756.1|2|662|MSTRG.10756|.|newAssembly|newAssembly|chr18:68562958-68566097|-	0	-	68562958	68566097	0	2	517,145,	0,2994,	0.12551600000000002	0.473365	0.0	0.074375	1.108136	0.25754299999999997
chr18	68579437	68587659	MSTRG.10757.7|3|849|MSTRG.10757|.|newAssembly|newAssembly|chr18:68579437-68587659|-	0	-	68579437	68587659	0	3	549,57,243,	0,2332,7979,	0.0	0.080315	0.0	0.137087	0.5698439999999999	1.252478
chr18	76324941	76328416	MSTRG.10801.1|2|702|MSTRG.10801|.|newAssembly|newAssembly|chr18:76324941-76328416|+	0	+	76324941	76328416	0	2	37,665,	0,2810,	0.10420399999999999	0.082836	0.0	0.9465809999999999	0.0	0.0
chr18	84753848	84755733	MSTRG.10874.1|2|858|MSTRG.10874|.|newAssembly|newAssembly|chr18:84753848-84755733|-	0	-	84753848	84755733	0	2	42,816,	0,1069,	0.299145	0.449949	0.540806	0.173267	0.0	1.4474479999999998
chr18	90004919	90009982	MSTRG.10887.1|2|555|MSTRG.10887|.|newAssembly|newAssembly|chr18:90004919-90009982|+	0	+	90004919	90009982	0	2	294,261,	0,4802,	6.0211559999999995	3.233447	0.0	1.339996	3.061972	0.0
chr18	90004919	90009637	MSTRG.10888.1|2|210|MSTRG.10888|.|newAssembly|newAssembly|chr18:90004919-90009637|-	0	-	90004919	90009637	0	2	48,162,	0,4556,	14.205329	7.94481	5.306019	0.0	6.6417850000000005	7.288488
chr18	90005316	90009625	MSTRG.10888.2|2|4271|MSTRG.10888|.|newAssembly|newAssembly|chr18:90005316-90009625|-	0	-	90005316	90009625	0	2	501,3770,	0,539,	2.720584	4.226493	1.17723	1.6495400000000002	0.582228	2.970308
chr18	90005771	90009608	MSTRG.10888.3|2|3723|MSTRG.10888|.|newAssembly|newAssembly|chr18:90005771-90009608|-	0	-	90005771	90009608	0	2	84,3639,	0,198,	0.0	0.016694	0.0	0.0	1.263354	0.0
chr18	90749176	90760946	MSTRG.10893.1|4|1027|MSTRG.10893|.|newAssembly|newAssembly|chr18:90749176-90760946|+	0	+	90749176	90760946	0	4	115,127,61,724,	0,9171,9489,11046,	1.013324	1.1872260000000001	0.665719	0.340982	1.701125	1.079073
chr19	3432277	3455476	MSTRG.10902.1|2|572|MSTRG.10902|.|newAssembly|newAssembly|chr19:3432277-3455476|+	0	+	3432277	3455476	0	2	23,549,	0,22650,	1.218438	0.284686	0.304858	0.4458	0.910206	1.363558
chr19	3964500	3965122	MSTRG.10924.1|3|266|MSTRG.10924|.|newAssembly|newAssembly|chr19:3964500-3965122|+	0	+	3964500	3965122	0	3	78,121,67,	0,316,555,	0.7272770000000001	1.203883	0.708817	0.309933	1.105297	0.22939400000000001
chr19	4428914	4429260	MSTRG.10952.1|2|325|MSTRG.10952|.|newAssembly|newAssembly|chr19:4428914-4429260|+	0	+	4428914	4429260	0	2	46,279,	0,67,	0.0	0.0	0.0	0.0	0.0	1.002253
chr19	5439234	5444540	MSTRG.10995.1|2|424|MSTRG.10995|.|newAssembly|newAssembly|chr19:5439234-5444540|-	0	-	5439234	5444540	0	2	211,213,	0,5093,	5.996946	3.038526	1.497744	0.576116	4.500438	4.488788
chr19	5912911	5915198	MSTRG.11031.1|2|823|MSTRG.11031|.|newAssembly|newAssembly|chr19:5912911-5915198|+	0	+	5912911	5915198	0	2	161,662,	0,1625,	1.7236310000000001	0.7022520000000001	1.1451069999999999	0.5310090000000001	1.297124	1.089958
chr19	6903573	6904382	MSTRG.11059.1|2|684|MSTRG.11059|.|newAssembly|newAssembly|chr19:6903573-6904382|+	0	+	6903573	6904382	0	2	638,46,	0,763,	0.42858599999999997	0.104993	0.024836	0.56488	0.953082	0.173762
chr19	7570768	7571916	MSTRG.11097.1|2|936|MSTRG.11097|.|newAssembly|newAssembly|chr19:7570768-7571916|-	0	-	7570768	7571916	0	2	42,894,	0,254,	0.27966199999999997	0.567914	0.273973	1.054505	0.678616	0.7468199999999999
chr19	9076188	9093686	MSTRG.11169.3|5|8723|MSTRG.11169|.|newAssembly|newAssembly|chr19:9076188-9093686|-	0	-	9076188	9093686	0	5	3693,468,384,93,4085,	0,7812,9636,10404,13413,	0.19484500000000002	1.051059	0.211565	0.054888	0.702457	1.672911
chr19	9974167	9977155	MSTRG.11158.1|3|702|MSTRG.11158|.|newAssembly|newAssembly|chr19:9974167-9977155|+	0	+	9974167	9977155	0	3	343,210,149,	0,1190,2839,	2.095335	0.9752379999999999	1.173203	0.21177100000000001	0.9934950000000001	0.656597
chr19	10133182	10134595	MSTRG.11164.1|2|473|MSTRG.11164|.|newAssembly|newAssembly|chr19:10133182-10134595|-	0	-	10133182	10134595	0	2	94,379,	0,1034,	8.459067	0.534464	0.342677	0.582467	0.260937	0.507483
chr19	10137270	10137548	MSTRG.11162.1|2|229|MSTRG.11162|.|newAssembly|newAssembly|chr19:10137270-10137548|+	0	+	10137270	10137548	0	2	195,34,	0,244,	5.843369999999999	3.5650589999999998	2.102733	3.3934260000000003	16.586966	9.929457000000001
chr19	11467346	11467799	MSTRG.11192.1|2|377|MSTRG.11192|.|newAssembly|newAssembly|chr19:11467346-11467799|-	0	-	11467346	11467799	0	2	59,318,	0,135,	1.620167	0.589622	1.5009649999999999	3.0685849999999997	3.4480089999999994	3.025472
chr19	16851546	16852293	MSTRG.11241.1|2|633|MSTRG.11241|.|newAssembly|newAssembly|chr19:16851546-16852293|-	0	-	16851546	16852293	0	2	601,32,	0,715,	0.0	0.351725	0.166351	0.326807	1.2076959999999999	0.0
chr19	18720751	18721866	MSTRG.11248.1|2|841|MSTRG.11248|.|newAssembly|newAssembly|chr19:18720751-18721866|+	0	+	18720751	18721866	0	2	74,767,	0,348,	0.35279299999999997	0.496889	0.0	1.1954069999999999	1.50599	0.36833299999999997
chr19	20567141	20630587	MSTRG.11251.3|4|835|MSTRG.11251|.|newAssembly|newAssembly|chr19:20567141-20630587|+	0	+	20567141	20630587	0	4	170,130,102,433,	0,743,60447,63013,	0.715411	0.444554	0.15012	0.64494	0.19129200000000002	0.46527399999999997
chr19	20567141	20616245	MSTRG.11251.4|3|996|MSTRG.11251|.|newAssembly|newAssembly|chr19:20567141-20616245|+	0	+	20567141	20616245	0	3	170,130,696,	0,743,48408,	0.146288	0.585302	0.145483	0.606792	0.30733499999999997	0.203997
chr19	25745597	25746736	MSTRG.11300.1|2|507|MSTRG.11300|.|newAssembly|newAssembly|chr19:25745597-25746736|-	0	-	25745597	25746736	0	2	338,169,	0,970,	0.815357	0.6073109999999999	0.0	0.324921	0.0	0.652204
chr19	25745613	25746734	MSTRG.11300.2|2|585|MSTRG.11300|.|newAssembly|newAssembly|chr19:25745613-25746734|-	0	-	25745613	25746734	0	2	418,167,	0,954,	0.8278790000000001	1.048925	0.0	0.10888699999999998	1.330526	0.958435
chr19	30640354	30641290	MSTRG.11345.1|2|800|MSTRG.11345|.|newAssembly|newAssembly|chr19:30640354-30641290|+	0	+	30640354	30641290	0	2	755,45,	0,891,	0.0	0.32566799999999996	2.445198	0.359222	0.666018	5.535806
chr19	37329174	37338594	MSTRG.11404.1|3|6809|MSTRG.11404|.|newAssembly|newAssembly|chr19:37329174-37338594|-	0	-	37329174	37338594	0	3	6419,139,251,	0,8912,9169,	1.1648379999999998	1.292231	2.080059	1.171562	1.252242	0.8781629999999999
chr19	38880013	38880569	MSTRG.11431.1|2|488|MSTRG.11431|.|newAssembly|newAssembly|chr19:38880013-38880569|-	0	-	38880013	38880569	0	2	290,198,	0,358,	0.169225	0.275561	0.225969	0.185755	1.106832	0.197364
chr19	40378834	40381069	MSTRG.11449.1|2|2091|MSTRG.11449|.|newAssembly|newAssembly|chr19:40378834-40381069|+	0	+	40378834	40381069	0	2	1977,114,	0,2121,	0.9845450000000001	1.47966	1.674348	2.329672	0.9280290000000001	1.23607
chr19	44302222	44303805	MSTRG.11515.1|2|439|MSTRG.11515|.|newAssembly|newAssembly|chr19:44302222-44303805|-	0	-	44302222	44303805	0	2	241,198,	0,1385,	0.0	0.06500399999999999	0.0	0.0	0.6959029999999999	0.0
chr19	46710912	46711233	MSTRG.11573.1|2|301|MSTRG.11573|.|newAssembly|newAssembly|chr19:46710912-46711233|-	0	-	46710912	46711233	0	2	256,45,	0,276,	1.014448	0.623401	0.0	1.825964	0.93939	1.34948
chr19	46728454	46731857	MSTRG.11574.1|2|3367|MSTRG.11574|.|newAssembly|newAssembly|chr19:46728454-46731857|-	0	-	46728454	46731857	0	2	2289,1078,	0,2325,	0.320142	0.321423	0.621079	0.482087	0.5849409999999999	0.8481129999999999
chr19	46953487	46963604	MSTRG.11578.1|2|8156|MSTRG.11578|.|newAssembly|newAssembly|chr19:46953487-46963604|+	0	+	46953487	46963604	0	2	895,7261,	0,2856,	0.5729989999999999	0.7025710000000001	1.136275	0.974606	0.676417	1.126547
chr19	47334658	47341297	MSTRG.11589.1|2|6619|MSTRG.11589|.|newAssembly|newAssembly|chr19:47334658-47341297|+	0	+	47334658	47341297	0	2	1748,4871,	0,1768,	0.533853	0.951837	1.971357	0.977756	1.265535	2.129422
chr19	47368038	47369859	MSTRG.11591.1|2|1751|MSTRG.11591|.|newAssembly|newAssembly|chr19:47368038-47369859|+	0	+	47368038	47369859	0	2	1296,455,	0,1366,	0.11441300000000001	0.303733	0.8342629999999999	0.48652399999999996	0.6853100000000001	0.8086770000000001
chr19	47382754	47383245	MSTRG.11593.1|2|430|MSTRG.11593|.|newAssembly|newAssembly|chr19:47382754-47383245|-	0	-	47382754	47383245	0	2	58,372,	0,119,	2.646829	2.728471	2.407804	16.07922	5.660864	5.648162999999999
chr19	57045208	57109253	MSTRG.11661.1|2|1533|MSTRG.11661|.|newAssembly|newAssembly|chr19:57045208-57109253|+	0	+	57045208	57109253	0	2	42,1491,	0,62554,	0.621444	2.951308	0.43232600000000004	3.003108	2.6804040000000002	2.331703
chr19	59524128	59524884	MSTRG.11653.1|2|730|MSTRG.11653|.|newAssembly|newAssembly|chr19:59524128-59524884|-	0	-	59524128	59524884	0	2	219,511,	0,245,	0.087638	0.26681900000000003	0.0	0.0	0.737942	0.7604810000000001
chr19	60927499	60928672	MSTRG.11685.1|2|350|MSTRG.11685|.|newAssembly|newAssembly|chr19:60927499-60928672|+	0	+	60927499	60928672	0	2	326,24,	0,1149,	0.062628	0.0	0.11861300000000001	1.0507030000000002	0.331769	0.700775
chr19	61169662	61173308	MSTRG.11693.1|2|892|MSTRG.11693|.|newAssembly|newAssembly|chr19:61169662-61173308|+	0	+	61169662	61173308	0	2	355,537,	0,3109,	0.34659	0.316743	0.0	0.098888	0.505842	0.8026260000000001
chr19	61194146	61195052	MSTRG.11695.1|2|837|MSTRG.11695|.|newAssembly|newAssembly|chr19:61194146-61195052|+	0	+	61194146	61195052	0	2	402,435,	0,471,	0.189588	0.0	0.229962	0.133948	1.37221	0.380328
chr2	8963081	8963632	MSTRG.11754.1|2|309|MSTRG.11754|.|newAssembly|newAssembly|chr2:8963081-8963632|+	0	+	8963081	8963632	0	2	214,95,	0,456,	0.826583	1.302776	0.0	0.0	0.0	1.261009
chr2	11433251	11441627	MSTRG.11774.1|2|1409|MSTRG.11774|.|newAssembly|newAssembly|chr2:11433251-11441627|+	0	+	11433251	11441627	0	2	1384,25,	0,8351,	0.55734	0.45818400000000004	0.952818	1.443547	1.3884379999999998	1.1306370000000001
chr2	11443549	11456378	MSTRG.11775.1|3|5383|MSTRG.11775|.|newAssembly|newAssembly|chr2:11443549-11456378|+	0	+	11443549	11456378	0	3	211,264,4908,	0,7539,7921,	2.156248	2.328549	1.846139	2.167399	1.672968	1.7418259999999999
chr2	22817304	22896459	MSTRG.11852.1|2|314|MSTRG.11852|.|newAssembly|newAssembly|chr2:22817304-22896459|+	0	+	22817304	22896459	0	2	141,173,	0,78982,	0.869359	0.30694099999999996	0.5378	0.8490489999999999	0.977509	0.19528
chr2	26464598	26472759	MSTRG.11952.24|2|3505|MSTRG.11952|.|newAssembly|newAssembly|chr2:26464598-26472759|+	0	+	26464598	26472759	0	2	873,2632,	0,5529,	0.572701	0.9786020000000001	0.651713	0.48245	0.6168779999999999	0.598675
chr2	26874849	26876612	MSTRG.11963.1|2|1728|MSTRG.11963|.|newAssembly|newAssembly|chr2:26874849-26876612|-	0	-	26874849	26876612	0	2	396,1332,	0,431,	2.106538	5.24859	6.43842	6.01205	6.351079	2.010897
chr2	32545606	32546776	MSTRG.12124.1|2|1025|MSTRG.12124|.|newAssembly|newAssembly|chr2:32545606-32546776|+	0	+	32545606	32546776	0	2	56,969,	0,201,	0.0	0.0	0.0	0.2547	0.0	0.793267
chr2	35169504	35170684	MSTRG.12172.1|2|1144|MSTRG.12172|.|newAssembly|newAssembly|chr2:35169504-35170684|+	0	+	35169504	35170684	0	2	602,542,	0,638,	4.762555	5.3787970000000005	3.49546	0.06743099999999999	0.393237	0.128992
chr2	36047240	36048187	MSTRG.12185.1|2|899|MSTRG.12185|.|newAssembly|newAssembly|chr2:36047240-36048187|-	0	-	36047240	36048187	0	2	821,78,	0,869,	0.262821	0.0	0.0	0.668466	0.6823100000000001	0.3051
chr2	38436989	38437609	MSTRG.12207.1|2|448|MSTRG.12207|.|newAssembly|newAssembly|chr2:38436989-38437609|-	0	-	38436989	38437609	0	2	317,131,	0,489,	0.0	0.062497000000000004	0.0	0.759521	1.0747229999999999	0.397925
chr2	52254247	52255609	MSTRG.12282.1|2|1342|MSTRG.12282|.|newAssembly|newAssembly|chr2:52254247-52255609|+	0	+	52254247	52255609	0	2	1060,282,	0,1080,	0.796708	0.122831	1.208779	0.5777869999999999	0.29233400000000004	1.9063580000000002
chr2	61371542	61379726	MSTRG.12321.1|4|1019|MSTRG.12321|.|newAssembly|newAssembly|chr2:61371542-61379726|+	0	+	61371542	61379726	0	4	342,86,145,446,	0,5735,6850,7738,	0.434225	0.42073299999999997	0.579491	0.8927649999999999	1.544137	1.204958
chr2	69232997	69244011	MSTRG.12371.1|2|404|MSTRG.12371|.|newAssembly|newAssembly|chr2:69232997-69244011|-	0	-	69232997	69244011	0	2	86,318,	0,10696,	1.541911	1.3324209999999999	1.4760879999999998	1.8380020000000001	0.375133	1.365992
chr2	69712916	69717206	MSTRG.12383.1|2|763|MSTRG.12383|.|newAssembly|newAssembly|chr2:69712916-69717206|+	0	+	69712916	69717206	0	2	728,35,	0,4255,	0.236393	0.132721	0.0	0.096326	0.7287359999999999	0.240573
chr2	71674690	71675211	MSTRG.12408.1|2|492|MSTRG.12408|.|newAssembly|newAssembly|chr2:71674690-71675211|-	0	-	71674690	71675211	0	2	217,275,	0,246,	0.40719	0.0	0.44079399999999996	1.550369	0.0	0.355651
chr2	75476810	75477895	MSTRG.12460.1|2|1009|MSTRG.12460|.|newAssembly|newAssembly|chr2:75476810-75477895|-	0	-	75476810	75477895	0	2	334,675,	0,410,	0.874922	0.7239300000000001	0.33408899999999997	0.257942	0.001483	0.747294
chr2	75476837	75477773	MSTRG.12460.2|3|860|MSTRG.12460|.|newAssembly|newAssembly|chr2:75476837-75477773|-	0	-	75476837	75477773	0	3	231,114,515,	0,269,421,	0.490514	1.697583	0.46333599999999997	0.249256	0.0	0.089398
chr2	75476929	75477763	MSTRG.12460.3|2|796|MSTRG.12460|.|newAssembly|newAssembly|chr2:75476929-75477763|-	0	-	75476929	75477763	0	2	177,619,	0,215,	0.039209	0.576907	0.280276	0.027920999999999998	0.032892000000000005	0.347144
chr2	75476938	75477777	MSTRG.12460.4|2|763|MSTRG.12460|.|newAssembly|newAssembly|chr2:75476938-75477777|-	0	-	75476938	75477777	0	2	244,519,	0,320,	0.42283699999999996	0.0	0.307079	0.340121	0.556956	0.26929000000000003
chr2	75479721	75480857	MSTRG.12463.1|2|1101|MSTRG.12463|.|newAssembly|newAssembly|chr2:75479721-75480857|+	0	+	75479721	75480857	0	2	864,237,	0,899,	2.383762	2.766009	1.0532219999999999	0.620529	1.140566	1.6696990000000003
chr2	77716937	77718250	MSTRG.12512.1|2|1259|MSTRG.12512|.|newAssembly|newAssembly|chr2:77716937-77718250|+	0	+	77716937	77718250	0	2	29,1230,	0,83,	0.457412	0.568389	0.563954	1.214791	0.698964	0.954879
chr2	77751201	77752355	MSTRG.12513.1|2|1125|MSTRG.12513|.|newAssembly|newAssembly|chr2:77751201-77752355|-	0	-	77751201	77752355	0	2	530,595,	0,559,	0.7155	0.670209	0.423313	1.7346119999999998	3.110131	2.4655009999999997
chr2	77751221	77752497	MSTRG.12514.1|2|1247|MSTRG.12514|.|newAssembly|newAssembly|chr2:77751221-77752497|+	0	+	77751221	77752497	0	2	510,737,	0,539,	0.48644799999999994	0.756339	1.1755229999999999	0.761732	1.091701	0.9284950000000001
chr2	77763042	77763568	MSTRG.12515.1|2|487|MSTRG.12515|.|newAssembly|newAssembly|chr2:77763042-77763568|+	0	+	77763042	77763568	0	2	305,182,	0,344,	0.222956	0.7531979999999999	0.961232	0.820958	0.9208120000000001	2.047716
chr2	77778722	77782302	MSTRG.12516.1|2|3053|MSTRG.12516|.|newAssembly|newAssembly|chr2:77778722-77782302|+	0	+	77778722	77782302	0	2	2361,692,	0,2888,	0.403904	1.19979	0.9926510000000001	1.530772	1.831379	2.609706
chr2	83814863	83821322	MSTRG.12532.1|2|649|MSTRG.12532|.|newAssembly|newAssembly|chr2:83814863-83821322|-	0	-	83814863	83821322	0	2	90,559,	0,5900,	0.5584359999999999	0.40674899999999997	0.5628529999999999	0.5494680000000001	2.1531740000000004	2.497902
chr2	84427256	84429507	MSTRG.12534.1|2|2133|MSTRG.12534|.|newAssembly|newAssembly|chr2:84427256-84429507|+	0	+	84427256	84429507	0	2	2062,71,	0,2180,	0.362068	0.94962	0.417572	0.432328	1.230731	0.8045260000000001
chr2	84427288	84429620	MSTRG.12535.1|3|2156|MSTRG.12535|.|newAssembly|newAssembly|chr2:84427288-84429620|-	0	-	84427288	84429620	0	3	2001,59,96,	0,2148,2236,	0.756444	0.279414	0.645776	0.611186	0.974799	1.662411
chr2	84621301	84630645	MSTRG.12552.1|2|339|MSTRG.12552|.|newAssembly|newAssembly|chr2:84621301-84630645|-	0	-	84621301	84630645	0	2	30,309,	0,9035,	0.0	0.088548	0.0	0.0	0.547349	0.780866
chr2	90758513	90759685	MSTRG.12583.1|2|1152|MSTRG.12583|.|newAssembly|newAssembly|chr2:90758513-90759685|-	0	-	90758513	90759685	0	2	125,1027,	0,145,	0.17555	0.7235010000000001	0.822931	0.309258	0.676704	0.50802
chr2	90811129	90812141	MSTRG.12588.1|2|962|MSTRG.12588|.|newAssembly|newAssembly|chr2:90811129-90812141|+	0	+	90811129	90812141	0	2	623,339,	0,673,	0.153671	0.197994	0.419407	1.097421	0.145345	0.75835
chr2	91587532	91588173	MSTRG.12616.1|2|437|MSTRG.12616|.|newAssembly|newAssembly|chr2:91587532-91588173|-	0	-	91587532	91588173	0	2	168,269,	0,372,	0.10032	0.026489999999999996	0.0	1.146778	0.0	0.969203
chr2	93876691	93877324	MSTRG.12658.1|2|601|MSTRG.12658|.|newAssembly|newAssembly|chr2:93876691-93877324|+	0	+	93876691	93877324	0	2	15,586,	0,47,	1.06618	0.936434	0.762353	1.1018459999999999	0.467688	0.0
chr2	93927113	93929509	MSTRG.12659.1|2|683|MSTRG.12659|.|newAssembly|newAssembly|chr2:93927113-93929509|+	0	+	93927113	93929509	0	2	608,75,	0,2321,	0.0	0.276706	0.071546	0.04275	0.0	0.886386
chr2	93999660	94002626	MSTRG.12660.1|2|2675|MSTRG.12660|.|newAssembly|newAssembly|chr2:93999660-94002626|-	0	-	93999660	94002626	0	2	1705,970,	0,1996,	0.575488	0.45784300000000006	0.478037	0.5758409999999999	0.0	0.0
chr2	93999922	94048951	MSTRG.12661.1|4|657|MSTRG.12661|.|newAssembly|newAssembly|chr2:93999922-94048951|+	0	+	93999922	94048951	0	4	127,88,152,290,	0,6443,8361,48739,	3.651386	2.913201	1.180758	0.652885	0.0	0.176189
chr2	93999922	94060983	MSTRG.12661.2|6|1463|MSTRG.12661|.|newAssembly|newAssembly|chr2:93999922-94060983|+	0	+	93999922	94060983	0	6	127,126,57,112,77,964,	0,48739,50426,52243,54069,60097,	1.475118	1.329326	0.5403359999999999	0.0	0.0	0.0
chr2	93999922	94058437	MSTRG.12661.3|2|4573|MSTRG.12661|.|newAssembly|newAssembly|chr2:93999922-94058437|+	0	+	93999922	94058437	0	2	127,4446,	0,54069,	3.382479	0.870994	0.0	0.0	0.0	0.0
chr2	93999922	94061665	MSTRG.12661.4|5|2088|MSTRG.12661|.|newAssembly|newAssembly|chr2:93999922-94061665|+	0	+	93999922	94061665	0	5	127,126,112,77,1646,	0,48739,52243,54069,60097,	0.8722479999999999	0.9967370000000001	0.257108	0.8636290000000001	0.0	0.0
chr2	93999928	94058437	MSTRG.12661.5|4|4801|MSTRG.12661|.|newAssembly|newAssembly|chr2:93999928-94058437|+	0	+	93999928	94058437	0	4	121,126,108,4446,	0,48733,52241,54063,	0.032568	0.826441	0.244075	0.8416170000000001	0.016158000000000002	0.0
chr2	93999931	94056793	MSTRG.12661.6|3|3032|MSTRG.12661|.|newAssembly|newAssembly|chr2:93999931-94056793|+	0	+	93999931	94056793	0	3	118,112,2802,	0,52234,54060,	0.013793000000000001	3.733223	1.801164	0.0	0.0	0.0
chr2	98506595	98507489	MSTRG.12666.1|2|660|MSTRG.12666|.|newAssembly|newAssembly|chr2:98506595-98507489|+	0	+	98506595	98507489	0	2	301,359,	0,535,	1.2468290000000002	1.8005220000000002	0.0	0.0	1.9724720000000002	1.4202059999999999
chr2	118579159	118583479	MSTRG.12797.1|2|4114|MSTRG.12797|.|newAssembly|newAssembly|chr2:118579159-118583479|+	0	+	118579159	118583479	0	2	498,3616,	0,704,	0.129888	0.150722	0.221	0.19353499999999998	2.3210450000000002	2.898461
chr2	119297588	119302937	MSTRG.12819.1|2|773|MSTRG.12819|.|newAssembly|newAssembly|chr2:119297588-119302937|-	0	-	119297588	119302937	0	2	31,742,	0,4607,	0.0	0.24953899999999998	0.10041900000000001	0.0	0.750785	1.479692
chr2	119369456	119371128	MSTRG.12826.1|2|1428|MSTRG.12826|.|newAssembly|newAssembly|chr2:119369456-119371128|+	0	+	119369456	119371128	0	2	258,1170,	0,502,	0.405348	0.615163	0.581285	0.525608	0.276474	1.0772620000000002
chr2	119414145	119414769	MSTRG.12820.1|2|560|MSTRG.12820|.|newAssembly|newAssembly|chr2:119414145-119414769|+	0	+	119414145	119414769	0	2	507,53,	0,571,	1.2876100000000001	0.451658	0.38804099999999997	0.398376	0.9179229999999999	0.263325
chr2	120117651	120181736	MSTRG.12854.1|3|692|MSTRG.12854|.|newAssembly|newAssembly|chr2:120117651-120181736|+	0	+	120117651	120181736	0	3	28,180,484,	0,63396,63601,	1.307658	0.696932	4.5657760000000005	1.703081	3.565408	2.8730860000000003
chr2	120428035	120428781	MSTRG.12844.1|2|725|MSTRG.12844|.|newAssembly|newAssembly|chr2:120428035-120428781|+	0	+	120428035	120428781	0	2	22,703,	0,43,	0.579725	0.598403	1.1640190000000001	0.323504	1.240366	0.8960969999999999
chr2	126835907	126837144	MSTRG.12952.1|2|1213|MSTRG.12952|.|newAssembly|newAssembly|chr2:126835907-126837144|-	0	-	126835907	126837144	0	2	528,685,	0,552,	0.291024	0.256011	0.426205	0.19304100000000002	0.0	0.776259
chr2	128884911	128886158	MSTRG.12983.1|2|1217|MSTRG.12983|.|newAssembly|newAssembly|chr2:128884911-128886158|-	0	-	128884911	128886158	0	2	1174,43,	0,1204,	0.23079699999999997	0.44950500000000004	0.574756	0.453496	0.338376	0.649099
chr2	131219048	131223673	MSTRG.13036.1|3|553|MSTRG.13036|.|newAssembly|newAssembly|chr2:131219048-131223673|+	0	+	131219048	131223673	0	3	197,88,268,	0,2151,4357,	0.0	0.065965	0.0	1.231651	0.0	0.0
chr2	136357016	136358807	MSTRG.13102.1|2|415|MSTRG.13102|.|newAssembly|newAssembly|chr2:136357016-136358807|-	0	-	136357016	136358807	0	2	299,116,	0,1675,	0.107922	0.071674	0.181652	0.184039	0.646492	0.13465
chr2	145691042	145692567	MSTRG.13182.1|2|1504|MSTRG.13182|.|newAssembly|newAssembly|chr2:145691042-145692567|-	0	-	145691042	145692567	0	2	225,1279,	0,246,	0.08931	0.10024	0.37997	0.5066609999999999	0.271896	0.272064
chr2	148228960	148233924	MSTRG.13198.1|2|3732|MSTRG.13198|.|newAssembly|newAssembly|chr2:148228960-148233924|+	0	+	148228960	148233924	0	2	17,3715,	0,1249,	0.011144	0.393371	0.291946	0.0761	1.968359	2.4733560000000003
chr2	155394868	155396626	MSTRG.13347.1|2|1730|MSTRG.13347|.|newAssembly|newAssembly|chr2:155394868-155396626|-	0	-	155394868	155396626	0	2	1322,408,	0,1350,	0.507329	0.9635940000000001	0.256087	0.722866	0.8766149999999999	1.6081299999999998
chr2	155394868	155396727	MSTRG.13348.1|2|1831|MSTRG.13348|.|newAssembly|newAssembly|chr2:155394868-155396727|+	0	+	155394868	155396727	0	2	1322,509,	0,1350,	0.730058	0.577012	0.304203	0.546463	1.2854709999999998	2.084943
chr2	156342497	156343321	MSTRG.13388.1|3|739|MSTRG.13388|.|newAssembly|newAssembly|chr2:156342497-156343321|+	0	+	156342497	156343321	0	3	24,27,688,	0,77,136,	0.0	0.339623	0.8109999999999999	0.0	1.5366	1.01026
chr2	156342586	156343261	MSTRG.13388.2|2|645|MSTRG.13388|.|newAssembly|newAssembly|chr2:156342586-156343261|+	0	+	156342586	156343261	0	2	28,617,	0,58,	0.0	0.368235	0.016819999999999998	1.131421	0.559433	0.0
chr2	156694956	156695793	MSTRG.13398.1|2|805|MSTRG.13398|.|newAssembly|newAssembly|chr2:156694956-156695793|-	0	-	156694956	156695793	0	2	417,388,	0,449,	0.281479	0.37840799999999997	0.585276	0.652407	0.464269	0.461858
chr2	164702544	164704631	MSTRG.13514.1|2|1881|MSTRG.13514|.|newAssembly|newAssembly|chr2:164702544-164704631|+	0	+	164702544	164704631	0	2	725,1156,	0,931,	0.508951	0.359941	0.376594	0.30929	0.45702600000000004	1.6624029999999999
chr2	164702620	164704711	MSTRG.13515.1|2|1885|MSTRG.13515|.|newAssembly|newAssembly|chr2:164702620-164704711|-	0	-	164702620	164704711	0	2	649,1236,	0,855,	0.0	0.297796	0.424742	0.200101	0.90261	0.324146
chr2	167458039	167464352	MSTRG.13576.1|3|581|MSTRG.13576|.|newAssembly|newAssembly|chr2:167458039-167464352|+	0	+	167458039	167464352	0	3	294,133,154,	0,596,6159,	0.0	0.232379	0.273161	0.0	0.9881780000000001	0.0
chr2	174147002	174149506	MSTRG.13648.1|2|1038|MSTRG.13648|.|newAssembly|newAssembly|chr2:174147002-174149506|-	0	-	174147002	174149506	0	2	696,342,	0,2162,	0.405896	0.438968	0.45327399999999995	0.595313	0.71365	0.5587449999999999
chr2	177768048	177769556	MSTRG.13689.1|2|1424|MSTRG.13689|.|newAssembly|newAssembly|chr2:177768048-177769556|-	0	-	177768048	177769556	0	2	289,1135,	0,373,	0.244223	0.392727	0.489094	0.7613449999999999	0.09840299999999999	0.267687
chr2	177770307	177773806	MSTRG.13690.1|2|1375|MSTRG.13690|.|newAssembly|newAssembly|chr2:177770307-177773806|+	0	+	177770307	177773806	0	2	826,549,	0,2950,	0.410683	0.585875	0.47196499999999997	0.266776	0.14971600000000002	0.842301
chr2	181243327	181244475	MSTRG.13737.1|2|1101|MSTRG.13737|.|newAssembly|newAssembly|chr2:181243327-181244475|-	0	-	181243327	181244475	0	2	102,999,	0,149,	0.291691	0.42253	0.597016	0.0	1.600272	0.628922
chr3	5860337	5860773	MSTRG.13750.2|2|281|MSTRG.13750|.|newAssembly|newAssembly|chr3:5860337-5860773|+	0	+	5860337	5860773	0	2	88,193,	0,243,	353.785065	0.0	0.0	0.0	1447.985352	0.0
chr3	6134995	6135272	MSTRG.13751.1|2|231|MSTRG.13751|.|newAssembly|newAssembly|chr3:6134995-6135272|+	0	+	6134995	6135272	0	2	59,172,	0,105,	0.0	2.340784	1.8430330000000001	2.4462029999999997	0.0	0.0
chr3	10151952	10204307	MSTRG.13780.1|2|262|MSTRG.13780|.|newAssembly|newAssembly|chr3:10151952-10204307|+	0	+	10151952	10204307	0	2	39,223,	0,52132,	32.896515	21.825497	17.819347	17.550741	12.762651	13.700614999999999
chr3	10151953	10204252	MSTRG.13780.3|2|211|MSTRG.13780|.|newAssembly|newAssembly|chr3:10151953-10204252|+	0	+	10151953	10204252	0	2	38,173,	0,52126,	5.668611	5.8425910000000005	7.992817999999999	1.395844	3.984349	0.0
chr3	18522625	18524323	MSTRG.13807.1|2|1664|MSTRG.13807|.|newAssembly|newAssembly|chr3:18522625-18524323|+	0	+	18522625	18524323	0	2	764,900,	0,798,	0.0	0.0	0.0	0.0	0.8729370000000001	0.32194
chr3	21770723	21857679	MSTRG.13820.1|2|819|MSTRG.13820|.|newAssembly|newAssembly|chr3:21770723-21857679|-	0	-	21770723	21857679	0	2	255,564,	0,86392,	1.7436310000000002	0.0	2.081977	0.0	0.0	0.0
chr3	21855035	21857679	MSTRG.13820.2|2|1520|MSTRG.13820|.|newAssembly|newAssembly|chr3:21855035-21857679|-	0	-	21855035	21857679	0	2	956,564,	0,2080,	2.929348	3.633004	2.598492	2.336266	0.25659	0.17710499999999998
chr3	47266568	47288329	MSTRG.13945.1|2|1140|MSTRG.13945|.|newAssembly|newAssembly|chr3:47266568-47288329|-	0	-	47266568	47288329	0	2	41,1099,	0,20662,	4.680402	9.739398	1.406207	2.697867	6.3004620000000005	9.22368
chr3	65708007	65750406	MSTRG.14073.1|2|359|MSTRG.14073|.|newAssembly|newAssembly|chr3:65708007-65750406|+	0	+	65708007	65750406	0	2	25,334,	0,42065,	5.885561	3.3830190000000004	5.4304120000000005	4.577364	5.292623000000001	9.825660000000001
chr3	85946735	85949491	MSTRG.14147.1|2|948|MSTRG.14147|.|newAssembly|newAssembly|chr3:85946735-85949491|+	0	+	85946735	85949491	0	2	392,556,	0,2200,	1.5570190000000002	0.91391	1.191953	1.576126	0.692983	0.585228
chr3	89177151	89181471	MSTRG.14267.2|3|373|MSTRG.14267|.|newAssembly|newAssembly|chr3:89177151-89181471|+	0	+	89177151	89181471	0	3	87,166,120,	0,185,4200,	0.0	0.0	0.0	0.0	0.0	1.10027
chr3	89252596	89254866	MSTRG.14276.1|2|2208|MSTRG.14276|.|newAssembly|newAssembly|chr3:89252596-89254866|-	0	-	89252596	89254866	0	2	947,1261,	0,1009,	2.592212	1.303028	0.424256	2.262114	2.296706	1.7863900000000001
chr3	95239505	95301162	MSTRG.14392.1|2|1322|MSTRG.14392|.|newAssembly|newAssembly|chr3:95239505-95301162|-	0	-	95239505	95301162	0	2	30,1292,	0,60365,	8.651859	12.796332000000001	13.410743	26.911516	19.825737	36.710087
chr3	95848451	95848973	MSTRG.14421.1|4|318|MSTRG.14421|.|newAssembly|newAssembly|chr3:95848451-95848973|+	0	+	95848451	95848973	0	4	25,68,136,89,	0,93,229,433,	0.8477959999999999	0.5929770000000001	0.08669600000000001	0.635939	0.352971	0.0
chr3	95848501	95848977	MSTRG.14421.2|2|408|MSTRG.14421|.|newAssembly|newAssembly|chr3:95848501-95848977|+	0	+	95848501	95848977	0	2	179,229,	0,247,	0.181411	0.562235	0.6610060000000001	0.241502	0.44902200000000003	0.408911
chr3	95848527	95848959	MSTRG.14421.3|3|296|MSTRG.14421|.|newAssembly|newAssembly|chr3:95848527-95848959|+	0	+	95848527	95848959	0	3	153,68,75,	0,221,357,	0.238409	0.0	0.149171	0.0	0.0	0.686369
chr3	96058547	96059382	MSTRG.14438.1|2|567|MSTRG.14438|.|newAssembly|newAssembly|chr3:96058547-96059382|-	0	-	96058547	96059382	0	2	326,241,	0,594,	0.24769000000000002	0.217225	0.372954	1.183738	0.0	0.755955
chr3	104629231	104629867	MSTRG.14560.1|2|582|MSTRG.14560|.|newAssembly|newAssembly|chr3:104629231-104629867|+	0	+	104629231	104629867	0	2	20,562,	0,74,	0.20845999999999998	0.0	0.0	0.0	0.676303	0.0
chr3	104701892	104702292	MSTRG.14564.1|2|376|MSTRG.14564|.|newAssembly|newAssembly|chr3:104701892-104702292|+	0	+	104701892	104702292	0	2	38,338,	0,62,	0.887343	0.444636	0.59231	0.468976	0.0	1.046094
chr3	116644323	116662852	MSTRG.14672.1|3|267|MSTRG.14672|.|newAssembly|newAssembly|chr3:116644323-116662852|+	0	+	116644323	116662852	0	3	51,89,127,	0,11693,18402,	1.857993	1.0011780000000001	0.540809	1.43783	0.891602	0.0
chr3	129688281	129689918	MSTRG.14761.1|2|1451|MSTRG.14761|.|newAssembly|newAssembly|chr3:129688281-129689918|-	0	-	129688281	129689918	0	2	767,684,	0,953,	0.119624	0.309571	0.32321500000000003	0.329726	0.774365	1.295806
chr3	133051329	133128000	MSTRG.14782.1|2|1380|MSTRG.14782|.|newAssembly|newAssembly|chr3:133051329-133128000|+	0	+	133051329	133128000	0	2	25,1355,	0,75316,	3.567242	2.211286	1.055122	3.01655	4.185407	1.426562
chr3	137583228	137587201	MSTRG.14807.1|2|3947|MSTRG.14807|.|newAssembly|newAssembly|chr3:137583228-137587201|-	0	-	137583228	137587201	0	2	3301,646,	0,3327,	0.408401	0.640274	0.5229060000000001	0.421188	0.676083	1.337968
chr3	144314074	144350642	MSTRG.14849.1|2|806|MSTRG.14849|.|newAssembly|newAssembly|chr3:144314074-144350642|+	0	+	144314074	144350642	0	2	38,768,	0,35800,	2.435611	2.250261	3.0874650000000003	2.711991	3.4517029999999997	3.591935
chr3	144376555	144413378	MSTRG.14851.1|3|2982|MSTRG.14851|.|newAssembly|newAssembly|chr3:144376555-144413378|+	0	+	144376555	144413378	0	3	1693,214,1075,	0,33734,35748,	0.509783	0.321035	0.341785	0.894415	0.340385	0.5558609999999999
chr3	144377768	144413372	MSTRG.14851.2|3|1660|MSTRG.14851|.|newAssembly|newAssembly|chr3:144377768-144413372|+	0	+	144377768	144413372	0	3	480,111,1069,	0,32521,34535,	0.0	0.674467	0.07559199999999999	0.017953999999999998	0.0	0.001076
chr3	145315365	145340612	MSTRG.14859.1|2|570|MSTRG.14859|.|newAssembly|newAssembly|chr3:145315365-145340612|+	0	+	145315365	145340612	0	2	202,368,	0,24879,	0.448503	0.603139	0.26629400000000003	0.680992	0.9051799999999999	1.2872290000000002
chr3	146501727	146502329	MSTRG.14869.2|2|539|MSTRG.14869|.|newAssembly|newAssembly|chr3:146501727-146502329|+	0	+	146501727	146502329	0	2	495,44,	0,558,	0.0	0.0	0.0	0.0	3.5129669999999997	0.0
chr3	157190786	157195773	MSTRG.14936.1|2|309|MSTRG.14936|.|newAssembly|newAssembly|chr3:157190786-157195773|-	0	-	157190786	157195773	0	2	272,37,	0,4950,	1.053348	0.0	0.19383	0.26803899999999997	0.0	0.0
chr4	8319774	8324999	MSTRG.14963.1|2|364|MSTRG.14963|.|newAssembly|newAssembly|chr4:8319774-8324999|-	0	-	8319774	8324999	0	2	46,318,	0,4907,	3.6228589999999996	2.748411	2.5989240000000002	2.623254	0.0	0.138873
chr4	8320592	8321161	MSTRG.14964.1|2|493|MSTRG.14964|.|newAssembly|newAssembly|chr4:8320592-8321161|-	0	-	8320592	8321161	0	2	303,190,	0,379,	0.0	1.558875	0.0	0.0	0.0	0.028630000000000003
chr4	8320592	8321161	MSTRG.14964.2|2|531|MSTRG.14964|.|newAssembly|newAssembly|chr4:8320592-8321161|-	0	-	8320592	8321161	0	2	379,152,	0,417,	0.666618	0.8995639999999999	0.414389	0.0	0.455005	0.114197
chr4	8320634	8321161	MSTRG.14964.3|2|451|MSTRG.14964|.|newAssembly|newAssembly|chr4:8320634-8321161|-	0	-	8320634	8321161	0	2	185,266,	0,261,	1.059472	0.0	0.0	0.0	0.0	2.099042
chr4	8320668	8321121	MSTRG.14964.5|2|415|MSTRG.14964|.|newAssembly|newAssembly|chr4:8320668-8321121|-	0	-	8320668	8321121	0	2	189,226,	0,227,	0.0	0.0	0.0	0.0	1.175905	0.589592
chr4	8320672	8321161	MSTRG.14964.6|2|451|MSTRG.14964|.|newAssembly|newAssembly|chr4:8320672-8321161|-	0	-	8320672	8321161	0	2	147,304,	0,185,	0.33016999999999996	0.18042	0.822725	0.0	0.0	0.59068
chr4	8320672	8321161	MSTRG.14964.7|3|413|MSTRG.14964|.|newAssembly|newAssembly|chr4:8320672-8321161|-	0	-	8320672	8321161	0	3	147,114,152,	0,185,337,	0.0	0.423893	0.893382	0.0	0.0	0.0
chr4	8320691	8321159	MSTRG.14964.8|2|316|MSTRG.14964|.|newAssembly|newAssembly|chr4:8320691-8321159|-	0	-	8320691	8321159	0	2	166,150,	0,318,	0.9738190000000001	0.0	0.216806	0.0	0.055775	1.266961
chr4	8324254	8325118	MSTRG.14966.1|2|829|MSTRG.14966|.|newAssembly|newAssembly|chr4:8324254-8325118|+	0	+	8324254	8325118	0	2	618,211,	0,653,	1.260009	1.6266479999999999	1.337712	1.098871	0.0	0.0
chr4	8570990	8573966	MSTRG.14969.1|2|1866|MSTRG.14969|.|newAssembly|newAssembly|chr4:8570990-8573966|-	0	-	8570990	8573966	0	2	785,1081,	0,1895,	0.23467399999999997	0.44128999999999996	0.0	0.8321049999999999	0.138343	0.485633
chr4	10898919	10918486	MSTRG.14981.1|2|1733|MSTRG.14981|.|newAssembly|newAssembly|chr4:10898919-10918486|+	0	+	10898919	10918486	0	2	41,1692,	0,17875,	2.095284	3.988318	3.7306120000000003	1.8873240000000002	3.617582	2.011015
chr4	18770268	18771234	MSTRG.15055.1|2|305|MSTRG.15055|.|newAssembly|newAssembly|chr4:18770268-18771234|+	0	+	18770268	18771234	0	2	37,268,	0,698,	0.738338	1.504875	0.9253309999999999	0.493361	2.562958	2.065487
chr4	34206153	34207473	MSTRG.15105.1|2|381|MSTRG.15105|.|newAssembly|newAssembly|chr4:34206153-34207473|-	0	-	34206153	34207473	0	2	142,239,	0,1081,	0.0	0.0	0.0	0.9411700000000001	0.0	0.064376
chr4	40696527	40752298	MSTRG.15143.1|2|695|MSTRG.15143|.|newAssembly|newAssembly|chr4:40696527-40752298|+	0	+	40696527	40752298	0	2	31,664,	0,55107,	7.101057000000001	3.5575940000000004	1.8806349999999998	1.520829	9.359169	6.538857
chr4	40788823	40790185	MSTRG.15146.1|2|880|MSTRG.15146|.|newAssembly|newAssembly|chr4:40788823-40790185|+	0	+	40788823	40790185	0	2	852,28,	0,1334,	0.0	0.0	0.125722	0.0	0.0	2.815561
chr4	40788828	40790078	MSTRG.15146.2|2|1226|MSTRG.15146|.|newAssembly|newAssembly|chr4:40788828-40790078|+	0	+	40788828	40790078	0	2	899,327,	0,923,	1.086056	1.3233540000000001	0.874658	0.227805	2.429753	0.73198
chr4	40789101	40790003	MSTRG.15146.3|2|702|MSTRG.15146|.|newAssembly|newAssembly|chr4:40789101-40790003|+	0	+	40789101	40790003	0	2	627,75,	0,827,	0.0	0.0	0.106547	0.813243	0.0	0.015868
chr4	41263499	41267561	MSTRG.15168.1|2|707|MSTRG.15168|.|newAssembly|newAssembly|chr4:41263499-41267561|+	0	+	41263499	41267561	0	2	436,271,	0,3791,	0.244788	0.094626	0.368219	0.0	0.617009	1.056832
chr4	41434417	41435073	MSTRG.15173.1|2|317|MSTRG.15173|.|newAssembly|newAssembly|chr4:41434417-41435073|-	0	-	41434417	41435073	0	2	274,43,	0,613,	0.395252	0.6393800000000001	1.387282	0.32863600000000004	0.602182	1.485023
chr4	41691951	41692570	MSTRG.15208.1|3|383|MSTRG.15208|.|newAssembly|newAssembly|chr4:41691951-41692570|-	0	-	41691951	41692570	0	3	157,105,121,	0,256,498,	0.282167	0.203494	0.398571	1.14553	0.37194699999999997	1.133968
chr4	41886600	41887061	MSTRG.15191.1|2|227|MSTRG.15191|.|newAssembly|newAssembly|chr4:41886600-41887061|+	0	+	41886600	41887061	0	2	26,201,	0,260,	0.0	0.0	0.163833	0.9668030000000001	0.0	0.0
chr4	45018933	45022171	MSTRG.15260.1|2|1153|MSTRG.15260|.|newAssembly|newAssembly|chr4:45018933-45022171|+	0	+	45018933	45022171	0	2	940,213,	0,3025,	0.336895	0.53388	0.0	0.280051	0.9365040000000001	0.0
chr4	47255554	47256040	MSTRG.15315.1|2|370|MSTRG.15315|.|newAssembly|newAssembly|chr4:47255554-47256040|-	0	-	47255554	47256040	0	2	53,317,	0,169,	0.0	0.0	0.0	0.377035	0.916271	1.540828
chr4	48573713	48575979	MSTRG.15319.1|2|2131|MSTRG.15319|.|newAssembly|newAssembly|chr4:48573713-48575979|-	0	-	48573713	48575979	0	2	1376,755,	0,1511,	0.13636099999999998	0.254461	0.5551689999999999	0.24030100000000001	0.170094	0.849649
chr4	59448506	59487305	MSTRG.15404.1|2|2599|MSTRG.15404|.|newAssembly|newAssembly|chr4:59448506-59487305|+	0	+	59448506	59487305	0	2	42,2557,	0,36242,	1.026533	1.2081030000000001	2.39364	2.1370310000000003	3.452351	6.086537
chr4	60882726	60885520	MSTRG.15422.1|2|200|MSTRG.15422|.|newAssembly|newAssembly|chr4:60882726-60885520|+	0	+	60882726	60885520	0	2	25,175,	0,2619,	0.0	0.0	0.0	0.0	4.7324470000000005	3.0692470000000003
chr4	62165951	62167887	MSTRG.15441.1|2|1573|MSTRG.15441|.|newAssembly|newAssembly|chr4:62165951-62167887|+	0	+	62165951	62167887	0	2	1438,135,	0,1801,	0.2775	0.46982399999999996	0.237841	0.37453400000000003	0.276337	0.636741
chr4	81833097	81936826	MSTRG.15509.1|2|789|MSTRG.15509|.|newAssembly|newAssembly|chr4:81833097-81936826|+	0	+	81833097	81936826	0	2	39,750,	0,102979,	1.074388	0.538518	0.458668	0.718852	1.5942290000000001	1.081305
chr4	84184702	84186521	MSTRG.15534.1|3|1327|MSTRG.15534|.|newAssembly|newAssembly|chr4:84184702-84186521|-	0	-	84184702	84186521	0	3	877,230,220,	0,1087,1599,	0.0	0.04514	0.17010999999999998	0.02905	0.978974	0.539392
chr4	86296891	86297570	MSTRG.15544.1|2|640|MSTRG.15544|.|newAssembly|newAssembly|chr4:86296891-86297570|+	0	+	86296891	86297570	0	2	32,608,	0,71,	0.44445100000000004	0.651798	0.502378	0.510493	0.8944620000000001	0.418756
chr4	86520965	86524805	MSTRG.15553.1|2|3678|MSTRG.15553|.|newAssembly|newAssembly|chr4:86520965-86524805|-	0	-	86520965	86524805	0	2	2343,1335,	0,2505,	0.556125	0.8372200000000001	0.6896399999999999	0.463139	0.436725	0.425408
chr4	86528022	86530700	MSTRG.15554.1|2|2657|MSTRG.15554|.|newAssembly|newAssembly|chr4:86528022-86530700|-	0	-	86528022	86530700	0	2	413,2244,	0,434,	0.251429	0.647963	0.38768600000000003	0.44014200000000003	0.514075	0.405607
chr4	88951097	88952144	MSTRG.15566.1|2|1023|MSTRG.15566|.|newAssembly|newAssembly|chr4:88951097-88952144|+	0	+	88951097	88952144	0	2	377,646,	0,401,	0.8745229999999999	0.493432	0.624359	0.142336	3.198834	2.327397
chr4	99617931	99618949	MSTRG.15636.1|2|966|MSTRG.15636|.|newAssembly|newAssembly|chr4:99617931-99618949|-	0	-	99617931	99618949	0	2	728,238,	0,780,	0.35198	0.377209	0.105425	0.5049520000000001	0.8297950000000001	1.122133
chr4	100980487	100988765	MSTRG.15648.1|2|355|MSTRG.15648|.|newAssembly|newAssembly|chr4:100980487-100988765|+	0	+	100980487	100988765	0	2	206,149,	0,8129,	0.0	0.0	0.0	0.0	0.977917	0.309222
chr4	114113929	114114641	MSTRG.15765.1|2|686|MSTRG.15765|.|newAssembly|newAssembly|chr4:114113929-114114641|-	0	-	114113929	114114641	0	2	172,514,	0,198,	0.0	0.094579	0.124501	0.0	1.469682	0.340534
chr4	118075948	118077259	MSTRG.15855.1|2|490|MSTRG.15855|.|newAssembly|newAssembly|chr4:118075948-118077259|-	0	-	118075948	118077259	0	2	472,18,	0,1293,	0.599233	0.0	0.906808	0.6375569999999999	0.820384	1.546223
chr4	118092413	118093162	MSTRG.15850.1|2|621|MSTRG.15850|.|newAssembly|newAssembly|chr4:118092413-118093162|+	0	+	118092413	118093162	0	2	98,523,	0,226,	0.355029	0.260112	0.8032590000000001	0.189609	0.0	1.0668790000000001
chr4	120449320	120449761	MSTRG.15896.1|2|384|MSTRG.15896|.|newAssembly|newAssembly|chr4:120449320-120449761|-	0	-	120449320	120449761	0	2	40,344,	0,97,	0.0	0.17216900000000002	0.128227	0.58211	0.0	1.157837
chr4	120449332	120450897	MSTRG.15896.2|2|1504|MSTRG.15896|.|newAssembly|newAssembly|chr4:120449332-120450897|-	0	-	120449332	120450897	0	2	28,1476,	0,89,	0.191331	0.168694	0.130721	0.534665	0.0	0.091
chr4	124491642	124492722	MSTRG.15939.1|2|861|MSTRG.15939|.|newAssembly|newAssembly|chr4:124491642-124492722|+	0	+	124491642	124492722	0	2	296,565,	0,515,	0.0	0.013444999999999999	0.160722	0.056299	0.9354379999999999	0.0
chr4	124834930	124871200	MSTRG.15954.1|2|514|MSTRG.15954|.|newAssembly|newAssembly|chr4:124834930-124871200|+	0	+	124834930	124871200	0	2	28,486,	0,35784,	0.9501059999999999	0.8621209999999999	0.0	0.238734	0.0	0.0
chr4	125817518	125818270	MSTRG.15964.1|2|732|MSTRG.15964|.|newAssembly|newAssembly|chr4:125817518-125818270|-	0	-	125817518	125818270	0	2	609,123,	0,629,	0.818017	0.012121999999999999	0.032001	0.044081999999999996	0.217666	0.088229
chr4	131727587	131742626	MSTRG.16084.1|2|671|MSTRG.16084|.|newAssembly|newAssembly|chr4:131727587-131742626|+	0	+	131727587	131742626	0	2	23,648,	0,14391,	1.443853	0.856678	0.37481	1.188931	2.5903549999999997	0.728105
chr4	132196331	132197930	MSTRG.16121.1|2|664|MSTRG.16121|.|newAssembly|newAssembly|chr4:132196331-132197930|+	0	+	132196331	132197930	0	2	427,237,	0,1362,	0.095581	0.093861	0.0	0.778012	0.0	0.0
chr4	134760967	134772554	MSTRG.16175.1|2|2693|MSTRG.16175|.|newAssembly|newAssembly|chr4:134760967-134772554|+	0	+	134760967	134772554	0	2	30,2663,	0,8924,	2.417675	3.216719	4.34859	3.687933	6.273062	8.641044
chr4	135889430	135890577	MSTRG.16207.1|2|945|MSTRG.16207|.|newAssembly|newAssembly|chr4:135889430-135890577|-	0	-	135889430	135890577	0	2	190,755,	0,392,	0.21010900000000002	0.0	0.202493	0.0	0.177856	0.8713799999999999
chr4	136043329	136044129	MSTRG.16220.1|2|752|MSTRG.16220|.|newAssembly|newAssembly|chr4:136043329-136044129|+	0	+	136043329	136044129	0	2	228,524,	0,276,	0.084396	0.039917	0.0	0.561096	0.181795	0.0
chr4	136444396	136452608	MSTRG.16210.1|2|809|MSTRG.16210|.|newAssembly|newAssembly|chr4:136444396-136452608|+	0	+	136444396	136452608	0	2	32,777,	0,7435,	0.38755500000000004	0.603158	0.9498549999999999	0.0	1.820127	2.373325
chr4	140518334	140519857	MSTRG.16273.1|2|1314|MSTRG.16273|.|newAssembly|newAssembly|chr4:140518334-140519857|-	0	-	140518334	140519857	0	2	1186,128,	0,1395,	0.788118	0.672529	0.606869	0.889273	0.425091	1.333482
chr4	142718512	142719993	MSTRG.16318.2|2|1457|MSTRG.16318|.|newAssembly|newAssembly|chr4:142718512-142719993|-	0	-	142718512	142719993	0	2	204,1253,	0,228,	0.778866	0.0	0.0	0.0	1.0380479999999999	0.0
chr4	142720688	142727631	MSTRG.16320.1|2|4051|MSTRG.16320|.|newAssembly|newAssembly|chr4:142720688-142727631|+	0	+	142720688	142727631	0	2	3601,450,	0,6493,	0.370153	0.463642	0.226857	0.631104	0.235904	0.772879
chr4	143569170	143571501	MSTRG.16329.1|2|488|MSTRG.16329|.|newAssembly|newAssembly|chr4:143569170-143571501|+	0	+	143569170	143571501	0	2	271,217,	0,2114,	1.364057	2.0221169999999997	1.171381	0.0	0.8278840000000001	0.0
chr4	143569170	143571501	MSTRG.16329.2|2|260|MSTRG.16329|.|newAssembly|newAssembly|chr4:143569170-143571501|+	0	+	143569170	143571501	0	2	43,217,	0,2114,	0.0	1.066109	0.0	0.0	0.0	0.0
chr4	143569200	143571528	MSTRG.16330.1|2|485|MSTRG.16330|.|newAssembly|newAssembly|chr4:143569200-143571528|-	0	-	143569200	143571528	0	2	368,117,	0,2211,	2.035888	3.216984	1.808273	0.712989	1.549358	1.2019959999999998
chr4	144553320	144553987	MSTRG.16332.1|2|590|MSTRG.16332|.|newAssembly|newAssembly|chr4:144553320-144553987|+	0	+	144553320	144553987	0	2	61,529,	0,138,	0.0	0.045857999999999996	0.22391799999999998	0.9118200000000001	0.0	0.0
chr4	144803398	144804067	MSTRG.16336.1|2|641|MSTRG.16336|.|newAssembly|newAssembly|chr4:144803398-144804067|+	0	+	144803398	144804067	0	2	491,150,	0,519,	0.13723	0.006927	0.0	1.880598	0.125878	0.38395300000000004
chr4	147195989	147202415	MSTRG.16366.1|2|1523|MSTRG.16366|.|newAssembly|newAssembly|chr4:147195989-147202415|+	0	+	147195989	147202415	0	2	1406,117,	0,6309,	0.605187	1.045432	0.6582819999999999	0.373233	0.9553799999999999	2.288975
chr4	147242941	147246497	MSTRG.16369.1|2|2214|MSTRG.16369|.|newAssembly|newAssembly|chr4:147242941-147246497|-	0	-	147242941	147246497	0	2	1459,755,	0,2801,	1.1319139999999999	1.9172900000000002	2.4548900000000002	1.290002	2.329843	2.526132
chr4	148467765	148469611	MSTRG.16443.1|3|1706|MSTRG.16443|.|newAssembly|newAssembly|chr4:148467765-148469611|+	0	+	148467765	148469611	0	3	1248,394,64,	0,1283,1782,	0.0	0.30961500000000003	0.10887100000000001	0.58236	0.061609000000000004	0.48513599999999996
chr4	148526668	148527440	MSTRG.16446.1|2|597|MSTRG.16446|.|newAssembly|newAssembly|chr4:148526668-148527440|+	0	+	148526668	148527440	0	2	32,565,	0,207,	0.253175	0.448017	1.069519	0.6501939999999999	0.686982	0.520063
chr4	148875232	148877488	MSTRG.16467.1|2|971|MSTRG.16467|.|newAssembly|newAssembly|chr4:148875232-148877488|+	0	+	148875232	148877488	0	2	589,382,	0,1874,	0.380092	0.7355619999999999	0.803873	1.060913	0.262106	0.503653
chr4	150232417	150237356	MSTRG.16491.1|2|4728|MSTRG.16491|.|newAssembly|newAssembly|chr4:150232417-150237356|-	0	-	150232417	150237356	0	2	3364,1364,	0,3575,	0.510897	0.932577	0.584457	0.684928	0.967306	1.8255419999999998
chr4	150425454	150425984	MSTRG.16505.1|2|455|MSTRG.16505|.|newAssembly|newAssembly|chr4:150425454-150425984|+	0	+	150425454	150425984	0	2	159,296,	0,234,	0.0	0.22809400000000002	0.0	0.15141300000000002	0.0	0.982137
chr5	17294501	17307033	MSTRG.16678.1|2|1910|MSTRG.16678|.|newAssembly|newAssembly|chr5:17294501-17307033|+	0	+	17294501	17307033	0	2	1841,69,	0,12463,	1.0176610000000001	1.561878	1.129674	0.453916	0.919452	1.131769
chr5	22994820	22996830	MSTRG.16732.1|2|1975|MSTRG.16732|.|newAssembly|newAssembly|chr5:22994820-22996830|+	0	+	22994820	22996830	0	2	909,1066,	0,944,	0.270756	0.501424	0.6944279999999999	0.6132920000000001	0.836216	0.6953020000000001
chr5	23201839	23202267	MSTRG.16724.1|2|388|MSTRG.16724|.|newAssembly|newAssembly|chr5:23201839-23202267|-	0	-	23201839	23202267	0	2	291,97,	0,331,	0.0	0.462108	0.0	0.660557	0.0	0.0
chr5	23326709	23327254	MSTRG.16748.1|2|380|MSTRG.16748|.|newAssembly|newAssembly|chr5:23326709-23327254|+	0	+	23326709	23327254	0	2	238,142,	0,403,	0.8592219999999999	0.392306	1.4959870000000002	1.183301	0.8752719999999999	0.977742
chr5	23326712	23327153	MSTRG.16749.1|2|277|MSTRG.16749|.|newAssembly|newAssembly|chr5:23326712-23327153|-	0	-	23326712	23327153	0	2	226,51,	0,390,	0.0	1.154868	1.192631	0.647471	0.453604	0.6034579999999999
chr5	23677458	23678250	MSTRG.16756.1|2|766|MSTRG.16756|.|newAssembly|newAssembly|chr5:23677458-23678250|+	0	+	23677458	23678250	0	2	729,37,	0,755,	0.128772	0.586407	0.161743	0.593942	1.031448	0.0
chr5	30093200	30095161	MSTRG.16817.1|2|1013|MSTRG.16817|.|newAssembly|newAssembly|chr5:30093200-30095161|-	0	-	30093200	30095161	0	2	303,710,	0,1251,	0.195457	0.164705	0.10945	0.074748	0.130545	0.753049
chr5	30555761	30558928	MSTRG.16835.1|2|719|MSTRG.16835|.|newAssembly|newAssembly|chr5:30555761-30558928|-	0	-	30555761	30558928	0	2	655,64,	0,3103,	0.67867	0.352094	0.5337609999999999	0.262359	1.436873	0.6760970000000001
chr5	36062867	36064727	MSTRG.16947.1|3|621|MSTRG.16947|.|newAssembly|newAssembly|chr5:36062867-36064727|+	0	+	36062867	36064727	0	3	49,206,366,	0,172,1494,	1.291036	1.29364	1.1356709999999999	0.305965	1.560101	0.8528129999999999
chr5	37083259	37084837	MSTRG.16976.1|2|1521|MSTRG.16976|.|newAssembly|newAssembly|chr5:37083259-37084837|+	0	+	37083259	37084837	0	2	38,1483,	0,95,	0.497439	0.266757	0.9281290000000001	0.285692	0.26000700000000004	1.3923729999999999
chr5	38926422	38928465	MSTRG.16997.1|2|245|MSTRG.16997|.|newAssembly|newAssembly|chr5:38926422-38928465|+	0	+	38926422	38928465	0	2	152,93,	0,1950,	0.193604	0.938565	0.627782	0.235556	1.6653189999999998	1.588401
chr5	53253680	53254290	MSTRG.17057.1|2|560|MSTRG.17057|.|newAssembly|newAssembly|chr5:53253680-53254290|-	0	-	53253680	53254290	0	2	30,530,	0,80,	0.0	0.516594	0.756925	1.1518469999999998	0.7215229999999999	3.293252
chr5	77807493	77808088	MSTRG.17212.1|2|575|MSTRG.17212|.|newAssembly|newAssembly|chr5:77807493-77808088|+	0	+	77807493	77808088	0	2	340,235,	0,360,	0.0	0.024347	0.0	0.0	1.3553309999999998	0.75168
chr5	89568881	89569662	MSTRG.17237.1|2|742|MSTRG.17237|.|newAssembly|newAssembly|chr5:89568881-89569662|+	0	+	89568881	89569662	0	2	700,42,	0,739,	0.37030100000000005	0.43466499999999997	0.354056	1.5251649999999999	0.0	0.18623900000000002
chr5	93598161	93603941	MSTRG.17280.1|2|5564|MSTRG.17280|.|newAssembly|newAssembly|chr5:93598161-93603941|-	0	-	93598161	93603941	0	2	1303,4261,	0,1519,	0.098281	0.027777	0.9813729999999999	1.135019	0.032324	4.164805
chr5	93598245	93605857	MSTRG.17280.2|2|7395|MSTRG.17280|.|newAssembly|newAssembly|chr5:93598245-93605857|-	0	-	93598245	93605857	0	2	1218,6177,	0,1435,	0.81563	0.800616	0.0	0.0	1.7131599999999998	0.223636
chr5	93623133	93624397	MSTRG.17282.1|2|988|MSTRG.17282|.|newAssembly|newAssembly|chr5:93623133-93624397|-	0	-	93623133	93624397	0	2	174,814,	0,450,	0.0	0.604647	0.579072	2.106757	1.513102	0.649084
chr5	105752055	105754553	MSTRG.17362.1|3|1263|MSTRG.17362|.|newAssembly|newAssembly|chr5:105752055-105754553|-	0	-	105752055	105754553	0	3	964,194,105,	0,1870,2393,	0.321882	0.143241	0.0	0.0	2.390419	2.0206009999999996
chr5	107513178	107517538	MSTRG.17377.1|2|2433|MSTRG.17377|.|newAssembly|newAssembly|chr5:107513178-107517538|-	0	-	107513178	107517538	0	2	2260,173,	0,4187,	0.732066	0.8348690000000001	0.78366	0.646482	2.189231	1.7950380000000001
chr5	108342104	108342733	MSTRG.17395.1|2|534|MSTRG.17395|.|newAssembly|newAssembly|chr5:108342104-108342733|-	0	-	108342104	108342733	0	2	299,235,	0,394,	0.0	0.10587200000000001	0.137669	0.6239779999999999	0.0	0.0
chr5	109112882	109123088	MSTRG.17429.1|2|664|MSTRG.17429|.|newAssembly|newAssembly|chr5:109112882-109123088|-	0	-	109112882	109123088	0	2	430,234,	0,9972,	3.468886	3.756219	3.2937980000000002	2.0092659999999998	3.769737	2.541595
chr5	109112885	109123074	MSTRG.17429.2|3|740|MSTRG.17429|.|newAssembly|newAssembly|chr5:109112885-109123074|-	0	-	109112885	109123074	0	3	427,93,220,	0,7473,9969,	0.41847399999999996	0.471083	0.697747	0.30289699999999997	1.827173	2.1968490000000003
chr5	114058766	114061019	MSTRG.17481.1|2|2229|MSTRG.17481|.|newAssembly|newAssembly|chr5:114058766-114061019|+	0	+	114058766	114061019	0	2	1448,781,	0,1472,	0.282131	0.289272	0.0	0.0	0.620232	0.89905
chr5	114059018	114060925	MSTRG.17481.2|2|1884|MSTRG.17481|.|newAssembly|newAssembly|chr5:114059018-114060925|+	0	+	114059018	114060925	0	2	1199,685,	0,1222,	0.111978	0.501772	0.0	0.0	1.7661330000000002	1.6459409999999999
chr5	115735835	115737367	MSTRG.17544.1|2|1147|MSTRG.17544|.|newAssembly|newAssembly|chr5:115735835-115737367|-	0	-	115735835	115737367	0	2	32,1115,	0,417,	0.603317	0.994246	1.388947	0.712275	1.087936	0.926802
chr5	129570112	129578407	MSTRG.17758.1|2|4536|MSTRG.17758|.|newAssembly|newAssembly|chr5:129570112-129578407|+	0	+	129570112	129578407	0	2	247,4289,	0,4006,	1.71973	2.253565	0.0	0.0	1.016047	1.636283
chr5	129572818	129578503	MSTRG.17758.3|4|1562|MSTRG.17758|.|newAssembly|newAssembly|chr5:129572818-129578503|+	0	+	129572818	129578503	0	4	510,53,185,814,	0,826,1300,4871,	0.622939	0.445161	0.0	0.0	0.178781	0.148197
chr5	129575141	129578381	MSTRG.17758.4|2|3140|MSTRG.17758|.|newAssembly|newAssembly|chr5:129575141-129578381|+	0	+	129575141	129578381	0	2	31,3109,	0,131,	0.590918	0.0	0.0	0.0	0.0	0.0
chr5	137581518	137586465	MSTRG.17878.2|2|4852|MSTRG.17878|.|newAssembly|newAssembly|chr5:137581518-137586465|+	0	+	137581518	137586465	0	2	4459,393,	0,4554,	0.0	0.0	0.0	0.0	0.0	1.774029
chr5	138084268	138086942	MSTRG.17900.1|2|2587|MSTRG.17900|.|newAssembly|newAssembly|chr5:138084268-138086942|+	0	+	138084268	138086942	0	2	1717,870,	0,1804,	0.677569	0.285188	0.5463100000000001	0.49953500000000006	1.6402919999999999	1.267839
chr5	138542137	138549049	MSTRG.17912.1|2|6828|MSTRG.17912|.|newAssembly|newAssembly|chr5:138542137-138549049|-	0	-	138542137	138549049	0	2	180,6648,	0,264,	1.510265	0.5045689999999999	0.700395	0.911482	0.7644489999999999	2.016927
chr5	141061586	141061950	MSTRG.17980.1|2|344|MSTRG.17980|.|newAssembly|newAssembly|chr5:141061586-141061950|+	0	+	141061586	141061950	0	2	116,228,	0,136,	0.246732	0.49069399999999996	0.23319299999999998	0.471549	0.904789	0.0
chr5	141193703	141195329	MSTRG.17988.1|2|1601|MSTRG.17988|.|newAssembly|newAssembly|chr5:141193703-141195329|-	0	-	141193703	141195329	0	2	1513,88,	0,1538,	0.7263689999999999	0.190126	0.200721	0.393405	1.277427	0.47916000000000003
chr5	143201864	143204035	MSTRG.18008.1|3|593|MSTRG.18008|.|newAssembly|newAssembly|chr5:143201864-143204035|-	0	-	143201864	143204035	0	3	276,75,242,	0,1066,1929,	0.194278	0.456941	0.208929	0.0	1.501125	1.486478
chr5	143598970	143665157	MSTRG.18021.1|2|379|MSTRG.18021|.|newAssembly|newAssembly|chr5:143598970-143665157|+	0	+	143598970	143665157	0	2	27,352,	0,65835,	129.642258	118.922234	159.463257	104.22152700000001	342.425171	367.634033
chr5	145981588	146002380	MSTRG.18088.1|2|874|MSTRG.18088|.|newAssembly|newAssembly|chr5:145981588-146002380|-	0	-	145981588	146002380	0	2	769,105,	0,20687,	0.205639	0.601801	0.742628	1.098951	2.1966080000000003	1.140586
chr5	146012514	146021131	MSTRG.18085.1|2|6485|MSTRG.18085|.|newAssembly|newAssembly|chr5:146012514-146021131|+	0	+	146012514	146021131	0	2	2562,3923,	0,4694,	0.73906	1.23704	0.712446	1.034053	0.507758	0.740338
chr5	146012567	146022461	MSTRG.18085.2|2|2820|MSTRG.18085|.|newAssembly|newAssembly|chr5:146012567-146022461|+	0	+	146012567	146022461	0	2	2509,311,	0,9583,	0.0	0.048124	1.2396559999999999	0.0	0.0	0.068075
chr5	150427543	150463513	MSTRG.18143.1|3|588|MSTRG.18143|.|newAssembly|newAssembly|chr5:150427543-150463513|+	0	+	150427543	150463513	0	3	271,33,284,	0,13053,35686,	1.811222	1.0739379999999998	1.697111	0.350486	2.501666	2.022103
chr6	4000911	4028038	MSTRG.18175.1|2|1162|MSTRG.18175|.|newAssembly|newAssembly|chr6:4000911-4028038|+	0	+	4000911	4028038	0	2	27,1135,	0,25992,	5.149388	5.491276	5.637151	6.919749	6.957967999999999	7.491405
chr6	4447054	4457062	MSTRG.18180.1|2|1351|MSTRG.18180|.|newAssembly|newAssembly|chr6:4447054-4457062|-	0	-	4447054	4457062	0	2	624,727,	0,9281,	0.07858899999999999	0.015300999999999999	0.082535	0.596751	0.125371	0.02456
chr6	29313781	29314561	MSTRG.18294.1|2|672|MSTRG.18294|.|newAssembly|newAssembly|chr6:29313781-29314561|-	0	-	29313781	29314561	0	2	315,357,	0,423,	0.7327859999999999	0.7619779999999999	0.589462	0.985715	0.972648	1.8934819999999999
chr6	31078521	31092469	MSTRG.18324.1|2|877|MSTRG.18324|.|newAssembly|newAssembly|chr6:31078521-31092469|+	0	+	31078521	31092469	0	2	285,592,	0,13356,	26.631031	23.993017000000002	24.056808	18.019558	24.653547	29.590734
chr6	41147429	41151573	MSTRG.18435.1|2|3904|MSTRG.18435|.|newAssembly|newAssembly|chr6:41147429-41151573|+	0	+	41147429	41151573	0	2	2963,941,	0,3203,	1.5777370000000002	3.7062760000000003	0.39982199999999996	0.6394850000000001	1.58132	1.79283
chr6	47761130	47762092	MSTRG.18453.1|2|941|MSTRG.18453|.|newAssembly|newAssembly|chr6:47761130-47762092|+	0	+	47761130	47762092	0	2	507,434,	0,528,	0.7207020000000001	0.230095	1.207546	0.46219399999999994	0.0	0.7552479999999999
chr6	47761313	47761941	MSTRG.18454.1|2|607|MSTRG.18454|.|newAssembly|newAssembly|chr6:47761313-47761941|-	0	-	47761313	47761941	0	2	324,283,	0,345,	0.760547	1.593895	1.543028	5.558836	1.133602	0.0
chr6	48464133	48465697	MSTRG.18475.1|2|654|MSTRG.18475|.|newAssembly|newAssembly|chr6:48464133-48465697|+	0	+	48464133	48465697	0	2	192,462,	0,1102,	0.0	0.30503	0.0	0.0	0.0	1.034084
chr6	48479204	48484822	MSTRG.18480.1|2|4024|MSTRG.18480|.|newAssembly|newAssembly|chr6:48479204-48484822|+	0	+	48479204	48484822	0	2	1235,2789,	0,2829,	0.35394699999999996	0.198433	0.390962	0.189606	0.64389	0.8719870000000001
chr6	49205079	49206516	MSTRG.18498.1|2|1232|MSTRG.18498|.|newAssembly|newAssembly|chr6:49205079-49206516|+	0	+	49205079	49206516	0	2	1201,31,	0,1406,	0.196954	0.357608	0.38804099999999997	0.233591	0.623622	0.8143020000000001
chr6	51513641	51514061	MSTRG.18514.3|2|348|MSTRG.18514|.|newAssembly|newAssembly|chr6:51513641-51514061|-	0	-	51513641	51514061	0	2	47,301,	0,119,	0.014006999999999999	0.0	0.0	0.896336	0.0	0.0
chr6	52172728	52181414	MSTRG.18529.1|2|253|MSTRG.18529|.|newAssembly|newAssembly|chr6:52172728-52181414|+	0	+	52172728	52181414	0	2	33,220,	0,8466,	2.353673	0.9075709999999999	0.0	0.0	2.6132299999999997	1.0223360000000001
chr6	55018017	55019489	MSTRG.18555.1|2|300|MSTRG.18555|.|newAssembly|newAssembly|chr6:55018017-55019489|-	0	-	55018017	55019489	0	2	150,150,	0,1322,	0.261956	0.54075	0.49053199999999997	0.6195970000000001	0.477951	0.466628
chr6	64654205	64678644	MSTRG.18586.1|3|1218|MSTRG.18586|.|newAssembly|newAssembly|chr6:64654205-64678644|-	0	-	64654205	64678644	0	3	971,157,90,	0,2597,24349,	0.821566	0.647401	0.606238	1.292626	0.406111	0.23280599999999999
chr6	72594553	72604411	MSTRG.18668.1|2|856|MSTRG.18668|.|newAssembly|newAssembly|chr6:72594553-72604411|+	0	+	72594553	72604411	0	2	248,608,	0,9250,	0.106896	0.172349	0.128571	0.825109	0.0	0.0
chr6	72799421	72800427	MSTRG.18665.1|2|242|MSTRG.18665|.|newAssembly|newAssembly|chr6:72799421-72800427|+	0	+	72799421	72800427	0	2	191,51,	0,955,	1.114408	3.063179	0.46791400000000005	1.767626	1.7269139999999998	0.350804
chr6	72981917	72983691	MSTRG.18677.1|2|360|MSTRG.18677|.|newAssembly|newAssembly|chr6:72981917-72983691|+	0	+	72981917	72983691	0	2	91,269,	0,1505,	0.245087	0.0	0.0	0.0	0.0	1.6451240000000003
chr6	86463877	86466264	MSTRG.18752.1|2|433|MSTRG.18752|.|newAssembly|newAssembly|chr6:86463877-86466264|-	0	-	86463877	86466264	0	2	185,248,	0,2139,	0.556267	0.473149	1.362247	0.0	1.121353	0.926348
chr6	86964669	86965381	MSTRG.18771.1|2|689|MSTRG.18771|.|newAssembly|newAssembly|chr6:86964669-86965381|-	0	-	86964669	86965381	0	2	393,296,	0,416,	0.0	0.507174	0.52659	1.232557	0.255058	0.8860469999999999
chr6	91391023	91391745	MSTRG.18830.1|2|439|MSTRG.18830|.|newAssembly|newAssembly|chr6:91391023-91391745|+	0	+	91391023	91391745	0	2	129,310,	0,412,	0.548665	0.23119499999999998	0.578233	0.0	0.15870499999999998	0.550529
chr6	113074242	113075015	MSTRG.18932.1|2|745|MSTRG.18932|.|newAssembly|newAssembly|chr6:113074242-113075015|+	0	+	113074242	113075015	0	2	213,532,	0,241,	0.247698	0.326312	0.44318199999999996	0.283312	0.475307	0.9780340000000001
chr6	117829793	117834613	MSTRG.19002.1|2|998|MSTRG.19002|.|newAssembly|newAssembly|chr6:117829793-117834613|+	0	+	117829793	117834613	0	2	383,615,	0,4205,	1.1331790000000002	1.107348	1.0681100000000001	0.44439799999999996	1.205742	0.935398
chr6	120432235	120433689	MSTRG.19036.1|2|1095|MSTRG.19036|.|newAssembly|newAssembly|chr6:120432235-120433689|-	0	-	120432235	120433689	0	2	799,296,	0,1158,	2.340086	1.368299	0.775596	5.811586	9.433150999999999	4.5590269999999995
chr6	124265544	124266532	MSTRG.19083.1|2|913|MSTRG.19083|.|newAssembly|newAssembly|chr6:124265544-124266532|+	0	+	124265544	124266532	0	2	709,204,	0,784,	0.0	0.0	0.0	0.0	0.5869310000000001	1.362209
chr6	133671262	133671586	MSTRG.19204.1|2|300|MSTRG.19204|.|newAssembly|newAssembly|chr6:133671262-133671586|+	0	+	133671262	133671586	0	2	150,150,	0,174,	0.804409	13.910169	0.0	0.594727	0.740672	2.38817
chr6	141846266	141857900	MSTRG.19257.1|2|605|MSTRG.19257|.|newAssembly|newAssembly|chr6:141846266-141857900|+	0	+	141846266	141857900	0	2	177,428,	0,11206,	0.0	0.840525	0.859642	0.7693369999999999	0.0	0.38266500000000003
chr6	142351714	142352374	MSTRG.19266.1|2|636|MSTRG.19266|.|newAssembly|newAssembly|chr6:142351714-142352374|-	0	-	142351714	142352374	0	2	289,347,	0,313,	0.12753599999999998	0.162912	0.21296700000000002	0.46394399999999997	0.814588	0.657833
chr6	145911549	145913743	MSTRG.19313.1|2|2122|MSTRG.19313|.|newAssembly|newAssembly|chr6:145911549-145913743|-	0	-	145911549	145913743	0	2	1800,322,	0,1872,	0.263256	0.31250100000000003	0.271928	2.4980029999999998	0.5037010000000001	0.704658
chr6	146539261	146540354	MSTRG.19319.1|2|454|MSTRG.19319|.|newAssembly|newAssembly|chr6:146539261-146540354|+	0	+	146539261	146540354	0	2	36,418,	0,675,	0.180214	0.870506	0.288613	0.8839950000000001	1.345293	1.53377
chr6	146581644	146582330	MSTRG.19324.1|2|644|MSTRG.19324|.|newAssembly|newAssembly|chr6:146581644-146582330|-	0	-	146581644	146582330	0	2	415,229,	0,457,	0.0	0.0	0.0	0.593555	0.0	0.0
chr7	3648863	3650212	MSTRG.19373.1|2|1269|MSTRG.19373|.|newAssembly|newAssembly|chr7:3648863-3650212|+	0	+	3648863	3650212	0	2	1049,220,	0,1129,	0.292442	0.15402000000000002	0.0	0.04286	0.9499489999999999	0.308775
chr7	3690786	3849277	MSTRG.19377.1|2|268|MSTRG.19377|.|newAssembly|newAssembly|chr7:3690786-3849277|+	0	+	3690786	3849277	0	2	75,193,	0,158298,	0.0	0.23909	0.0	0.309757	1.454299	1.510828
chr7	16986921	16989569	MSTRG.19495.1|2|2319|MSTRG.19495|.|newAssembly|newAssembly|chr7:16986921-16989569|+	0	+	16986921	16989569	0	2	684,1635,	0,1013,	0.130024	0.43308	0.38964699999999997	0.0	0.770504	0.835938
chr7	17342798	17377775	MSTRG.19500.1|2|1739|MSTRG.19500|.|newAssembly|newAssembly|chr7:17342798-17377775|-	0	-	17342798	17377775	0	2	54,1685,	0,33292,	0.578358	0.6848069999999999	1.753522	0.805495	0.890085	1.4009559999999999
chr7	19671614	19680871	MSTRG.19530.1|4|451|MSTRG.19530|.|newAssembly|newAssembly|chr7:19671614-19680871|-	0	-	19671614	19680871	0	4	135,124,105,87,	0,216,2089,9170,	0.0	0.0	0.154702	0.0	0.376394	1.339071
chr7	20404092	20404720	MSTRG.19572.1|2|574|MSTRG.19572|.|newAssembly|newAssembly|chr7:20404092-20404720|-	0	-	20404092	20404720	0	2	44,530,	0,98,	1.062432	0.181855	0.589799	0.812666	1.085893	1.8713799999999998
chr7	28746317	28749492	MSTRG.19684.1|2|2755|MSTRG.19684|.|newAssembly|newAssembly|chr7:28746317-28749492|+	0	+	28746317	28749492	0	2	2690,65,	0,3110,	0.373174	0.479962	0.48277	0.48658199999999996	0.8397950000000001	0.628253
chr7	29041387	29046592	MSTRG.19692.1|2|306|MSTRG.19692|.|newAssembly|newAssembly|chr7:29041387-29046592|-	0	-	29041387	29046592	0	2	111,195,	0,5010,	1.113063	0.006000999999999999	0.29568	0.00603	0.0008410000000000001	0.0
chr7	29041454	29046784	MSTRG.19691.2|2|431|MSTRG.19691|.|newAssembly|newAssembly|chr7:29041454-29046784|+	0	+	29041454	29046784	0	2	384,47,	0,5283,	0.839827	0.37916	0.39569299999999996	0.19625	0.049333999999999996	0.0
chr7	29162990	29177381	MSTRG.19706.1|2|753|MSTRG.19706|.|newAssembly|newAssembly|chr7:29162990-29177381|+	0	+	29162990	29177381	0	2	559,194,	0,14197,	3.8200239999999996	3.6702510000000004	4.6571620000000005	1.685484	8.856713000000001	6.561309
chr7	30748203	30750767	MSTRG.19744.1|2|674|MSTRG.19744|.|newAssembly|newAssembly|chr7:30748203-30750767|+	0	+	30748203	30750767	0	2	57,617,	0,1947,	0.931923	1.001688	0.941658	0.152816	1.8855369999999998	1.7435580000000002
chr7	30807909	30813282	MSTRG.19750.1|2|4953|MSTRG.19750|.|newAssembly|newAssembly|chr7:30807909-30813282|-	0	-	30807909	30813282	0	2	238,4715,	0,658,	0.619424	0.968413	1.3621510000000001	1.061827	0.47545600000000005	0.48700299999999996
chr7	31523062	31527955	MSTRG.19790.1|2|602|MSTRG.19790|.|newAssembly|newAssembly|chr7:31523062-31527955|+	0	+	31523062	31527955	0	2	555,47,	0,4846,	0.0	0.934159	0.697542	1.395628	3.921929	1.228637
chr7	31711581	31712140	MSTRG.19798.1|3|392|MSTRG.19798|.|newAssembly|newAssembly|chr7:31711581-31712140|-	0	-	31711581	31712140	0	3	192,129,71,	0,273,488,	1.003924	0.31557399999999997	0.34088	0.0	0.8837809999999999	1.094198
chr7	35920462	35926526	MSTRG.19847.1|3|800|MSTRG.19847|.|newAssembly|newAssembly|chr7:35920462-35926526|-	0	-	35920462	35926526	0	3	526,138,136,	0,5135,5928,	0.0	0.102975	0.582447	0.449902	0.799966	0.412026
chr7	35923675	35927460	MSTRG.19848.1|3|862|MSTRG.19848|.|newAssembly|newAssembly|chr7:35923675-35927460|+	0	+	35923675	35927460	0	3	575,60,227,	0,1040,3558,	0.17386400000000002	0.064493	0.501675	0.290464	1.898426	0.8747799999999999
chr7	52779106	52780818	MSTRG.19994.1|2|1595|MSTRG.19994|.|newAssembly|newAssembly|chr7:52779106-52780818|+	0	+	52779106	52780818	0	2	666,929,	0,783,	0.617538	0.538143	0.431542	0.695166	0.644385	0.44518100000000005
chr7	54263920	54264694	MSTRG.20026.1|2|642|MSTRG.20026|.|newAssembly|newAssembly|chr7:54263920-54264694|+	0	+	54263920	54264694	0	2	41,601,	0,173,	0.342015	0.420916	0.094929	0.256324	0.398893	0.86624
chr7	61578337	61667894	MSTRG.20044.1|2|660|MSTRG.20044|.|newAssembly|newAssembly|chr7:61578337-61667894|+	0	+	61578337	61667894	0	2	18,642,	0,88915,	3.901007	3.998615	3.2954879999999998	2.3504419999999997	3.308453	3.619689
chr7	77549136	77551905	MSTRG.20115.1|2|546|MSTRG.20115|.|newAssembly|newAssembly|chr7:77549136-77551905|+	0	+	77549136	77551905	0	2	134,412,	0,2357,	0.112036	0.042404000000000004	0.0	1.027592	0.0	0.0
chr7	80688809	80702800	MSTRG.20125.2|5|800|MSTRG.20125|.|newAssembly|newAssembly|chr7:80688809-80702800|-	0	-	80688809	80702800	0	5	459,56,79,66,140,	0,5673,11331,11931,13851,	1.227119	1.0463200000000001	0.682187	0.0	0.070287	0.0
chr7	82925014	82926962	MSTRG.20134.1|2|653|MSTRG.20134|.|newAssembly|newAssembly|chr7:82925014-82926962|-	0	-	82925014	82926962	0	2	628,25,	0,1923,	0.0	0.5547300000000001	0.5310060000000001	1.0988870000000002	0.0	0.49372299999999997
chr7	88592106	88597429	MSTRG.20218.1|2|924|MSTRG.20218|.|newAssembly|newAssembly|chr7:88592106-88597429|-	0	-	88592106	88597429	0	2	891,33,	0,5290,	0.282467	0.27839400000000003	0.278468	0.0	1.9583810000000001	1.604649
chr7	90904386	90906313	MSTRG.20243.1|2|1855|MSTRG.20243|.|newAssembly|newAssembly|chr7:90904386-90906313|-	0	-	90904386	90906313	0	2	360,1495,	0,432,	4.630121	8.176375	4.019696	6.233912999999999	9.896754	6.54205
chr7	90905272	90906313	MSTRG.20243.2|2|981|MSTRG.20243|.|newAssembly|newAssembly|chr7:90905272-90906313|-	0	-	90905272	90906313	0	2	501,480,	0,561,	0.0	0.0	0.0	0.0	0.0	4.85545
chr7	103386284	103389224	MSTRG.20321.1|2|2855|MSTRG.20321|.|newAssembly|newAssembly|chr7:103386284-103389224|-	0	-	103386284	103389224	0	2	34,2821,	0,119,	0.33808699999999997	0.47874300000000003	0.20986	0.11423599999999999	0.5341060000000001	0.970776
chr7	103844631	103846050	MSTRG.20328.1|2|1387|MSTRG.20328|.|newAssembly|newAssembly|chr7:103844631-103846050|-	0	-	103844631	103846050	0	2	379,1008,	0,411,	0.25157399999999996	0.7261270000000001	0.441641	0.891864	0.8993389999999999	1.1436110000000002
chr7	104562457	104565465	MSTRG.20311.1|2|2976|MSTRG.20311|.|newAssembly|newAssembly|chr7:104562457-104565465|+	0	+	104562457	104565465	0	2	2791,185,	0,2823,	1.0914709999999999	1.594401	2.091815	1.413719	1.686084	2.126244
chr7	106052394	106059238	MSTRG.20358.1|3|1731|MSTRG.20358|.|newAssembly|newAssembly|chr7:106052394-106059238|+	0	+	106052394	106059238	0	3	755,404,572,	0,1859,6272,	0.29787800000000003	0.6331479999999999	0.27817800000000004	0.2894	0.792538	1.095533
chr7	107596724	107623301	MSTRG.20387.1|2|752|MSTRG.20387|.|newAssembly|newAssembly|chr7:107596724-107623301|-	0	-	107596724	107623301	0	2	667,85,	0,26492,	0.837033	0.624053	0.496334	0.061239999999999996	0.549135	0.424987
chr7	108986368	108995977	MSTRG.20417.1|3|718|MSTRG.20417|.|newAssembly|newAssembly|chr7:108986368-108995977|+	0	+	108986368	108995977	0	3	317,218,183,	0,947,9426,	1.312259	1.705357	1.372447	0.828558	1.4847920000000001	1.25366
chr7	108986407	108995977	MSTRG.20417.2|3|625|MSTRG.20417|.|newAssembly|newAssembly|chr7:108986407-108995977|+	0	+	108986407	108995977	0	3	278,164,183,	0,962,9387,	1.0692620000000002	0.0	0.0	0.0	0.0	0.0
chr7	120042811	120046103	MSTRG.20558.1|2|3266|MSTRG.20558|.|newAssembly|newAssembly|chr7:120042811-120046103|-	0	-	120042811	120046103	0	2	722,2544,	0,748,	0.930185	7.916219	0.8460709999999999	0.211036	0.22626999999999997	1.6257780000000002
chr7	121335893	121408507	MSTRG.20571.1|2|411|MSTRG.20571|.|newAssembly|newAssembly|chr7:121335893-121408507|+	0	+	121335893	121408507	0	2	26,385,	0,72229,	46.933205	29.336171999999998	24.443193	16.616276	32.084103000000006	33.496574
chr7	121547451	121555804	MSTRG.20579.1|2|1218|MSTRG.20579|.|newAssembly|newAssembly|chr7:121547451-121555804|+	0	+	121547451	121555804	0	2	554,664,	0,7689,	0.484234	0.509699	0.286165	0.7777689999999999	0.8358110000000001	0.6139399999999999
chr7	125267689	125269513	MSTRG.20597.1|2|987|MSTRG.20597|.|newAssembly|newAssembly|chr7:125267689-125269513|+	0	+	125267689	125269513	0	2	707,280,	0,1544,	0.180251	0.0	0.184895	0.161449	0.900194	0.345781
chr7	125736127	125740333	MSTRG.20602.1|3|500|MSTRG.20602|.|newAssembly|newAssembly|chr7:125736127-125740333|+	0	+	125736127	125740333	0	3	23,82,395,	0,2339,3811,	0.90891	0.43586099999999994	0.0	0.0	0.759922	1.3645459999999998
chr7	130513767	130515970	MSTRG.20667.1|2|2175|MSTRG.20667|.|newAssembly|newAssembly|chr7:130513767-130515970|-	0	-	130513767	130515970	0	2	1298,877,	0,1326,	0.09832	0.336304	0.199918	0.269631	1.094072	0.294298
chr7	132723691	132724708	MSTRG.20682.2|2|904|MSTRG.20682|.|newAssembly|newAssembly|chr7:132723691-132724708|-	0	-	132723691	132724708	0	2	208,696,	0,321,	0.0	0.0	0.0	0.0	1.138839	0.0
chr7	135330277	135330671	MSTRG.20803.1|2|243|MSTRG.20803|.|newAssembly|newAssembly|chr7:135330277-135330671|-	0	-	135330277	135330671	0	2	195,48,	0,346,	0.0	0.349538	0.0	0.853669	0.0	0.0
chr7	151617678	151622128	MSTRG.21037.1|2|539|MSTRG.21037|.|newAssembly|newAssembly|chr7:151617678-151622128|+	0	+	151617678	151622128	0	2	46,493,	0,3957,	1.301005	0.666062	1.226897	1.089724	3.970967	4.231449
chr8	3180308	3241646	MSTRG.21050.1|2|708|MSTRG.21050|.|newAssembly|newAssembly|chr8:3180308-3241646|+	0	+	3180308	3241646	0	2	144,564,	0,60774,	0.297363	0.0	1.071947	2.705163	0.0	1.150396
chr8	19706519	19707359	MSTRG.21194.1|2|733|MSTRG.21194|.|newAssembly|newAssembly|chr8:19706519-19707359|+	0	+	19706519	19707359	0	2	62,671,	0,169,	0.110107	0.197391	0.301178	0.264077	1.100258	1.096078
chr8	19800281	19800695	MSTRG.21196.1|2|368|MSTRG.21196|.|newAssembly|newAssembly|chr8:19800281-19800695|-	0	-	19800281	19800695	0	2	319,49,	0,365,	0.0	0.0	0.0	0.748834	0.511372	0.0
chr8	19864740	19866788	MSTRG.21205.1|2|2028|MSTRG.21205|.|newAssembly|newAssembly|chr8:19864740-19866788|+	0	+	19864740	19866788	0	2	1111,917,	0,1131,	0.978037	0.7670170000000001	0.622293	1.306617	1.612778	1.336134
chr8	28386355	28428184	MSTRG.21298.1|2|2251|MSTRG.21298|.|newAssembly|newAssembly|chr8:28386355-28428184|-	0	-	28386355	28428184	0	2	1974,277,	0,41552,	0.533517	1.433597	1.048555	1.677201	1.392958	3.039777
chr8	28389892	28393136	MSTRG.21297.2|2|3224|MSTRG.21297|.|newAssembly|newAssembly|chr8:28389892-28393136|+	0	+	28389892	28393136	0	2	1777,1447,	0,1797,	0.39979499999999996	0.818337	1.207596	0.8779520000000001	1.135171	1.728055
chr8	32217651	32219696	MSTRG.21299.1|2|400|MSTRG.21299|.|newAssembly|newAssembly|chr8:32217651-32219696|+	0	+	32217651	32219696	0	2	66,334,	0,1711,	0.0	0.463725	0.300548	1.200374	0.0	0.0
chr8	34935712	34936273	MSTRG.21320.1|2|541|MSTRG.21320|.|newAssembly|newAssembly|chr8:34935712-34936273|+	0	+	34935712	34936273	0	2	367,174,	0,387,	0.0	0.876819	0.0	0.0	0.0	0.232212
chr8	37641615	37642252	MSTRG.21352.1|2|579|MSTRG.21352|.|newAssembly|newAssembly|chr8:37641615-37642252|+	0	+	37641615	37642252	0	2	449,130,	0,507,	0.826522	0.131254	0.46966099999999994	1.316845	0.059753999999999995	0.144038
chr8	37650513	37655412	MSTRG.21353.1|2|4879|MSTRG.21353|.|newAssembly|newAssembly|chr8:37650513-37655412|+	0	+	37650513	37655412	0	2	3117,1762,	0,3137,	0.591635	1.264646	1.1958	0.91389	0.8728309999999999	1.498057
chr8	37654109	37654964	MSTRG.21354.1|2|783|MSTRG.21354|.|newAssembly|newAssembly|chr8:37654109-37654964|-	0	-	37654109	37654964	0	2	736,47,	0,808,	0.631777	0.130091	1.005451	0.505339	0.014117	1.37913
chr8	37658868	37660743	MSTRG.21355.1|2|1779|MSTRG.21355|.|newAssembly|newAssembly|chr8:37658868-37660743|+	0	+	37658868	37660743	0	2	1707,72,	0,1803,	0.635128	0.81567	0.668112	0.542694	0.408052	0.744668
chr8	37734260	37735996	MSTRG.21356.1|2|1536|MSTRG.21356|.|newAssembly|newAssembly|chr8:37734260-37735996|+	0	+	37734260	37735996	0	2	1198,338,	0,1398,	0.262018	0.35063	0.066302	0.721608	0.23053600000000002	0.10398800000000001
chr8	37886556	37887298	MSTRG.21358.1|2|714|MSTRG.21358|.|newAssembly|newAssembly|chr8:37886556-37887298|-	0	-	37886556	37887298	0	2	199,515,	0,227,	0.09245700000000001	0.224158	0.101449	0.129097	1.003624	0.453694
chr8	42113970	42114450	MSTRG.21375.1|2|455|MSTRG.21375|.|newAssembly|newAssembly|chr8:42113970-42114450|+	0	+	42113970	42114450	0	2	371,84,	0,396,	0.0	0.0	0.853007	0.908056	0.577242	0.813846
chr8	42491214	42491824	MSTRG.21382.1|2|588|MSTRG.21382|.|newAssembly|newAssembly|chr8:42491214-42491824|-	0	-	42491214	42491824	0	2	542,46,	0,564,	0.0	0.31958000000000003	0.16253399999999998	0.084384	0.8269799999999999	0.9593950000000001
chr8	47567011	47568630	MSTRG.21411.1|4|1509|MSTRG.21411|.|newAssembly|newAssembly|chr8:47567011-47568630|-	0	-	47567011	47568630	0	4	512,374,88,535,	0,534,974,1084,	0.047275	0.0	1.458996	0.056366	0.0	0.0
chr8	47567011	47568630	MSTRG.21411.2|3|1509|MSTRG.21411|.|newAssembly|newAssembly|chr8:47567011-47568630|-	0	-	47567011	47568630	0	3	512,264,733,	0,534,886,	0.048676	0.0	1.337415	0.128389	0.0	0.17466099999999998
chr8	47567012	47568723	MSTRG.21411.3|3|1469|MSTRG.21411|.|newAssembly|newAssembly|chr8:47567012-47568723|-	0	-	47567012	47568723	0	3	533,198,738,	0,709,973,	0.149661	1.043406	0.040299	1.406944	0.697117	1.7426240000000002
chr8	47567132	47568620	MSTRG.21411.4|2|938|MSTRG.21411|.|newAssembly|newAssembly|chr8:47567132-47568620|-	0	-	47567132	47568620	0	2	413,525,	0,963,	1.501678	0.0	0.0	0.0	0.0	0.0
chr8	47567820	47568678	MSTRG.21411.5|2|836|MSTRG.21411|.|newAssembly|newAssembly|chr8:47567820-47568678|-	0	-	47567820	47568678	0	2	253,583,	0,275,	0.0	0.47759300000000005	0.672515	0.0	1.0068709999999998	0.021627
chr8	47609228	47610280	MSTRG.21412.1|2|1016|MSTRG.21412|.|newAssembly|newAssembly|chr8:47609228-47610280|-	0	-	47609228	47610280	0	2	881,135,	0,917,	0.5586840000000001	0.5967279999999999	1.084301	1.321782	0.6289520000000001	1.498501
chr8	63982917	63985309	MSTRG.21476.1|2|2321|MSTRG.21476|.|newAssembly|newAssembly|chr8:63982917-63985309|-	0	-	63982917	63985309	0	2	168,2153,	0,239,	3.094647	0.22650900000000002	4.938594999999999	6.934127	0.11803399999999999	2.875648
chr8	64391406	64392204	MSTRG.21481.1|2|564|MSTRG.21481|.|newAssembly|newAssembly|chr8:64391406-64392204|-	0	-	64391406	64392204	0	2	510,54,	0,744,	0.31092	0.126255	0.0	0.0	0.880424	0.0
chr8	71372990	71385347	MSTRG.21506.1|2|672|MSTRG.21506|.|newAssembly|newAssembly|chr8:71372990-71385347|+	0	+	71372990	71385347	0	2	139,533,	0,11824,	0.374738	0.13601	0.453358	0.0	0.224813	0.8563850000000001
chr8	71451814	71452164	MSTRG.21508.1|2|304|MSTRG.21508|.|newAssembly|newAssembly|chr8:71451814-71452164|+	0	+	71451814	71452164	0	2	230,74,	0,276,	0.0	0.0	0.0	2.177694	0.44733900000000004	3.1249279999999997
chr8	73816068	73816942	MSTRG.21594.1|2|849|MSTRG.21594|.|newAssembly|newAssembly|chr8:73816068-73816942|-	0	-	73816068	73816942	0	2	389,460,	0,414,	0.0	0.115265	0.29797399999999996	0.332675	0.0	1.1865809999999999
chr8	74757027	74762452	MSTRG.21637.1|2|811|MSTRG.21637|.|newAssembly|newAssembly|chr8:74757027-74762452|-	0	-	74757027	74762452	0	2	597,214,	0,5211,	3.80996	3.949329	1.622399	1.278429	3.402042	2.309507
chr8	74757027	74762092	MSTRG.21637.2|2|451|MSTRG.21637|.|newAssembly|newAssembly|chr8:74757027-74762092|-	0	-	74757027	74762092	0	2	286,165,	0,4900,	3.017182	3.242216	4.761426	1.7756419999999997	2.651626	5.21612
chr8	74757288	74762459	MSTRG.21637.3|2|557|MSTRG.21637|.|newAssembly|newAssembly|chr8:74757288-74762459|-	0	-	74757288	74762459	0	2	187,370,	0,4801,	0.774026	2.315111	0.947283	0.35386100000000004	0.788859	0.615527
chr8	74969738	74970669	MSTRG.21646.1|2|726|MSTRG.21646|.|newAssembly|newAssembly|chr8:74969738-74970669|-	0	-	74969738	74970669	0	2	223,503,	0,428,	0.0	0.0	0.38062199999999996	0.0	0.249644	0.980558
chr8	81299540	81330958	MSTRG.21680.1|2|519|MSTRG.21680|.|newAssembly|newAssembly|chr8:81299540-81330958|+	0	+	81299540	81330958	0	2	25,494,	0,30924,	0.081545	0.129662	0.0	0.030518	0.0	1.750747
chr8	86727747	86731452	MSTRG.21740.1|2|3501|MSTRG.21740|.|newAssembly|newAssembly|chr8:86727747-86731452|+	0	+	86727747	86731452	0	2	2627,874,	0,2831,	0.351637	0.580572	0.7997920000000001	1.096627	1.428046	1.515635
chr8	87664970	87665541	MSTRG.21792.1|2|534|MSTRG.21792|.|newAssembly|newAssembly|chr8:87664970-87665541|+	0	+	87664970	87665541	0	2	214,320,	0,251,	0.0	0.495832	1.112692	0.0	0.0	0.0
chr8	90491960	90492979	MSTRG.21819.1|2|760|MSTRG.21819|.|newAssembly|newAssembly|chr8:90491960-90492979|+	0	+	90491960	90492979	0	2	475,285,	0,734,	1.451487	1.382568	0.773277	0.29278699999999996	1.258851	0.0
chr8	94159549	94160067	MSTRG.21849.1|2|489|MSTRG.21849|.|newAssembly|newAssembly|chr8:94159549-94160067|+	0	+	94159549	94160067	0	2	130,359,	0,159,	0.0	0.0	0.04687	0.0	1.564805	0.0
chr8	95361389	95362502	MSTRG.21851.1|2|1076|MSTRG.21851|.|newAssembly|newAssembly|chr8:95361389-95362502|-	0	-	95361389	95362502	0	2	219,857,	0,256,	0.328552	0.518792	0.0	0.0	0.9470040000000001	1.612867
chr8	96482226	96484519	MSTRG.21859.1|2|2261|MSTRG.21859|.|newAssembly|newAssembly|chr8:96482226-96484519|-	0	-	96482226	96484519	0	2	585,1676,	0,617,	0.0	1.957523	1.1643059999999998	0.0	0.771332	0.0
chr8	106872093	106875257	MSTRG.21914.1|2|3097|MSTRG.21914|.|newAssembly|newAssembly|chr8:106872093-106875257|+	0	+	106872093	106875257	0	2	2055,1042,	0,2122,	2.072636	2.782936	6.006296	2.4809799999999997	2.150194	2.4657139999999997
chr8	109678877	109684469	MSTRG.22003.1|2|1620|MSTRG.22003|.|newAssembly|newAssembly|chr8:109678877-109684469|-	0	-	109678877	109684469	0	2	1469,151,	0,5441,	0.812948	0.50046	0.706992	1.081301	1.367804	1.577351
chr8	111075693	111076154	MSTRG.22010.1|2|373|MSTRG.22010|.|newAssembly|newAssembly|chr8:111075693-111076154|+	0	+	111075693	111076154	0	2	308,65,	0,396,	0.0	0.7318640000000001	0.357085	1.378847	0.0	0.0
chr8	111077059	111108626	MSTRG.22011.1|2|1035|MSTRG.22011|.|newAssembly|newAssembly|chr8:111077059-111108626|-	0	-	111077059	111108626	0	2	464,571,	0,30996,	3.006625	3.360392	3.474799	2.014591	3.3010029999999997	2.937939
chr8	122416203	122419210	MSTRG.22132.1|2|372|MSTRG.22132|.|newAssembly|newAssembly|chr8:122416203-122419210|-	0	-	122416203	122419210	0	2	207,165,	0,2842,	0.909217	0.0	0.0	0.0	0.0	0.0
chr8	125949705	125958429	MSTRG.22539.1|2|3425|MSTRG.22539|.|newAssembly|newAssembly|chr8:125949705-125958429|-	0	-	125949705	125958429	0	2	2842,583,	0,8141,	2.692574	3.298667	22.020493	11.232339999999999	6.915485	6.8489759999999995
chr8	129501929	129503300	MSTRG.22169.1|2|297|MSTRG.22169|.|newAssembly|newAssembly|chr8:129501929-129503300|-	0	-	129501929	129503300	0	2	184,113,	0,1258,	1.320753	0.506254	1.8819299999999999	1.3667120000000001	0.5207609999999999	0.445142
chr8	129958791	129965100	MSTRG.22181.1|2|465|MSTRG.22181|.|newAssembly|newAssembly|chr8:129958791-129965100|-	0	-	129958791	129965100	0	2	352,113,	0,6196,	1.133541	0.8377549999999999	0.349675	0.375521	0.37895500000000004	0.440626
chr9	13611128	13613199	MSTRG.22216.1|2|640|MSTRG.22216|.|newAssembly|newAssembly|chr9:13611128-13613199|+	0	+	13611128	13613199	0	2	586,54,	0,2017,	0.295115	0.564444	1.020781	0.513335	0.570742	0.868242
chr9	20553620	20563622	MSTRG.22268.2|4|725|MSTRG.22268|.|newAssembly|newAssembly|chr9:20553620-20563622|-	0	-	20553620	20563622	0	4	337,158,87,143,	0,2185,5395,9859,	3.626007	1.946432	0.9761860000000001	0.577186	0.169803	1.907171
chr9	20568142	20568650	MSTRG.22266.1|2|475|MSTRG.22266|.|newAssembly|newAssembly|chr9:20568142-20568650|+	0	+	20568142	20568650	0	2	175,300,	0,208,	0.357145	0.40312	0.204842	0.301234	0.295838	1.6261079999999999
chr9	41388812	41392441	MSTRG.22675.1|2|3563|MSTRG.22675|.|newAssembly|newAssembly|chr9:41388812-41392441|-	0	-	41388812	41392441	0	2	1346,2217,	0,1412,	0.290707	0.5351739999999999	0.31248899999999996	0.390778	1.476122	1.940388
chr9	43952499	43954078	MSTRG.22705.1|2|1537|MSTRG.22705|.|newAssembly|newAssembly|chr9:43952499-43954078|+	0	+	43952499	43954078	0	2	253,1284,	0,295,	0.954026	1.131427	2.157575	2.076378	3.077425	3.719335
chr9	48267533	48268564	MSTRG.22767.1|2|420|MSTRG.22767|.|newAssembly|newAssembly|chr9:48267533-48268564|-	0	-	48267533	48268564	0	2	227,193,	0,838,	0.0	0.22242399999999998	0.0	0.908755	0.7992100000000001	0.0
chr9	50582101	50583438	MSTRG.22801.1|2|507|MSTRG.22801|.|newAssembly|newAssembly|chr9:50582101-50583438|-	0	-	50582101	50583438	0	2	50,457,	0,880,	0.43700500000000003	0.381721	0.319378	0.0	0.991088	0.63345
chr9	50727978	50731898	MSTRG.22816.1|2|3823|MSTRG.22816|.|newAssembly|newAssembly|chr9:50727978-50731898|+	0	+	50727978	50731898	0	2	3768,55,	0,3865,	0.38149	0.424986	0.588205	1.0419	0.8656860000000001	1.020484
chr9	54538684	54539265	MSTRG.22841.2|2|493|MSTRG.22841|.|newAssembly|newAssembly|chr9:54538684-54539265|-	0	-	54538684	54539265	0	2	438,55,	0,526,	0.0	0.718841	0.0	0.0	0.0	0.0
chr9	60835733	60881417	MSTRG.22950.1|3|1866|MSTRG.22950|.|newAssembly|newAssembly|chr9:60835733-60881417|-	0	-	60835733	60881417	0	3	1590,132,144,	0,8116,45540,	0.594316	0.9816440000000001	0.270683	0.0	0.186174	0.1736
chr9	60905606	60906786	MSTRG.22951.1|2|534|MSTRG.22951|.|newAssembly|newAssembly|chr9:60905606-60906786|+	0	+	60905606	60906786	0	2	25,509,	0,671,	0.23913099999999998	0.810926	0.281412	0.572516	0.266322	0.34952300000000003
chr9	62189689	62190061	MSTRG.22961.1|2|264|MSTRG.22961|.|newAssembly|newAssembly|chr9:62189689-62190061|-	0	-	62189689	62190061	0	2	106,158,	0,214,	0.324303	0.050796	0.0	0.382171	0.0	0.8359280000000001
chr9	64092286	64093307	MSTRG.23002.1|2|805|MSTRG.23002|.|newAssembly|newAssembly|chr9:64092286-64093307|+	0	+	64092286	64093307	0	2	75,730,	0,291,	0.0	0.0	0.0	0.0	0.680194	0.227399
chr9	67690309	67691036	MSTRG.23074.1|2|705|MSTRG.23074|.|newAssembly|newAssembly|chr9:67690309-67691036|-	0	-	67690309	67691036	0	2	256,449,	0,278,	0.0	0.0	0.0	0.0	0.91014	0.25116900000000003
chr9	72534134	72540044	MSTRG.23111.1|2|5819|MSTRG.23111|.|newAssembly|newAssembly|chr9:72534134-72540044|-	0	-	72534134	72540044	0	2	128,5691,	0,219,	0.486462	0.508013	0.560304	0.701993	0.702587	1.0025549999999999
chr9	72887526	72890588	MSTRG.23118.1|2|496|MSTRG.23118|.|newAssembly|newAssembly|chr9:72887526-72890588|+	0	+	72887526	72890588	0	2	146,350,	0,2712,	4.832999	2.616175	1.9246349999999999	1.276618	4.233795	5.1868099999999995
chr9	75158124	75161961	MSTRG.23127.1|2|677|MSTRG.23127|.|newAssembly|newAssembly|chr9:75158124-75161961|-	0	-	75158124	75161961	0	2	586,91,	0,3746,	0.0	0.0	0.0	0.0	1.490281	2.4573970000000003
chr9	75185549	75186297	MSTRG.23129.1|2|634|MSTRG.23129|.|newAssembly|newAssembly|chr9:75185549-75186297|-	0	-	75185549	75186297	0	2	611,23,	0,725,	0.209856	0.0	0.0	0.23298000000000002	1.465227	0.0
chr9	77938747	77940647	MSTRG.23152.1|2|1868|MSTRG.23152|.|newAssembly|newAssembly|chr9:77938747-77940647|-	0	-	77938747	77940647	0	2	1240,628,	0,1272,	0.0	0.0	0.0	1.02129	0.0	0.0
chr9	77938747	77940647	MSTRG.23152.2|2|1870|MSTRG.23152|.|newAssembly|newAssembly|chr9:77938747-77940647|-	0	-	77938747	77940647	0	2	1240,630,	0,1270,	0.33148299999999997	0.72055	0.681272	1.075046	1.733946	1.35016
chr9	83011265	83019806	MSTRG.23178.1|3|2408|MSTRG.23178|.|newAssembly|newAssembly|chr9:83011265-83019806|+	0	+	83011265	83019806	0	3	357,203,1848,	0,2475,6693,	0.0	0.075745	0.0	0.084879	1.328924	1.522512
chr9	83016788	83019801	MSTRG.23178.2|2|1885|MSTRG.23178|.|newAssembly|newAssembly|chr9:83016788-83019801|+	0	+	83016788	83019801	0	2	42,1843,	0,1170,	0.0	0.0	0.0	0.0	0.932436	0.0
chr9	86586902	86588814	MSTRG.23204.1|2|1724|MSTRG.23204|.|newAssembly|newAssembly|chr9:86586902-86588814|+	0	+	86586902	86588814	0	2	1517,207,	0,1705,	0.441017	0.461837	0.703599	0.27208899999999997	0.8368629999999999	1.49816
chr9	102641938	102658993	MSTRG.23337.1|5|933|MSTRG.23337|.|newAssembly|newAssembly|chr9:102641938-102658993|+	0	+	102641938	102658993	0	5	331,99,99,211,193,	0,3034,7911,9687,16862,	1.3883290000000001	1.6229200000000001	0.0	1.000833	0.0	0.027886
chr9	102641960	102659957	MSTRG.23337.2|5|1155|MSTRG.23337|.|newAssembly|newAssembly|chr9:102641960-102659957|+	0	+	102641960	102659957	0	5	309,99,99,211,437,	0,3012,7889,9665,17560,	0.758844	0.7165630000000001	3.245641	2.3403150000000004	0.284477	0.243346
chr9	102641964	102658971	MSTRG.23337.3|4|786|MSTRG.23337|.|newAssembly|newAssembly|chr9:102641964-102658971|+	0	+	102641964	102658971	0	4	305,99,211,171,	0,7885,9661,16836,	2.0649919999999997	0.963557	1.179834	0.384006	1.261599	0.706813
chr9	102642985	102656503	MSTRG.23337.4|5|2005|MSTRG.23337|.|newAssembly|newAssembly|chr9:102642985-102656503|+	0	+	102642985	102656503	0	5	151,99,99,211,1445,	0,1987,6864,8640,12073,	0.386114	0.260311	0.30009600000000003	1.0471139999999999	0.096714	0.0
chr9	103255431	103256788	MSTRG.23349.1|2|1327|MSTRG.23349|.|newAssembly|newAssembly|chr9:103255431-103256788|+	0	+	103255431	103256788	0	2	1046,281,	0,1076,	1.8031439999999999	0.764795	0.909661	2.2553959999999997	1.6716119999999999	1.33705
chr9	107668731	107669450	MSTRG.23425.1|2|286|MSTRG.23425|.|newAssembly|newAssembly|chr9:107668731-107669450|+	0	+	107668731	107669450	0	2	50,236,	0,483,	0.0	0.291337	0.558699	0.0	0.283789	0.908839
chr9	108035987	108040894	MSTRG.23436.1|3|1184|MSTRG.23436|.|newAssembly|newAssembly|chr9:108035987-108040894|+	0	+	108035987	108040894	0	3	134,150,900,	0,3760,4007,	1.946491	2.974113	0.0	0.0	2.716337	1.6539549999999998
chr9	108365267	108368294	MSTRG.23449.1|2|2980|MSTRG.23449|.|newAssembly|newAssembly|chr9:108365267-108368294|-	0	-	108365267	108368294	0	2	2756,224,	0,2803,	0.14661400000000002	0.729023	0.5130520000000001	0.398748	1.1175030000000001	1.6625599999999998
chr9	108648108	108648721	MSTRG.23471.1|2|560|MSTRG.23471|.|newAssembly|newAssembly|chr9:108648108-108648721|-	0	-	108648108	108648721	0	2	499,61,	0,552,	0.07145800000000001	0.204076	0.655229	0.486638	0.0	0.34291
chr9	108814740	108815375	MSTRG.23478.1|2|413|MSTRG.23478|.|newAssembly|newAssembly|chr9:108814740-108815375|+	0	+	108814740	108815375	0	2	137,276,	0,359,	1.0331059999999999	0.621544	0.318312	0.263385	0.298552	0.9444100000000001
chr9	110128433	110138754	MSTRG.23497.1|2|276|MSTRG.23497|.|newAssembly|newAssembly|chr9:110128433-110138754|-	0	-	110128433	110138754	0	2	90,186,	0,10135,	0.0	0.0	0.0	0.649957	0.87354	0.0
chr9	115178978	115179572	MSTRG.23549.1|2|554|MSTRG.23549|.|newAssembly|newAssembly|chr9:115178978-115179572|+	0	+	115178978	115179572	0	2	496,58,	0,536,	0.273285	0.0	0.0	1.147443	0.551446	0.088546
chr9	115182770	115183436	MSTRG.23550.1|2|636|MSTRG.23550|.|newAssembly|newAssembly|chr9:115182770-115183436|+	0	+	115182770	115183436	0	2	47,589,	0,77,	0.0	0.405729	0.21078200000000002	0.0	1.163601	1.485681
chr9	116085067	116087719	MSTRG.23557.1|2|724|MSTRG.23557|.|newAssembly|newAssembly|chr9:116085067-116087719|+	0	+	116085067	116087719	0	2	70,654,	0,1998,	0.0	0.182948	0.0	0.8875049999999999	0.44941099999999995	0.0
chr9	120664005	120664560	MSTRG.23606.2|2|435|MSTRG.23606|.|newAssembly|newAssembly|chr9:120664005-120664560|-	0	-	120664005	120664560	0	2	196,239,	0,316,	0.0	0.0	0.0	0.0	0.84188	0.0
chr9	122267366	122272560	MSTRG.23626.1|2|1939|MSTRG.23626|.|newAssembly|newAssembly|chr9:122267366-122272560|-	0	-	122267366	122272560	0	2	846,1093,	0,4101,	0.285379	0.721497	1.0066190000000002	0.836973	0.764937	0.962124
chr9	122288952	122290640	MSTRG.23627.1|2|1667|MSTRG.23627|.|newAssembly|newAssembly|chr9:122288952-122290640|-	0	-	122288952	122290640	0	2	82,1585,	0,103,	0.520687	0.379738	0.551117	0.7701439999999999	0.22904699999999997	0.466884
chrX	7690873	7702691	MSTRG.23722.1|2|2286|MSTRG.23722|.|newAssembly|newAssembly|chrX:7690873-7702691|+	0	+	7690873	7702691	0	2	21,2265,	0,9553,	2.142562	3.118451	2.6574720000000003	2.382504	4.296488	4.3681980000000005
chrX	39261939	39262593	MSTRG.23851.1|2|579|MSTRG.23851|.|newAssembly|newAssembly|chrX:39261939-39262593|+	0	+	39261939	39262593	0	2	447,132,	0,522,	0.0	0.26758899999999997	0.0	1.9980369999999998	0.233632	0.544497
chrX	47923034	47934128	MSTRG.23878.1|4|855|MSTRG.23878|.|newAssembly|newAssembly|chrX:47923034-47934128|-	0	-	47923034	47934128	0	4	434,128,154,139,	0,3366,8013,10955,	0.0	0.544968	0.47304700000000005	0.0	0.764302	1.035233
chrX	47923034	47934128	MSTRG.23878.2|5|985|MSTRG.23878|.|newAssembly|newAssembly|chrX:47923034-47934128|-	0	-	47923034	47934128	0	5	434,130,128,154,139,	0,3157,3366,8013,10955,	0.192779	0.133499	0.210904	0.086991	0.146337	1.054793
chrX	49353946	49406899	MSTRG.23880.1|2|933|MSTRG.23880|.|newAssembly|newAssembly|chrX:49353946-49406899|+	0	+	49353946	49406899	0	2	27,906,	0,52047,	5.133141	5.5789290000000005	5.332954	9.195737	15.404191	12.389382000000001
chrX	49405904	49406199	MSTRG.23880.2|2|202|MSTRG.23880|.|newAssembly|newAssembly|chrX:49405904-49406199|+	0	+	49405904	49406199	0	2	116,86,	0,209,	0.4873	0.253996	0.0	0.0	0.941398	0.5722649999999999
chrX	68662442	68662871	MSTRG.23951.1|2|397|MSTRG.23951|.|newAssembly|newAssembly|chrX:68662442-68662871|+	0	+	68662442	68662871	0	2	271,126,	0,303,	0.259376	0.24751599999999999	0.285936	1.072445	0.8225950000000001	0.9515809999999999
chrX	91662932	91664359	MSTRG.24077.1|2|511|MSTRG.24077|.|newAssembly|newAssembly|chrX:91662932-91664359|+	0	+	91662932	91664359	0	2	428,83,	0,1344,	0.0	0.12775899999999998	0.0	0.8847290000000001	0.0	0.0
chrX	93344227	93344467	MSTRG.24090.1|2|217|MSTRG.24090|.|newAssembly|newAssembly|chrX:93344227-93344467|-	0	-	93344227	93344467	0	2	156,61,	0,179,	0.868009	0.744997	0.0	0.40981899999999993	0.580348	0.0
chrX	98402864	98404561	MSTRG.24126.1|2|1661|MSTRG.24126|.|newAssembly|newAssembly|chrX:98402864-98404561|+	0	+	98402864	98404561	0	2	39,1622,	0,75,	0.13058699999999998	0.189878	0.183808	0.08686	0.91127	0.29551
chrX	100358171	100360491	MSTRG.24153.1|2|2224|MSTRG.24153|.|newAssembly|newAssembly|chrX:100358171-100360491|+	0	+	100358171	100360491	0	2	1642,582,	0,1738,	4.087067	4.842605000000001	5.152909999999999	4.582567	5.108574	11.003442999999999
chrX	148713858	148732222	MSTRG.24341.1|2|871|MSTRG.24341|.|newAssembly|newAssembly|chrX:148713858-148732222|-	0	-	148713858	148732222	0	2	69,802,	0,17562,	0.45943199999999995	0.42376099999999994	0.547133	0.787017	1.453569	1.100291
chrX	160396178	160414667	MSTRG.24419.1|3|4738|MSTRG.24419|.|newAssembly|newAssembly|chrX:160396178-160414667|+	0	+	160396178	160414667	0	3	599,2393,1746,	0,13834,16743,	0.0	0.0	0.0	0.0	0.0	1.933632
chrX	160396178	160414667	MSTRG.24419.2|3|4780|MSTRG.24419|.|newAssembly|newAssembly|chrX:160396178-160414667|+	0	+	160396178	160414667	0	3	599,2435,1746,	0,13834,16743,	1.192642	1.483901	1.561778	3.674038	2.701036	1.229349
