# Supplementary material for: Identification and Analysis of Key lncRNAs for Adipose Differentiation
Source: Biology (Basel). 2025 Dec 31;15(1):87. doi: 10.3390/biology15010087 (PMC12785126; doi:10.3390/biology15010087)
Supplement: Supplementary file 1 [file biology-15-00087-s001.zip › 5. diff_allexpr_gene_stat.tsv]

Brown.1	Brown.2	White.1	White.2	baseMean	log2FoldChange	lfcSE	stat	pvalue	padj	Change	gene_type
Elovl3|MSTRG.11546	1088.21359948191	1285.55132467923	25.0735062145461	31.0828431740596	976.267980649132	5.4091420969887	0.295781420583689	18.2876330985036	1.03826416384406e-74	1.6206265333442e-70	Up	protein_coding
Ucp1|MSTRG.21708	4471.33854248012	3046.6216340998	2.0329869903686	2.52023052762645	2318.27007974777	10.7047604693738	0.644374325717142	16.6126427483903	5.64505337330802e-62	4.40568190519824e-58	Up	protein_coding
Serpina3n|MSTRG.5291	668.342601795973	790.531561383846	9138.95418403699	8283.15766746561	4273.85169431446	-3.57914485571435	0.227675089890086	-15.7204060287941	1.09618941448673e-55	5.70347352357446e-52	Down	protein_coding
Acaa1b|MSTRG.23584	1482.77730415664	1557.06216454731	84.7077912653584	60.4855326630349	1483.14766932104	4.38167807224469	0.283856840440903	15.4362250542873	9.34097871632692e-54	3.64508341957867e-50	Up	protein_coding
Spon1|MSTRG.20567	72.4708845320935	22.5008983316085	2165.80880707268	2273.24793591906	926.703676576862	-5.5108526636633	0.35880552417546	-15.3588846669162	3.08842176289052e-53	9.64143505939164e-50	Down	protein_coding
Chkb|MSTRG.8013	2913.78969079036	2407.59612148211	227.694542921283	203.298595895201	1689.37795329747	3.62536590972734	0.241808198318061	14.9927336415564	8.19112604905999e-51	2.13092144166296e-47	Up	protein_coding
Pla1a|MSTRG.8740	34.5099450152826	25.5010181091563	901.290899063414	996.331135254991	521.931354173213	-4.96599687963317	0.331947604069134	-14.9601829287459	1.33658142140229e-50	2.98038562952404e-47	Down	protein_coding
Sptlc3|MSTRG.13120	730.460502823482	574.522937400405	6.77662330122868	3.3603073701686	548.600783564884	6.9680058813644	0.472413204794207	14.7498118398274	3.08523671306481e-49	6.01968248177857e-46	Up	protein_coding
Pdk4|MSTRG.18188	3408.43223600941	2761.61025523275	178.902855152437	244.462361179766	1918.20013046737	3.86800872475443	0.26478625262419	14.6080420959176	2.49588029665956e-48	4.32868839450656e-45	Up	protein_coding
Cfd|MSTRG.2019	425.622655188486	280.51119920072	7665.03861601975	6335.8595464529	2656.17415017301	-4.30628313496701	0.302909404347405	-14.2164062031833	7.24807170073963e-46	1.13135151176845e-42	Down	protein_coding
Dcn|MSTRG.2307	672.943927798011	867.034615711315	7136.46199852392	7497.6858196887	3856.8815853323	-3.2498855854786	0.232459719757368	-13.980424603758	2.05259755185257e-44	2.9126359260788e-41	Down	protein_coding
Cyp7b1|MSTRG.13802	31.0589505137543	24.0009582203824	755.593498086997	803.113461470296	357.837291912467	-4.80887457715014	0.347262264538636	-13.8479618093233	1.30873112135819e-43	1.70233200610666e-40	Down	protein_coding
Ppara|MSTRG.7962	1137.67785400382	891.035573931698	51.5023370893379	68.0462242459142	563.337596585925	4.09138566047848	0.297103705907688	13.7709007970089	3.81427305851387e-43	4.25264201216735e-40	Up	protein_coding
Acadm|MSTRG.14912	11215.7321299668	11098.9431170381	1463.75063306539	1454.17301444046	6870.12052622586	2.9349722084096	0.213086912206321	13.7735920898221	3.67477367037961e-43	4.25264201216735e-40	Up	protein_coding
C4a|MSTRG.9605	341.648455651298	241.509642092598	3538.07502557149	3194.8122321878	1483.61273273609	-3.52501253316815	0.258625785933361	-13.6297798784705	2.6638256478087e-42	2.77197696910974e-39	Down	processed_transcript
Pck1|MSTRG.13621	1287.22094907004	1990.57947240297	109.103635149782	104.169528475227	730.228809107344	3.94049512196902	0.29116480173823	13.5335559052625	9.91110064906033e-42	9.66889812694892e-39	Up	protein_coding
Serpina3c|MSTRG.5294	18.4053040081507	13.5005389989651	679.017654783113	638.458400332035	242.244427000016	-5.3484535541263	0.411468906366803	-12.9984391806229	1.24865736563851e-38	1.14648781295597e-35	Down	protein_coding
Dlec1|MSTRG.23583	630.381662279162	1077.04300013966	40.659739807372	28.5626126464331	792.117154542694	4.61494951578966	0.361927452077912	12.7510347427202	3.07634590371105e-37	2.66770462283477e-34	Up	protein_coding
.|MSTRG.12661	360.053759659449	394.515750747536	2.0329869903686	6.72061474033721	445.599742680975	6.50017726784415	0.512344648963362	12.6871184875183	6.97033434712992e-37	5.72631309601847e-34	Up	newAssembly
Thbs2|MSTRG.9167	368.106080163014	381.015211748571	2524.29217970768	2596.67752029779	1870.95303254802	-2.77355697491528	0.227270972823723	-12.2037448973588	2.96850610508878e-34	2.31677058971654e-31	Down	protein_coding
Bhlhe40|MSTRG.18903	342.798787151807	327.013055752711	2361.65322047819	2515.1900665712	1323.93868401418	-2.86343452514848	0.235282325109304	-12.1702066817736	4.47946830457666e-34	3.32952479838748e-31	Down	protein_coding
Car2|MSTRG.13798	1814.07277630336	2082.08312561818	243.280776514109	249.502822235019	905.28327288441	2.98290543518433	0.247376458778802	12.0581620818316	1.75659162083083e-33	1.24630175497947e-30	Up	protein_coding
Igfbp5|MSTRG.448	52.9152490234333	85.5034136601124	973.123106056438	956.007446812968	557.586460480711	-3.81599325457475	0.317058500857189	-12.0356124950378	2.3091385954311e-33	1.56710192765583e-30	Down	protein_coding
C3|MSTRG.9950	2174.1265359628	2260.59025238227	13875.1362092657	13747.8575282023	6106.89942552841	-2.63905213042214	0.219554152867648	-12.0200510714686	2.78799088818892e-33	1.81323957390587e-30	Down	protein_coding
Dpt|MSTRG.1106	133.438454059093	270.010779979302	2653.04802243103	2454.70453390816	1159.27299873628	-3.6711399217922	0.306095508754636	-11.9934458912135	3.84567468780609e-33	2.40108544807861e-30	Down	protein_coding
Gyk|MSTRG.24056	1325.18188858685	954.038089260202	113.169609130519	102.489374790142	719.498154552419	3.40143236754478	0.283745370757851	11.9876224181559	4.12577859249387e-33	2.47689530962449e-30	Up	protein_coding
Lum|MSTRG.2306	16.1046410071319	15.000598887739	496.048825649939	526.728180273929	241.848358209143	-5.03454380725162	0.421606340773514	-11.9413379742222	7.205468880288e-33	4.16556162045983e-30	Down	protein_coding
Tmem45b|MSTRG.22413	2126.96294444192	1336.55336089755	168.737920200594	159.614600083009	945.055761564896	3.39932873574005	0.285754310866046	11.8959840901003	1.24180540077386e-32	6.92262160738542e-30	Up	protein_coding
Hsd11b1|MSTRG.1415	106.980829547376	57.0022757734083	1135.76206528593	1070.2578973987	485.621448105222	-3.73337538599201	0.316349361701284	-11.8014317016934	3.83726587441734e-32	2.06537527702691e-29	Down	protein_coding
Lbp|MSTRG.13421	58.6669065259804	52.5020961070866	719.677394590485	686.342780356937	300.255925226208	-3.65661600644456	0.312916880939065	-11.6855824315743	1.51040621345028e-31	7.85864352858179e-29	Down	protein_coding
Ntrk2|MSTRG.5946	102.379503545338	124.504970768234	1063.9298582929	1084.53920372192	490.915704307254	-3.24835027477478	0.278171442880864	-11.6775116853602	1.66086500672231e-31	8.36272319029953e-29	Down	protein_coding
Ces1d|MSTRG.21852	4594.42401303462	3892.65541136828	624.804668373284	562.011407660699	2657.16325996756	2.83798853430128	0.244720018047747	11.5968793927906	4.27379604284286e-31	2.08467757602295e-28	Up	protein_coding
Lrg1|MSTRG.9897	822.487022864235	592.523656065691	5240.36279884013	4852.28384252346	2462.83447069295	-2.83252074938365	0.246090615938651	-11.5100721682528	1.17380132617812e-30	5.55208027282249e-28	Down	protein_coding
Nid2|MSTRG.6486	135.739117060112	93.0037131039819	1228.60180451276	1083.69912687937	471.020876344212	-3.32887881906241	0.291345332246773	-11.4258869136191	3.10469527014282e-30	1.38460538490455e-27	Down	protein_coding
C2|MSTRG.9626	132.288122558583	148.505928988616	1260.45193402853	1133.26366058936	536.322318586196	-3.09445960107352	0.27080372279786	-11.4269463104219	3.06705897457528e-30	1.38460538490455e-27	Down	protein_coding
Hoxc5|MSTRG.8221	20.7059670091696	19.5007785540607	433.703891278635	390.6357317821	250.112403081419	-4.35449994493398	0.386683902945364	-11.2611358056693	2.04110872158361e-29	8.84990723199959e-27	Down	protein_coding
Elovl6|MSTRG.14748	190.955029084564	213.008504205894	1758.53374666884	1494.49670288249	696.892401104589	-3.01149835113883	0.267504404747674	-11.2577523872157	2.12099325265173e-29	8.94772531909214e-27	Down	protein_coding
Idh3a|MSTRG.22840	4903.86318667166	3880.65493225808	729.164667212205	731.706929854213	3043.84088576299	2.58841016724932	0.23056325419289	11.2264644091285	3.02335774186468e-29	1.24188397349384e-26	Up	protein_coding
Col3a1|MSTRG.234	3990.49997526718	4948.6975730651	26576.5612627586	29877.3329050116	13450.6209933134	-2.65906923983334	0.237355331658643	-11.2029050337809	3.94578383894845e-29	1.57922410108067e-26	Down	protein_coding
Acadvl|MSTRG.3414	9770.91576532702	9987.39873945664	1974.70802997804	1819.6064409463	6730.90560422079	2.38042035531226	0.212743464616675	11.1891585464275	4.60785605357719e-29	1.79810062850716e-26	Up	protein_coding
Plod2|MSTRG.23259	478.537904211919	882.035214599054	6126.74512664085	6855.86711198649	3061.34528501787	-3.25691126561093	0.291462788497519	-11.1743639124576	5.44389876441362e-29	2.07253209301786e-26	Down	protein_coding
4931406C07Rik|MSTRG.22242	8430.77956723354	12415.9956993816	1433.93349053999	1468.45432076368	6682.12908235814	2.84439303864415	0.254602848505185	11.1718822289069	5.59818441025417e-29	2.08052524903946e-26	Up	protein_coding
Ly6c1|MSTRG.7669	27.6079560122261	10.5004192214173	571.9470066237	495.645337099869	292.829634915746	-4.76218480496642	0.431184333822868	-11.0444291023865	2.33245532029402e-28	8.46681281266728e-26	Down	protein_coding
9030619P08Rik|MSTRG.7668	310.589505137543	106.504252102947	3155.19580905207	3212.45384588118	1843.28541634568	-3.92311357367708	0.355432571676959	-11.0375747365176	2.51736214166194e-28	8.93034219754575e-26	Down	protein_coding
Mir324|MSTRG.3413	9063.46189251372	10108.9035904473	1918.46205657784	1781.8029830319	6481.58785342041	2.37316011373201	0.216283818519936	10.9724348773381	5.18568131688314e-28	1.79355696822995e-25	Up	miRNA
Psmb9|MSTRG.9580	25.3072930112072	33.0013175530258	499.437137300553	457.841879185472	211.206550782089	-4.05057906225751	0.369217628394057	-10.970708738572	5.28564421414426e-28	1.79355696822995e-25	Down	protein_coding
.|MSTRG.5884	424.472323687976	441.017607299527	37.9490904868806	32.7629968591439	299.568660210597	3.60927683312656	0.32909672015373	10.967222132875	5.4934240433045e-28	1.82440118919021e-25	Up	newAssembly
Ogn|MSTRG.5831	24.1569615106978	30.001197775478	403.209086423106	479.683877091568	241.118181990141	-4.03783259755365	0.368428264580352	-10.9596167985451	5.97518362629284e-28	1.9430550254751e-25	Down	protein_coding
Pank1|MSTRG.11385	704.002878311765	664.526530726839	56.245973400198	75.6069158287936	319.060144982417	3.3810407160076	0.309560130875307	10.9220806518185	9.04007884536433e-28	2.87972634076106e-25	Up	protein_coding
Tmed5|MSTRG.17409	4528.85511750559	5398.71553969727	907.38986003452	940.045986804667	3385.91580922842	2.42582141966708	0.223978589728084	10.8305951145245	2.46547711076064e-27	7.69672644437256e-25	Up	protein_coding
Gsn|MSTRG.12175	825.938017365764	741.029585054308	5613.07708040771	4571.69817711438	2900.3533648041	-2.69987913790394	0.249492201713407	-10.8214971023636	2.72292714866098e-27	8.33375879675477e-25	Down	protein_coding
Fgl2|MSTRG.16694	10.3529835045848	6.00023955509561	332.732204090328	351.992197025161	269.149346447865	-5.34755096481994	0.494884948925108	-10.8056447795287	3.23674947717952e-27	9.71585049794138e-25	Down	protein_coding
Igf1|MSTRG.2221	389.962378672693	555.022158846344	3338.16463818525	2983.11286786718	1408.88165369905	-2.74473833666995	0.257734040266006	-10.6494987384558	1.75306473658791e-26	5.1629410327171e-24	Down	protein_coding
.|MSTRG.13820	245.020609608507	222.008863538538	10.8425972819659	5.88053789779506	166.144094155299	4.77562268683399	0.450550473727508	10.5995287216639	2.99485579837596e-26	8.65679706608341e-24	Up	newAssembly
Hadhb|MSTRG.16828	9244.0639380937	9175.86633962996	1829.68829133174	1980.90119471439	6689.68777836137	2.27329485715378	0.215417137892774	10.5529897917655	4.92059187344847e-26	1.39646397368468e-23	Up	protein_coding
Scn7a|MSTRG.12358	279.530554623789	207.008264650799	1609.44803404181	1632.2693050594	779.73496676871	-2.73172441115479	0.260330867852039	-10.4932789326673	9.27525717978328e-26	2.58531230927209e-23	Down	protein_coding
Acadl|MSTRG.427	3526.91638056188	2958.11810066214	616.672720411809	593.934327677301	1848.54363186807	2.42151318403622	0.232192611084966	10.4288985455705	1.82997228177462e-25	4.92483402521035e-23	Up	protein_coding
Htra1|MSTRG.20916	34.5099450152826	31.5012576642519	475.04129341613	441.880419177171	188.820363493894	-3.79203742983963	0.363569214848935	-10.430028932497	1.80833225361535e-25	4.92483402521035e-23	Down	protein_coding
.|MSTRG.22539	3421.08588251502	2469.09857692184	494.693500989693	403.236884420232	1292.8127096147	2.71327062075651	0.260529512414576	10.414446315928	2.13033562363953e-25	5.63600148294735e-23	Up	newAssembly
Ogdh|MSTRG.2672	8548.1133802855	7591.80309708472	1734.81556511454	1641.51015032736	5069.94662188742	2.25710521866861	0.217190250058701	10.3922953173937	2.68805036754327e-25	6.99296303116381e-23	Up	protein_coding
Fmo1|MSTRG.1080	3700.6164371388	5083.70296305475	777.278692650929	756.069158287936	2292.43271385914	2.51784905368933	0.243000379979179	10.3615025371774	3.7108629390849e-25	9.49555075675021e-23	Up	protein_coding
Il4ra|MSTRG.20683	83.9741995371877	145.505809211069	1017.84881984455	1006.4120573655	499.164222539932	-3.15278962598421	0.306140203112627	-10.2985154969154	7.15570092644059e-25	1.80150541549695e-22	Down	protein_coding
Ly6e|MSTRG.7662	590.120059761333	405.016169968954	3729.17580266614	2941.94910258261	1711.48187141012	-2.74242649260855	0.266379881130129	-10.2951712455674	7.40876331761452e-25	1.8356093115023e-22	Down	protein_coding
Gas6|MSTRG.21139	605.074369267955	445.517786965849	3164.68308167379	2969.6716383865	1368.76765214953	-2.54337583205085	0.247737210817828	-10.2664263622517	9.9834558523209e-25	2.43487128748245e-22	Down	protein_coding
Akap1|MSTRG.3838	1271.11630806291	1804.572046195	230.405192241775	239.421900124513	843.679456523321	2.71010399969127	0.264399670869694	10.2500278868612	1.18309399553734e-24	2.84106371943728e-22	Up	protein_coding
Ctsh|MSTRG.23243	157.595415569791	108.004311991721	946.016612851523	979.529598404148	599.177097567128	-2.84953362251971	0.279575335343421	-10.1923641404899	2.14483777890972e-24	5.07254134712149e-22	Down	protein_coding
Mmp27|MSTRG.22205	6.90198900305652	9.00035933264341	308.336360205905	302.427663315174	179.247139962228	-5.28339397386837	0.518496531933792	-10.1898347403855	2.20138106996339e-24	5.1285607643371e-22	Down	protein_coding
Lep|MSTRG.18281	39.1112710173203	48.0019164407649	635.64726565525	546.049947652398	212.70981970029	-3.76948517824143	0.370895284392799	-10.1632059960335	2.89400487799006e-24	6.64301796184513e-22	Down	protein_coding
Gm12824|MSTRG.15764	75.9218790336217	70.5028147723734	632.258954004635	617.456479268481	283.332265802516	-3.09106975441239	0.307566028985259	-10.0501013216923	9.17730134610951e-24	2.07606516973077e-21	Down	protein_coding
Lzic|MSTRG.16464	1298.72426407514	1828.57300441539	247.346750494847	263.784128558235	902.65231983054	2.61272811568134	0.262077770391304	9.96928549788989	2.07717718308853e-23	4.63180837868983e-21	Up	protein_coding
Ppargc1a|MSTRG.17038	1083.61227347987	1401.05593611482	220.240257289932	187.3371358869	708.902503700465	2.60574334956683	0.262438729647125	9.92895885858962	3.1149084394889e-23	6.84797265239187e-21	Up	protein_coding
Rbp7|MSTRG.16456	295.635195630921	181.507246541642	8.13194796147441	2.52023052762645	142.898586507944	5.43630129003772	0.547935136333103	9.92143217246221	3.35901327506672e-23	7.28206086257172e-21	Up	protein_coding
Isyna1|MSTRG.21571	71.3205530315841	58.5023356621822	626.15999303353	642.658784544745	267.040133246532	-3.28274047944448	0.332620410263923	-9.86932965670909	5.6541196335337e-23	1.20897470355928e-20	Down	protein_coding
Saa3|MSTRG.20019	12.6536465056036	10.5004192214173	487.239215358342	309.148278055512	172.843902875928	-5.09421658872142	0.518058605666951	-9.83328243754025	8.0936835382081e-23	1.70722035605257e-20	Down	protein_coding
Lgals9|MSTRG.3645	111.582155549414	117.004671324364	784.732978282281	766.990157240984	357.235848712628	-2.76431681966146	0.281545981629728	-9.8183493994843	9.38678679547625e-23	1.95357806787452e-20	Down	protein_coding
Adamts5|MSTRG.8927	369.256411663524	403.51611008018	1948.27919910324	2038.8664968498	922.383435917568	-2.36816008335308	0.242975140153165	-9.74651185244816	1.90915608129938e-22	3.92105490434236e-20	Down	protein_coding
Etfdh|MSTRG.14123	5179.94274679392	6630.26470838065	1147.28232489801	1299.59887541271	3797.83967087138	2.27104216071075	0.234559235166352	9.68216902267825	3.59016979457104e-22	7.27778705499473e-20	Up	protein_coding
Ppa1|MSTRG.1815	3728.22439315103	5514.22015113286	836.235315371619	664.500782450841	2829.86268373677	2.62180276162503	0.271303666330805	9.6637203510115	4.29959562510158e-22	8.60415232207828e-20	Up	protein_coding
Apln|MSTRG.23856	89.7258570397348	72.0028746611473	653.266486238444	566.21179187341	337.2653972366	-2.90837095212578	0.301503839851599	-9.64621529714939	5.10034308179116e-22	1.00773740713517e-19	Down	protein_coding
Ggt5|MSTRG.1923	26.4576245117167	27.0010779979302	400.498437102615	343.59142859974	183.953709215619	-3.80042400416515	0.394256583805122	-9.63946871219194	5.44691509169562e-22	1.06276122082846e-19	Down	protein_coding
Acaa2|MSTRG.10791	11449.2494245703	7879.81459572931	1847.30751191494	1927.97635363424	7047.6021363498	2.35632871232808	0.244789840889664	9.6259252580264	6.21450824468948e-22	1.19755875544887e-19	Up	protein_coding
Ehhadh|MSTRG.8522	1449.41769064187	828.033058603194	161.961296899365	147.013447444876	768.840566772	2.88250234532516	0.300592381221085	9.58940587121897	8.85936865433315e-22	1.68641323567666e-19	Up	protein_coding
Figf|MSTRG.24422	406.067019679825	355.514193639415	1844.59686259445	1836.40797779714	1045.21362404066	-2.27149930389336	0.237270278198515	-9.57346752884438	1.03379002053314e-21	1.94414800367491e-19	Down	protein_coding
Slfn5|MSTRG.3730	235.817957604431	432.017247966884	2514.12724475584	2694.12643403268	1323.36792261394	-2.9677969725689	0.311685562070409	-9.52176595173337	1.70260748814641e-21	3.16380955743778e-19	Down	protein_coding
Fbxo24|MSTRG.17901	760.369121836727	451.518026520945	3782.03346441572	3609.81019240362	1963.04845832466	-2.60585404588812	0.274436055107978	-9.49530499869212	2.19567663371405e-21	4.03203724419325e-19	Down	protein_coding
Mmp2|MSTRG.21850	287.582875127355	166.506647653903	1488.14647694982	1525.57954605655	806.880454829047	-2.72362925243039	0.289683919559229	-9.40207263342248	5.34986630567175e-21	9.71000734479424e-19	Down	protein_coding
Hsdl2|MSTRG.15398	4234.37025337518	3919.65648936621	874.184405858499	1007.25213420804	2847.84842678044	2.11613482015019	0.225263242172884	9.39405292997653	5.7734872346322e-21	1.0358432441997e-18	Up	protein_coding
Pdgfra|MSTRG.17183	326.694146144675	363.014493083284	1776.83062958216	2153.95702427807	1026.14884680119	-2.51165116491015	0.267659327512216	-9.38376102284542	6.36604654793664e-21	1.12917750644026e-18	Down	protein_coding
Ppargc1b|MSTRG.10678	461.282931704278	687.027429058447	70.4768823327782	65.5259937182878	312.135738933395	3.07485405378254	0.327848391680903	9.37889015717764	6.66707909109994e-21	1.16928581497729e-18	Up	protein_coding
Mup10|MSTRG.15429	0	0	2941.73217506337	3519.08189340907	1080.34135936069	-13.7065464730962	1.46532364081966	-9.35393799108376	8.44437582776173e-21	1.46453624772814e-18	Down	protein_coding
Etfa|MSTRG.22857	8599.87829780843	9085.86274630353	2205.79088454993	2106.91272109571	6337.13993843104	2.03583475178436	0.219745875856147	9.2644958357129	1.96001087473128e-20	3.36195711469017e-18	Up	protein_coding
Mpzl2|MSTRG.22746	403.766356678807	237.009462426277	28.4618178651604	30.2427663315174	220.728245153333	3.45345701257342	0.373691134104677	9.24147430162484	2.43123888339786e-20	4.12491388379969e-18	Up	protein_coding
Cycs|MSTRG.18501	3104.74471987493	2014.58043062335	487.916877688465	434.319727594292	2090.6630431487	2.47294130085498	0.268310186151087	9.21672537419974	3.06311796130613e-20	5.14109766215349e-18	Up	protein_coding
Ghitm|MSTRG.6672	11252.5427379831	11584.9625210008	2936.31087642238	2923.46741204669	7961.535666553	1.96246822501859	0.213015989660502	9.21277425298593	3.17802890383266e-20	5.2772184212685e-18	Up	protein_coding
Cmklr1|MSTRG.17483	16.1046410071319	19.5007785540607	301.559736904676	262.944051715693	137.288945725167	-3.99804935840296	0.435076686688026	-9.18929807257125	3.9541308762655e-20	6.49684514185559e-18	Down	protein_coding
Palmd|MSTRG.14671	487.740556215994	543.021679736153	79.9641549544984	46.2042263398183	298.224655229683	3.02104808164864	0.328952586731685	9.18384047884932	4.1598464395635e-20	6.76365032032778e-18	Up	protein_coding
D0H4S114|MSTRG.10405	48.3139230213957	43.5017367744432	374.069606227823	412.477729688196	218.769817683625	-3.09417144389544	0.337618099321892	-9.16470843864741	4.96810910754034e-20	7.99455825356672e-18	Down	protein_coding
B2m|MSTRG.12903	3117.39836638053	3736.64918293579	14806.9219131847	14365.3140074708	8731.6847118654	-2.08983347043275	0.229645871081623	-9.10024404353415	9.01290792095561e-20	1.43553550753261e-17	Down	protein_coding
Trf|MSTRG.23346	354.302102156901	354.014133750641	1753.11244802786	1545.74139027756	796.044119296093	-2.21965494787163	0.244218615848826	-9.088803243589	1.00135146820593e-19	1.57879748153802e-17	Down	protein_coding
Mmp3|MSTRG.22196	5.7516575025471	7.50029944386951	224.983893600792	241.942130652139	130.347138167732	-5.15860276010312	0.568362217922014	-9.07625911335813	1.12370641205139e-19	1.75399333857101e-17	Down	protein_coding
Col15a1|MSTRG.15313	906.461222401423	781.531202051203	4322.13034152365	3565.28611974889	2210.72370415629	-2.22359989901555	0.24557442044212	-9.05468857469884	1.36958040928603e-19	2.11661194144017e-17	Down	protein_coding
Iigp1|MSTRG.10656	73.6212160326029	106.504252102947	629.548304684144	638.458400332035	290.179732253248	-2.82503841153482	0.312952250046081	-9.02705895585938	1.76347416993066e-19	2.69863414886742e-17	Down	protein_coding
Hp|MSTRG.22024	2010.77946289047	2109.08420361611	8591.40302129771	7678.30234083526	3887.71419492115	-1.98167934099572	0.219736495196061	-9.01843519087512	1.9079502497776e-19	2.89137819891054e-17	Down	protein_coding
Loxl2|MSTRG.7110	368.106080163014	384.015331526119	1887.96725172231	1649.91091875278	1188.51585999101	-2.23446177521307	0.248127009469963	-9.00531457653974	2.15048399574153e-19	3.22758698937784e-17	Down	protein_coding
Sucla2|MSTRG.7152	2501.97101360799	2271.09067160369	557.71609769112	585.533559251879	1566.56830005983	2.06217387098871	0.229458567888228	8.98712952829557	2.53771470359622e-19	3.77249417223176e-17	Up	protein_coding
Psmb8|MSTRG.9583	6.90198900305652	18.0007186652868	294.105451273324	249.502822235019	115.406536059843	-4.50327522817042	0.501177046873758	-8.98539798712041	2.57799567083963e-19	3.79622022888074e-17	Down	protein_coding
Bmp3|MSTRG.17301	248.471604110035	346.513834306771	18.2968829133174	23.5221515911802	152.817385154391	3.83543902125581	0.428914982480691	8.94218942661552	3.81534870871587e-19	5.5657736443314e-17	Up	protein_coding
Acot13|MSTRG.5638	1057.15464896816	1080.04311991721	216.174283309195	183.976828516731	866.74124452774	2.41574358645768	0.271139562119274	8.90959462933337	5.12194898900727e-19	7.40263905272356e-17	Up	protein_coding
Olfml2b|MSTRG.1178	73.6212160326029	37.5014972193476	512.990383903011	556.130869762904	214.544853620808	-3.24678961624435	0.365129392119854	-8.89216175502681	5.99313647489503e-19	8.58228139785657e-17	Down	protein_coding
Aco2|MSTRG.7878	19643.0607026989	13524.5399571855	3794.23138635794	3614.01057661633	11636.4000668484	2.16264308476401	0.24374133986916	8.87269712197738	7.13953153693107e-19	1.01309952509052e-16	Up	protein_coding
.|MSTRG.4167	257.67425611411	228.009103093633	27.7841555350376	21.0019210635538	157.673886090482	3.30835434277969	0.373669743830641	8.85368536629271	8.46758705005211e-19	1.19072582220057e-16	Up	newAssembly
Cd248|MSTRG.10983	250.772267111054	258.010300869111	1227.24647985251	1098.82051004513	733.130159200598	-2.19341152593118	0.249401492085413	-8.79470089609566	1.43429533834368e-18	1.99892106573272e-16	Down	protein_coding
Rtp4|MSTRG.8566	11.5033150050942	27.0010779979302	340.186489721679	265.46428224332	126.888356817997	-4.01677488678003	0.458042192975888	-8.76944296481325	1.79552339412344e-18	2.45844953148006e-16	Down	protein_coding
H2-D1|MSTRG.9641	2207.48614947758	2913.11630399892	11489.7648072332	9955.75066096703	6337.54601341058	-2.06682490700562	0.235660424478351	-8.77035213519907	1.78108387750547e-18	2.45844953148006e-16	Down	protein_coding
Hadh|MSTRG.14764	4849.79760614772	3852.15379437138	927.719729938206	1089.57966477717	3005.76638802949	2.10948311422906	0.241437444449805	8.73718291309875	2.38995347658068e-18	3.24389424486503e-16	Up	protein_coding
Emb|MSTRG.6405	170.249062075394	288.011498644589	1238.7667394646	1429.81078600674	671.622745794435	-2.54813098281364	0.293729125773478	-8.67510491546807	4.13169387460102e-18	5.55962152488339e-16	Down	protein_coding
Dlat|MSTRG.22795	6474.06568486702	9039.36088975154	1863.57140783789	1799.44459672529	4937.28066127523	2.08217950138151	0.240810382852752	8.64655201621723	5.30788502720872e-18	7.08126302476076e-16	Up	protein_coding
Sdpr|MSTRG.248	8399.72061671979	12950.0170197851	2243.73997503681	2414.38084546614	6745.47958194829	2.19629506590151	0.254677529997647	8.62382741784013	6.47526823686613e-18	8.56546287366469e-16	Up	protein_coding
Lrrc39|MSTRG.14661	851.245310376971	805.532160271585	193.81142641514	170.535599036057	571.962016404132	2.18400665470163	0.254045538494772	8.59691009589041	8.18910904189853e-18	1.07414960533609e-15	Up	protein_coding
P4ha2|MSTRG.3089	118.48414455247	123.00491087946	602.441811479229	677.101935088974	385.223995036619	-2.40619222487231	0.280237069267363	-8.58627386863179	8.98353752964444e-18	1.1685336441685e-15	Down	protein_coding
Bhlhb9|MSTRG.24239	184.053040081507	358.514313416963	18.9745452434403	21.8419979060959	137.937820232162	3.73233732692492	0.434765808258501	8.58470757365944	9.10677772174671e-18	1.17477432610533e-15	Up	protein_coding
Hspd1|MSTRG.290	9398.20835916196	15080.102061844	2421.28750552901	2695.80658771776	7257.592049032	2.25803660107676	0.263090286876465	8.58274407575157	9.2636300862014e-18	1.18521313127473e-15	Up	protein_coding
Tnc|MSTRG.15472	250.772267111054	298.511917866007	1249.60933674657	1293.71833751491	615.819364552762	-2.21336018843818	0.259543631506917	-8.52789249956686	1.49037939236162e-17	1.89132779962379e-15	Down	protein_coding
Gm12499|MSTRG.14597	97.7781775433007	54.0021559958605	556.360773030874	550.250331865109	289.685573452011	-2.85087418775204	0.334990300280462	-8.5103186133008	1.73456055661805e-17	2.18344804260089e-15	Down	pseudogene
Slfn8|MSTRG.3724	16.1046410071319	27.0010779979302	287.328827972096	257.063513817898	121.666490751814	-3.68435106832481	0.432988340858211	-8.50912304248698	1.75253784018947e-17	2.18842905180139e-15	Down	protein_coding
Impa2|MSTRG.10736	263.425913616657	130.505210323329	18.9745452434403	10.0809221105058	212.707099392238	3.74625817520353	0.440812805477029	8.49852392820006	1.92016672656311e-17	2.37872082816854e-15	Up	protein_coding
Dlst|MSTRG.5157	3831.75422819688	3186.12720375577	931.10804158882	917.363912056029	2375.45523460689	1.92493401010674	0.227059616143299	8.47765905184963	2.29770133385863e-17	2.82400158426766e-15	Up	protein_coding
Tmem45a|MSTRG.8833	83.9741995371877	79.5031741050168	473.008306425762	451.121264445135	332.876432055134	-2.49746185980517	0.294894721432555	-8.4689947913373	2.47519744175694e-17	3.01838725534251e-15	Down	protein_coding
Fosl2|MSTRG.16873	464.733926205806	418.516708967919	1738.20387676516	1780.96290618936	1027.87230439928	-1.99323966459939	0.235661195981825	-8.45807327886561	2.71831291323457e-17	3.28915862501383e-15	Down	protein_coding
Oxtr|MSTRG.18917	3.45099450152826	4.50017966632171	286.651165641973	233.541362226718	89.1760699056244	-6.05281529283402	0.716836582250833	-8.44378683050531	3.07219226207295e-17	3.68875761682282e-15	Down	protein_coding
Fn1|MSTRG.438	7823.40453496457	9813.39179235887	35396.3364893077	32015.3284692814	16282.3598246593	-1.93454424645156	0.229151515172134	-8.44220578248575	3.11404499775692e-17	3.71046781450288e-15	Down	protein_coding
Letmd1|MSTRG.8152	2000.42647938588	1450.55791244436	396.432463121878	271.344820141115	1123.76061470416	2.36849959307672	0.281067667151131	8.42679493192353	3.55261652393627e-17	4.20096903955464e-15	Up	protein_coding
Ifitm3|MSTRG.20895	609.675695269993	375.014972193476	3062.35606982524	2348.85485174785	1445.8610630593	-2.45546247931911	0.291834731108955	-8.41388024649601	3.9666568916843e-17	4.65530431746619e-15	Down	protein_coding
Gramd1b|MSTRG.22663	3363.56930748954	3940.65732780904	799.641549544984	992.13075104228	2426.27601490493	2.02764607205543	0.241051973251378	8.41165514932717	4.04264980110551e-17	4.70908363772059e-15	Up	protein_coding
Heph|MSTRG.24101	51.7649175229239	91.503653215208	452.000774191953	532.608718171724	304.929544482178	-2.79641621458256	0.333263368243419	-8.39100987702921	4.81983835736072e-17	5.57280421629952e-15	Down	protein_coding
Dld|MSTRG.4749	6667.3213769526	7611.30387563878	1816.13504472929	2014.50426841608	4899.75746075912	1.89823276889458	0.22635114551006	8.38623000832222	5.01980730080477e-17	5.67783856219288e-15	Up	protein_coding
Ephx2|MSTRG.7067	2824.06383375063	3525.14073861867	828.781029740267	818.234844636055	2520.33092131125	1.94634385613666	0.232049076583912	8.38763887704086	4.96003075668142e-17	5.67783856219288e-15	Up	protein_coding
Dbt|MSTRG.14657	2905.7373702868	5037.20110650276	672.918693812007	826.635613061476	2335.26599166513	2.40510571206796	0.286763936234991	8.38705781363344	4.98459899977289e-17	5.67783856219288e-15	Up	protein_coding
Timp1|MSTRG.23788	273.778897121242	150.00598887739	1194.04102567649	1297.91872172762	652.009147208768	-2.54852814446744	0.305208637008991	-8.35011803546164	6.81947813392871e-17	7.65793051744555e-15	Down	protein_coding
Gpx3|MSTRG.3100	2061.39404891288	2607.10408668904	10208.983003301	8283.99774430815	5987.70111676861	-1.9864566141337	0.237976524281526	-8.34727971648044	6.98531487168934e-17	7.78812713087135e-15	Down	protein_coding
C1rb|MSTRG.19091	36.8106080163015	54.0021559958605	392.36648914114	330.150199119065	183.962281939441	-3.00664561308564	0.360358374953211	-8.34348754479766	7.21310420990514e-17	7.98505983066733e-15	Down	protein_coding
Aqp7|MSTRG.15150	1662.22901823611	1192.54761157525	296.138438263693	323.429584378728	936.963560110079	2.20541313124543	0.264425411944618	8.34039782722297	7.40410132211334e-17	8.13877588287796e-15	Up	protein_coding
Dnajc15|MSTRG.7195	921.415531908046	1066.54258091824	219.562594959809	221.780286431128	692.482401156382	2.17080757796447	0.260605104163646	8.32987360294109	8.09287118168453e-17	8.83368015908488e-15	Up	protein_coding
.|MSTRG.23337	201.308012589149	391.515630969988	29.1394801952833	19.3217673784695	155.979729359292	3.59974344108346	0.432803904510417	8.31726193680126	9.00186633688021e-17	9.75764803141412e-15	Up	newAssembly
Car3|MSTRG.13797	6028.88739416987	9312.37178950838	35534.5796046528	31302.1032299631	14877.4628971737	-2.1234540607666	0.255580715634975	-8.30835008615969	9.70418737246542e-17	1.04463903928836e-14	Down	protein_coding
Chchd3|MSTRG.18346	1460.92100564696	1437.0573734454	401.176099432738	322.589507536186	1133.98610814838	2.00027242152661	0.240954945028718	8.30143752097806	1.02859141050638e-16	1.09967694017768e-14	Up	protein_coding
Gpd1|MSTRG.8131	31292.4678083578	18381.7338770354	5475.51162739277	4974.93506153462	16658.6229928003	2.24897661572929	0.270959502473503	8.30004703728454	1.04070182858951e-16	1.10505543145943e-14	Up	protein_coding
Efemp1|MSTRG.2789	161.046410071319	177.00706687532	839.623627022233	884.600915196885	435.612297237355	-2.35219828395257	0.283623430269375	-8.29338493550598	1.100704106029e-16	1.16087097236531e-14	Down	protein_coding
Ctsb|MSTRG.7022	11017.8751118792	6930.27668613543	39064.5226822628	38496.5213094941	20341.0573271035	-2.11129577236226	0.256688951373228	-8.22511355111821	1.95006022987276e-16	2.04285168644859e-14	Down	protein_coding
Zbp1|MSTRG.13622	3.45099450152826	19.5007785540607	313.079996516765	206.658903265369	107.352316259548	-4.58187431206882	0.557311241167921	-8.22139223760655	2.01154202977252e-16	2.09321063618128e-14	Down	protein_coding
Lrp1|MSTRG.2487	1635.7713937244	1573.56282332382	5777.74902662757	5544.5071607782	3353.28627312038	-1.81870690122398	0.22197079549458	-8.19345129241741	2.53840208877886e-16	2.62396809296353e-14	Down	protein_coding
Glrx|MSTRG.6127	1661.0786867356	1564.56246399118	452.000774191953	414.997960215823	1133.25978460913	1.89523008283843	0.231847128489545	8.17448158700785	2.97140700402464e-16	3.05136131090925e-14	Up	protein_coding
Pdhx|MSTRG.12688	1665.68001273764	1614.06444032072	464.876358464287	419.198344428533	1087.40058613058	1.89092138684453	0.232856408986447	8.12054688584753	4.64087640081705e-16	4.73460390459825e-14	Up	protein_coding
Sncg|MSTRG.6662	417.57033468492	189.007545985512	2240.3516633862	1710.39645141582	848.397259327056	-2.69787982732326	0.333068799396288	-8.10006771037507	5.49286072683965e-16	5.56740669384676e-14	Down	protein_coding
Cxcl12|MSTRG.18998	380.759726668618	240.009582203824	1503.05504821252	1497.85701025266	729.110912805425	-2.26864714516398	0.280291266905232	-8.09389165139782	5.7788096278314e-16	5.81944770844002e-14	Down	protein_coding
Acly|MSTRG.4063	1260.76332455832	1470.05869099842	5600.8791584655	4524.65387393202	3258.3420043079	-1.89121509688825	0.234143476839445	-8.07716329498722	6.629075112794e-16	6.63289957920523e-14	Down	protein_coding
Acot5|MSTRG.5106	1778.41249978756	3750.14972193476	489.27220234871	457.00180234293	1734.63419859612	2.54570905399085	0.315208911733946	8.07625977319946	6.67835335569884e-16	6.6396444286053e-14	Up	protein_coding
Acer2|MSTRG.15552	2568.69024063754	1974.07881362646	477.751942736622	606.535480315433	1711.17268580854	2.06809611973185	0.256143720289294	8.07396768265916	6.80498945729767e-16	6.72272661006071e-14	Up	protein_coding
Adck3|MSTRG.1296	965.128128927404	546.0217995137	111.814284470273	134.412294806744	377.114318084342	2.62112731678072	0.325760800946408	8.04617163626121	8.54241674832449e-16	8.3860744040627e-14	Up	protein_coding
Maob|MSTRG.23756	33.3596135147732	19.5007785540607	227.694542921283	367.953657033462	143.746528760025	-3.47131910901101	0.433349689451596	-8.01043405247148	1.14304297091318e-15	1.11510985831149e-13	Down	protein_coding
S1pr3|MSTRG.5838	167.948399074375	142.505689433521	731.197654202574	730.026776169129	452.202458914887	-2.23150276643159	0.278932687506589	-8.00014794386146	1.24269809417244e-15	1.20479966161104e-13	Down	protein_coding
Angptl2|MSTRG.12144	250.772267111054	267.010660201755	1011.07219654332	1097.14035636005	659.191316778468	-2.02636694669437	0.25357456185867	-7.99120752429324	1.33623405101812e-15	1.28748625323098e-13	Down	protein_coding
Gstm1|MSTRG.14598	455.53127420173	420.016768856693	1654.85141016004	1605.38684609805	867.046293696716	-1.8959408087377	0.237873859335529	-7.97036216603948	1.58210031949161e-15	1.51503091330948e-13	Down	protein_coding
Prkar2b|MSTRG.4758	7096.39502664261	6783.27081703559	2082.45634046757	2111.11310530843	4262.75077917097	1.72677541539645	0.216847232508383	7.96309639473815	1.67786646082527e-15	1.59694009676962e-13	Up	protein_coding
Plin5|MSTRG.9895	279.530554623789	273.01089975685	46.7587007784779	36.1233042293125	226.653257330316	2.73147785927853	0.34330438392677	7.95643163083282	1.77071907212465e-15	1.67510024222992e-13	Up	protein_coding
F730043M19Rik|MSTRG.4780	31.0589505137543	30.001197775478	225.661555930915	348.631889654993	159.070502132119	-3.23057225362863	0.406244673614572	-7.95228211827256	1.83106683911931e-15	1.72175435492852e-13	Down	lincRNA
Acacb|MSTRG.17501	2278.80670250916	1521.06072721674	477.074280406499	399.036500207522	1361.37401726858	2.11686384832215	0.266499576237164	7.9432165642106	1.97004545522621e-15	1.84134368327102e-13	Up	protein_coding
Cyc1|MSTRG.7706	3686.81245913269	6246.24937685453	1143.21635091728	1024.89374790142	3226.66444505639	2.19528869701224	0.278240586241905	7.88989387444588	3.02443617354768e-15	2.81002525195868e-13	Up	protein_coding
Mir214|MSTRG.1076	46.0132600203768	45.0017966632171	296.138438263693	357.032658080414	158.514093002047	-2.84179839627515	0.361260268186694	-7.86634636169443	3.65148682449602e-15	3.37254780139399e-13	Down	miRNA
Uqcrb|MSTRG.6038	606.224700768464	765.03054327469	155.184673598137	124.331372696238	493.112565949796	2.29123340952374	0.291468205845871	7.86100632442685	3.81059544929188e-15	3.49879908047041e-13	Up	protein_coding
Mtss1l|MSTRG.22043	94.3271830417725	97.5038927703036	530.609604486205	507.406412895459	229.727685569949	-2.43687611162851	0.310420374755307	-7.85024537628823	4.1522406814051e-15	3.79019443251767e-13	Down	protein_coding
Greb1|MSTRG.4649	16.1046410071319	18.0007186652868	206.009348357352	164.655061138262	140.013286433298	-3.44965267258646	0.439550681158368	-7.84813406157267	4.22272692180466e-15	3.83212468153773e-13	Down	protein_coding
Chl1|MSTRG.18894	19.5556355086601	34.5013774417998	264.288308747918	329.310122276523	117.910868276567	-3.47864307795659	0.44358856372285	-7.84204860639737	4.43254712130467e-15	3.99928485644189e-13	Down	protein_coding
Hadha|MSTRG.16827	15716.9792914602	9679.88646225799	2985.78022652135	3039.3980163175	9264.26120381383	2.07572427084634	0.265690786861328	7.81255645093075	5.60395310245325e-15	5.02713241242488e-13	Up	protein_coding
Lgals3bp|MSTRG.4453	1623.11774721879	1677.06695564922	5981.04772566443	5104.30689528611	3416.31157475312	-1.74820902345492	0.223845278606299	-7.80989902641497	5.72338194514351e-15	5.10492964467115e-13	Down	protein_coding
Igfbp6|MSTRG.8179	57.516575025471	57.0022757734083	483.850903707727	348.631889654993	295.922964271163	-2.862417101618	0.366972009347428	-7.8000965433525	6.18598318927352e-15	5.48619384098696e-13	Down	protein_coding
Gabbr2|MSTRG.15283	143.791437563678	220.508803649764	16.9415582530717	15.9614600083009	113.25433778541	3.4631203809915	0.444698254919145	7.78757357980001	6.83082624076851e-15	6.02386253063026e-13	Up	protein_coding
Atp8b1|MSTRG.10716	70.1702215310746	36.0014373305737	366.615320596471	377.194502301426	216.916542228851	-2.78800257417602	0.358874777973909	-7.7687336789623	7.92746476343859e-15	6.95167401643331e-13	Down	protein_coding
Cidea|MSTRG.10738	1366.59382260519	507.020242405579	0	0.840076842542151	580.260298554106	11.2808679480656	1.45567592051444	7.74957378155905	9.22014954446087e-15	7.99540634663832e-13	Up	protein_coding
Prkar2a|MSTRG.23469	2848.22079526132	5206.70787393421	819.97141944867	852.677995180283	2496.6399323079	2.26735344318834	0.29257260689826	7.74971200217931	9.21011936553692e-15	7.99540634663832e-13	Up	protein_coding
Abcd3|MSTRG.14694	2552.5855996304	2698.60773990425	681.050641773482	824.11538253385	1827.67802267065	1.80317899359926	0.233612913591232	7.71866146387097	1.17557675557601e-14	1.01378881645226e-12	Up	protein_coding
Arxes2|MSTRG.24241	1788.76548329215	1506.060128329	433.026228948512	416.678113900907	1331.15030072858	1.9554325626439	0.253386145876202	7.71720393742156	1.18909314977343e-14	1.01981071290184e-12	Up	protein_coding
Egr2|MSTRG.1867	80.5232050356594	60.0023955509561	402.531424092983	379.714732829052	246.769904289267	-2.4679886899777	0.319884339169456	-7.71525325805431	1.20742234304964e-14	1.02987187719464e-12	Down	protein_coding
Decr1|MSTRG.15039	4249.3245628818	3915.15630969988	1212.33790858981	1047.57582265006	3156.27401091408	1.85291442235785	0.240287392198181	7.71124279724853	1.24598358703055e-14	1.05698683749782e-12	Up	protein_coding
Col6a3|MSTRG.616	2343.22526653769	2524.60079280648	7674.52588864147	7590.09427236833	4527.0453036768	-1.64901950698359	0.214193460327175	-7.69873881520355	1.37415719374097e-14	1.15941727768124e-12	Down	protein_coding
Gm12141|MSTRG.2911	577.466413255729	894.035693709246	130.111167383591	163.814984295719	440.340665085828	2.3240226919152	0.302556244179604	7.68129145117098	1.57492708282185e-14	1.32166864708421e-12	Up	pseudogene
P4ha1|MSTRG.1775	510.747186226183	528.021080848414	1906.26413463563	1691.07468403735	1391.74630837514	-1.79250769198053	0.233455110129613	-7.67816858232548	1.61379033089489e-14	1.34704028208227e-12	Down	protein_coding
Sdhd|MSTRG.22790	5053.40628173788	4639.68523597768	1586.40751481763	1332.36187227185	3776.16675608554	1.73140395042051	0.225758791004024	7.66926480568212	1.72984980062412e-14	1.43623540095436e-12	Up	protein_coding
Gfpt2|MSTRG.2986	63.2682325280181	73.5029345499212	406.597398073721	389.795654939558	221.209892645814	-2.54632754712188	0.332763286132873	-7.65206876249299	1.97771427095118e-14	1.63334084948556e-12	Down	protein_coding
.|MSTRG.12660	89.7258570397348	130.505210323329	1.35532466024573	2.52023052762645	81.7758891775379	5.8631503297647	0.767440765925833	7.63987344702943	2.17435352120116e-14	1.78628863749625e-12	Up	newAssembly
Sned1|MSTRG.655	884.604923891744	1372.55479822812	4506.45449531707	4508.69241392372	2435.06727227981	-1.99928844600557	0.261918963121199	-7.63323289837717	2.28938751327459e-14	1.87094501019388e-12	Down	protein_coding
Coro6|MSTRG.3580	87.4251940387159	259.510360757885	10.8425972819659	2.52023052762645	104.017654480803	4.64748678201092	0.610213352506027	7.61616697328008	2.61319606069198e-14	2.12444673496568e-12	Up	protein_coding
Col1a1|MSTRG.3897	3365.86997049056	3007.62007699167	10530.8726101094	9539.07254706612	5752.2117149717	-1.65471231869793	0.217428684327418	-7.61036807915444	2.7331641490945e-14	2.21046420742052e-12	Down	protein_coding
Bnc2|MSTRG.15532	138.03978006113	135.005389989651	651.233499248076	567.891945558494	352.359842680856	-2.15853785666247	0.284044218689711	-7.59930220238156	2.97731770583059e-14	2.39551299331493e-12	Down	protein_coding
A2m|MSTRG.19054	17.2549725076413	22.5008983316085	177.547530492191	204.978749580285	128.223152793906	-3.27952532526349	0.4321224405619	-7.5893427821037	3.21532134682499e-14	2.57374107192776e-12	Down	protein_coding
mt-Tq|MSTRG.23679	248.471604110035	889.535514042924	52.8576617495837	42.0038421271075	282.286103416546	3.57959023426257	0.473017332640347	7.56756674069758	3.8027981423429e-14	3.028463071624e-12	Up	Mt_tRNA
Il33|MSTRG.11341	5.7516575025471	4.50017966632171	137.565453014942	200.778365367574	72.9439484901855	-5.02567553696836	0.66443779233197	-7.56380144983897	3.91457118025277e-14	3.10165185546017e-12	Down	protein_coding
Acox1|MSTRG.4385	10915.4956083339	12927.5161214535	3885.71580092452	3586.28804081244	9928.27609660636	1.67387036369106	0.221619726515599	7.55289427529027	4.25690547871039e-14	3.35586048571669e-12	Up	protein_coding
Ndufs2|MSTRG.1190	4152.69671683901	5247.20949093111	1415.63660762667	1379.40617545421	3093.2130273844	1.7494906848427	0.231802312332684	7.54733922728009	4.44240411744072e-14	3.48449677734333e-12	Up	protein_coding
1300010F03Rik|MSTRG.7210	1873.89001432985	1863.07438185719	588.888564876772	553.610639235277	1339.60803143869	1.7094362300895	0.226609219464341	7.54354228892481	4.57374426145095e-14	3.5695787088494e-12	Up	protein_coding
Ndufa4l2|MSTRG.2471	140.340443062149	60.0023955509561	716.966745269994	636.77824664695	448.259180885399	-2.74228345076703	0.363644232398841	-7.54111630666348	4.65965291248519e-14	3.61853344830753e-12	Down	protein_coding
Gm13910|MSTRG.12718	2046.43973940626	1620.06467987581	357.128047974751	475.483492878857	1388.14375631709	2.14012211489106	0.284523217009686	7.52178376648328	5.40338986242887e-14	4.1753223941907e-12	Up	pseudogene
mt-Nd4|MSTRG.23690	46435.4316810638	87885.5087634854	14822.5081467775	12670.0389392207	41041.550767583	2.2885309942358	0.305800014859878	7.48375043501693	7.22310612440557e-14	5.55396371900722e-12	Up	protein_coding
Oasl2|MSTRG.17522	46.0132600203768	60.0023955509561	399.820774772492	305.787970685343	163.281729958841	-2.74373408748033	0.366786316284956	-7.48047014204511	7.40571930607774e-14	5.65922370524919e-12	Down	protein_coding
Atp1a3|MSTRG.19610	3.45099450152826	16.5006587765129	210.075322338089	169.695522193514	90.9005099478005	-4.32929789957888	0.578783485430669	-7.47999555715982	7.43251239397838e-14	5.65922370524919e-12	Down	protein_coding
Gja1|MSTRG.1749	101.229172044829	76.503054327469	438.447527589495	466.242647610894	330.822493888253	-2.34023599460894	0.313355500269663	-7.46830993103684	8.12313396027336e-14	6.15504844591781e-12	Down	protein_coding
Glb1l2|MSTRG.22389	185.203371582017	208.508324539572	820.649081778793	782.111540406743	381.745429619459	-2.02743876947956	0.271515356850492	-7.46712374945318	8.19666775934331e-14	6.18076265969033e-12	Down	protein_coding
Stat2|MSTRG.2503	129.987459557564	135.005389989651	613.284408761195	556.130869762904	300.519198006243	-2.14285720348243	0.28749248642397	-7.45361115393575	9.08194134409112e-14	6.78277619329753e-12	Down	protein_coding
Ccdc90a|MSTRG.5778	1364.29315960417	1336.55336089755	370.003632247086	400.716653892606	900.646934192755	1.8096219716453	0.242768297851864	7.45411154445513	9.04754296082095e-14	6.78277619329753e-12	Up	protein_coding
Ndufa10|MSTRG.636	3660.35483462097	5016.20026805993	1256.3859600478	1260.11526381323	2814.07611775208	1.78537808532991	0.24012461636172	7.43521473300531	1.04398231774124e-13	7.75977142743951e-12	Up	protein_coding
Egfr|MSTRG.2697	676.394922299539	907.536232708211	2768.92828088204	2807.53680777587	1797.23588072301	-1.81740934202147	0.244807304405839	-7.42383625534547	1.13775807054283e-13	8.41671361284503e-12	Down	protein_coding
Ppif|MSTRG.6550	816.735365361688	751.530004275725	228.372205251406	189.017289571984	566.669657497663	1.9085292095417	0.257778354034867	7.40376055502145	1.32381033949766e-13	9.71344001780848e-12	Up	protein_coding
Ifit1|MSTRG.11382	42.5622655188485	69.0027548835995	381.523891859174	334.350583331776	168.059433191203	-2.69678577664696	0.364253704053393	-7.40359191035615	1.32549344851894e-13	9.71344001780848e-12	Down	protein_coding
Mme|MSTRG.14052	2236.24443699031	2551.60187080441	664.10908352041	734.22716038184	1492.94250333444	1.7757130158588	0.239916894888164	7.40136711375222	1.34789521878508e-13	9.83144694860572e-12	Up	protein_coding
Coq5|MSTRG.17543	1273.41697106393	2853.11390844796	395.754800791755	377.194502301426	1179.60250439622	2.41542937201635	0.328448867155346	7.35404994066834	1.92289836617716e-13	1.39602421384462e-11	Up	protein_coding
Trim30a|MSTRG.20449	34.5099450152826	36.0014373305737	235.826490882758	320.909353851102	130.062717732147	-2.98159050413963	0.405616302238024	-7.35076595217807	1.97074238346856e-13	1.42413508627596e-11	Down	protein_coding
Tgfbr2|MSTRG.23554	582.067739257767	483.019284185197	1919.13971890796	1736.43883353463	1119.52548930648	-1.77773821736255	0.241933329308105	-7.34805007001982	2.01119166628146e-13	1.44666777506854e-11	Down	protein_coding
Gpd2|MSTRG.12298	1534.54222167957	1722.06875231244	495.371163319816	472.963262351231	930.521620193208	1.74926103482238	0.238534086923795	7.33337971684197	2.2441990525922e-13	1.60686711063815e-11	Up	protein_coding
Gucy1a3|MSTRG.14130	5.7516575025471	12.0004791101912	155.86233592826	161.294753768093	74.857285219983	-4.20385640808994	0.573616786691302	-7.32868442072336	2.32422963887042e-13	1.65657079603326e-11	Down	protein_coding
Pcolce2|MSTRG.23274	5.7516575025471	18.0007186652868	165.34960854998	202.458519052658	82.0215020236095	-4.01006752283567	0.547541069666183	-7.32377486364716	2.41091032577219e-13	1.71054087613537e-11	Down	protein_coding
Uqcrfs1|MSTRG.5664	3312.95472146713	3079.62295165282	981.932716348035	793.03253935979	2502.78478186941	1.84824697603277	0.252664392263592	7.31502749348465	2.57328699589406e-13	1.81748582438509e-11	Up	protein_coding
Oas2|MSTRG.17608	9.20265200407536	6.00023955509561	127.400518063099	189.017289571984	74.0973769056621	-4.35110768824081	0.596138060302665	-7.29882552043684	2.90290465003374e-13	2.04105579650345e-11	Down	protein_coding
Sbsn|MSTRG.19788	32.2092820142638	21.0008384428346	210.075322338089	204.138672737743	138.272444087429	-2.94142306914215	0.403818902745996	-7.28401530770419	3.2402822300436e-13	2.26805225689464e-11	Down	protein_coding
Mup6|MSTRG.15414	2.30066300101884	0	401.85376176286	268.824589613488	113.431164994694	-8.0213231969006	1.10181844768615	-7.28007705239062	3.33629565319486e-13	2.32483209154994e-11	Down	protein_coding
Aspn|MSTRG.5829	70.1702215310746	93.0037131039819	401.85376176286	418.358267585991	229.953598339319	-2.33712547617421	0.321132050267156	-7.27777085541573	3.39381142768907e-13	2.35440011443549e-11	Down	protein_coding
Hsd17b4|MSTRG.10591	2977.05792331838	4014.16026235896	1049.0212870302	1011.45251842075	2374.08138148555	1.76211196727171	0.242144458629546	7.27711043748286	3.41046062834319e-13	2.35548141361986e-11	Up	protein_coding
Ivns1abp|MSTRG.960	1756.55620127788	1602.06396121053	501.470124290922	525.048026588844	1077.85335460503	1.71056753456618	0.235207872745705	7.27257771858496	3.52691541302725e-13	2.4251816159446e-11	Up	protein_coding
Colec12|MSTRG.10258	82.8238680366783	78.0031142162429	391.011164480895	420.038421271075	222.403932390309	-2.33238771427425	0.321322884152189	-7.25870403045912	3.9081655225016e-13	2.67555068599682e-11	Down	protein_coding
Cxcl16|MSTRG.3425	24.1569615106978	30.001197775478	233.793503892389	204.978749580285	133.634233922922	-3.02830850300752	0.41723131275946	-7.25810458227373	3.92552004881211e-13	2.67569617650254e-11	Down	protein_coding
Afg3l2|MSTRG.10739	1672.5820017407	2371.59468415154	578.045967594806	529.248410801555	1327.88223623363	1.8678323835924	0.257448705578565	7.25516323492407	4.01177723710829e-13	2.71081519021746e-11	Up	protein_coding
Idh3b|MSTRG.13010	6272.75767227787	11152.945273034	2096.00958707003	2112.79325899351	5641.98708022764	2.04952856653694	0.282472750297358	7.25566825252847	3.99683600558205e-13	2.71081519021746e-11	Up	protein_coding
Rbp4|MSTRG.11425	996.187079441158	757.530243830821	3969.06826752964	2983.95294470972	2686.04074369933	-1.9862959297228	0.274397397313064	-7.23875645021739	4.52817332349342e-13	3.04656281924176e-11	Down	protein_coding
Spon2|MSTRG.16893	3.45099450152826	3.0001197775478	173.481556511454	119.290911640985	89.2233987637705	-5.4947350958689	0.760781687662152	-7.22248601008519	5.10456575016172e-13	3.41962089245812e-11	Down	protein_coding
Ldhb|MSTRG.19268	1582.85614470096	2671.60666190632	552.294799050137	422.558651798702	1353.22096054827	2.12422413489889	0.294516917361149	7.21257085647842	5.49052432598852e-13	3.6624612907844e-11	Up	protein_coding
Fbxw17|MSTRG.5833	23.0066300101884	9.00035933264341	198.555062726	187.3371358869	92.22796010971	-3.54941976020567	0.492494816701994	-7.20701952555454	5.71898056429454e-13	3.79861989906696e-11	Down	protein_coding
Flrt2|MSTRG.5217	31.0589505137543	34.5013774417998	269.709607388901	261.263898030609	122.004118263425	-3.02177150944401	0.419432734617017	-7.20442459552704	5.82894681297313e-13	3.85525554252956e-11	Down	protein_coding
Rara|MSTRG.4038	77.0722105341312	121.504850990686	540.096877107925	483.884261304279	240.262101169875	-2.37653167355018	0.330077535134414	-7.19991947522998	6.02481295094358e-13	3.96798756756449e-11	Down	protein_coding
Ndufaf4|MSTRG.15076	659.139949791898	1332.05318123123	187.034803113911	203.298595895201	613.702204848061	2.34961268155165	0.326440318025217	7.19767918302954	6.12460374127456e-13	4.01676217636784e-11	Up	protein_coding
Ndufv2|MSTRG.9999	1282.619623068	1588.56342221156	368.64830758684	311.668508583138	1027.19741060841	2.0761846615005	0.288938581343935	7.18555705452548	6.69337160465989e-13	4.37141578983834e-11	Up	protein_coding
Apoo|MSTRG.24079	991.58575343912	781.531202051203	243.280776514109	250.342899077561	701.617654782902	1.84609878497929	0.257222904097397	7.17703888562066	7.12374314178852e-13	4.63310444584071e-11	Up	protein_coding
Cmbl|MSTRG.7442	990.435421938611	714.028507056377	211.430646998335	237.741746439429	679.778591100182	1.9262594825411	0.268433623205275	7.17592475763761	7.18200477714398e-13	4.65161462931288e-11	Up	protein_coding
Hibch|MSTRG.260	2079.79935292103	4140.16529301597	663.431421190287	709.024855105575	1730.05728893177	2.17966225328755	0.303876089221542	7.1728652914789	7.34441136614253e-13	4.73714533116193e-11	Up	protein_coding
Tmem176b|MSTRG.18489	381.910058169128	385.515391414893	1310.59894645763	1243.31372696238	701.380906277573	-1.73480390773649	0.243046387048209	-7.1377481838164	9.48722259991381e-13	6.09407644288291e-11	Down	protein_coding
9530008L14Rik|MSTRG.5764	188.654366083545	93.0037131039819	0.677662330122867	1.6801536850843	54.748352681592	6.96168726031943	0.97543894259685	7.1369790115061	9.54044057734055e-13	6.10314495785691e-11	Up	protein_coding
Ddo|MSTRG.1661	423.321992187467	573.022877511631	126.722855732976	90.7282989945523	338.943679193009	2.19044488677544	0.307097585182809	7.1327323706291	9.8395764155333e-13	6.26881421510446e-11	Up	protein_coding
Col5a2|MSTRG.237	824.787685865254	1107.04419791514	3224.99502905473	3128.44616162697	1728.62928896658	-1.71892415052041	0.241632968042112	-7.11378155244456	1.12905808144879e-12	7.16401121680251e-11	Down	protein_coding
C1qtnf6|MSTRG.7777	27.6079560122261	4.50017966632171	242.603114183987	199.938288525032	102.504130497321	-3.72300758709653	0.523964441789787	-7.10545848183757	1.19923753797323e-12	7.57850151021222e-11	Down	protein_coding
S100a16|MSTRG.14319	69.0198900305652	37.5014972193476	292.750126613079	370.473887561089	200.040994845857	-2.61970193456739	0.369724704354652	-7.08554744574084	1.38495708996762e-12	8.71685291020349e-11	Down	protein_coding
Pdk2|MSTRG.3900	2039.5377504032	1747.5697704216	634.969603325127	558.65110029053	1359.63912620347	1.66567551835805	0.235461774789715	7.07408036759099	1.50443082724736e-12	9.43078746285301e-11	Up	protein_coding
Sod2|MSTRG.9152	3868.56483621318	5740.72919433772	1391.24076374225	1334.04202595694	3175.97099479762	1.81764439173118	0.257157048131641	7.06822700344853	1.56925697626362e-12	9.79781285699953e-11	Up	protein_coding
4933403F05Rik|MSTRG.10754	1970.51786037264	2056.58210750902	586.17791555628	688.022934042022	1348.96057396366	1.66059472974146	0.235161289966743	7.06151395060091	1.64698205691125e-12	1.02421286559075e-10	Up	protein_coding
Cygb|MSTRG.4399	93.176851541263	43.5017367744432	513.668046233134	357.872734922956	240.124714354865	-2.65645886755716	0.37674699602316	-7.05104193423711	1.77582962769184e-12	1.09995732772388e-10	Down	protein_coding
Parp9|MSTRG.8716	109.281492548395	76.503054327469	432.348566618389	471.283108666147	247.096152086382	-2.27344003064055	0.323224517213318	-7.03362495593165	2.01235588202309e-12	1.24153608547425e-10	Down	protein_coding
Bmp1|MSTRG.7129	150.693426566734	100.504012547851	602.441811479229	541.849563439687	287.057204622066	-2.17998440851477	0.31006655697786	-7.03069827898411	2.05502460547245e-12	1.26286925459919e-10	Down	protein_coding
Hspa9|MSTRG.10437	8474.4921642529	10057.901554229	3271.07606750308	3104.92401003579	6851.40878837698	1.53918381158342	0.219617140049776	7.00848672938077	2.40909467765753e-12	1.47464936562966e-10	Up	protein_coding
Sp100|MSTRG.561	47.1635915208862	70.5028147723734	330.021554769836	341.071198072113	161.066549069094	-2.5235605897714	0.360121889123278	-7.00751791543426	2.42582964993721e-12	1.47909277366679e-10	Down	protein_coding
Ndufab1|MSTRG.20654	2126.96294444192	2139.08540139158	646.489862937216	661.140475080673	1636.55938379599	1.70600342557295	0.243483880931827	7.00663805359098	2.44112685282926e-12	1.48262836754132e-10	Up	protein_coding
Pdcd4|MSTRG.11616	278.38022312328	252.010061314016	992.775313630001	861.918840448247	611.683185904779	-1.80496518348256	0.257764683864075	-7.00237579650111	2.5165795827338e-12	1.52253064755395e-10	Down	protein_coding
Uqcrc2|MSTRG.20631	5703.34357952571	4462.67816910236	1665.01634511189	1640.67007348482	4054.16742817583	1.6209474034478	0.23251009765496	6.97151401077322	3.13548086024091e-12	1.88964172770272e-10	Up	protein_coding
Gnao1|MSTRG.21856	399.165030676769	322.512876086389	73.1875316532697	80.6473768840465	194.223587591427	2.23298246623512	0.320596536411086	6.96508605873356	3.28203060655537e-12	1.97035445145088e-10	Up	protein_coding
Gpnmb|MSTRG.18491	95.4775145422819	115.50461143559	469.619994775147	430.119343381581	277.66085312962	-2.09733186343502	0.301268134826077	-6.96167838874103	3.36242428239423e-12	2.01088431509163e-10	Down	protein_coding
.|MSTRG.21914	821.336691363726	532.521260514735	157.217660588505	161.294753768093	392.007155671313	2.08975377603575	0.300584428885719	6.95230216609213	3.59372611768904e-12	2.1410103424049e-10	Up	newAssembly
Fxyd5|MSTRG.19795	96.6278460427913	183.007306430416	692.570901385571	647.699245599998	385.731738429832	-2.27116143847714	0.327000751064989	-6.94543187157929	3.77304278114577e-12	2.23929371752488e-10	Down	protein_coding
Popdc3|MSTRG.1729	100.07884054432	108.004311991721	3.38831165061434	10.920998953048	70.9358757438073	3.90613782634416	0.563389986838412	6.93327520473752	4.11207124722569e-12	2.43126212492219e-10	Up	protein_coding
Picalm|MSTRG.20278	4994.7393752119	5137.70511905062	1774.11998026167	1792.72398198495	3937.64288957587	1.50624626035196	0.217751194337636	6.91728128028743	4.60393403336921e-12	2.71180401233434e-10	Up	protein_coding
Gm10053|MSTRG.11286	238.11862060545	150.00598887739	25.751168544669	35.2832273867703	158.336300878298	2.68088277106776	0.387989455152513	6.90967946542245	4.85750000213006e-12	2.83972724843626e-10	Up	protein_coding
Clpx|MSTRG.23018	1610.46410071319	1921.57671751937	515.701033223502	596.454558204927	1167.54319082627	1.66722955478322	0.241279076126453	6.909963273854	4.84779192303914e-12	2.83972724843626e-10	Up	protein_coding
Sparc|MSTRG.3114	25151.9982586385	26084.5414058894	78283.5523757937	67017.9701906426	43678.2227004063	-1.50381818681517	0.217770748904339	-6.9055104709024	5.00232185059124e-12	2.91347917036861e-10	Down	protein_coding
Retn|MSTRG.21066	576.31608175522	405.016169968954	2416.54386921815	1859.09005254578	1405.71232562715	-2.12156242880646	0.307353477802921	-6.90267910411228	5.10308195557630e-12	2.9611154737766e-10	Down	protein_coding
Pcdh18|MSTRG.13947	11.5033150050942	21.0008384428346	153.829348937891	199.938288525032	80.9548057776228	-3.47200530504089	0.503197052368831	-6.89989197809529	5.20420972475982e-12	3.00861146643615e-10	Down	protein_coding
Eci2|MSTRG.5722	1203.24674953285	1335.05330100877	432.348566618389	374.674271773799	1045.45067674965	1.65206009530673	0.239547476655718	6.89658734197855	5.32666209299499e-12	3.06803943208704e-10	Up	protein_coding
Mrpl15|MSTRG.2	842.042658372896	1033.54126336522	277.841555350376	284.786049621789	676.380303087723	1.73633127095058	0.251855578406822	6.89415450685743	5.41861057511171e-12	3.1095254583426e-10	Up	protein_coding
Serpina3l-ps|MSTRG.5297	17.2549725076413	13.5005389989651	181.613504472928	151.213831657587	76.9282743212387	-3.42427782147903	0.496916054143271	-6.8910589483425	5.53785828542024e-12	3.15476021814323e-10	Down	pseudogene
Cidec|MSTRG.18944	24446.8450488262	12551.0010893712	4759.90020678302	4237.34759378261	13861.2296549739	2.03995390367633	0.296026379835487	6.89112201692974	5.53540326938537e-12	3.15476021814323e-10	Up	protein_coding
Otop1|MSTRG.16988	199.00734958813	229.509162982407	44.7257137881093	42.8439189696497	198.090773408344	2.28809888477128	0.33211642142918	6.88944820892932	5.60092107782843e-12	3.17908280377542e-10	Up	protein_coding
Irgm2|MSTRG.3134	134.588785559602	228.009103093633	763.047783718349	822.435228848766	395.509877976898	-2.13566361117872	0.310084352399013	-6.88736337275921	5.68359145012604e-12	3.21431807771802e-10	Down	protein_coding
Vcan|MSTRG.6175	536.05447923739	780.031142162429	2137.34698920752	2416.06099915123	1250.90959165235	-1.79271962237202	0.260757101100836	-6.87505580789062	6.19655955994866e-12	3.49177249715663e-10	Down	protein_coding
Atp5f1|MSTRG.14571	3298.00041196051	2734.60917723482	1039.53401440848	942.566217332293	2478.43331196602	1.60583263294937	0.233802774336454	6.86832154796632	6.49616678721384e-12	3.64743407847557e-10	Up	protein_coding
Arl4a|MSTRG.4798	2464.01007409118	3244.62953941795	849.788561974076	741.787851964719	1958.87310623067	1.842053870265	0.268758528840214	6.8539364246936	7.1845020895198e-12	4.01945853459909e-10	Up	protein_coding
Ndrg1|MSTRG.7636	299.086190132449	354.014133750641	1147.95998722814	992.13075104228	800.311568469114	-1.71461848817911	0.250632574792076	-6.8411637617399	7.8552394960007e-12	4.37901547475268e-10	Down	protein_coding
Igsf10|MSTRG.14039	96.6278460427913	117.004671324364	466.909345454656	440.200265492087	247.702014090712	-2.09082278368901	0.306186306969097	-6.82859662924126	8.57493039030906e-12	4.76320599510086e-10	Down	protein_coding
Gm5077|MSTRG.19093	234.667626103922	532.521260514735	1923.88335521882	1875.05151255408	1012.17051419552	-2.3124579211238	0.339706001408168	-6.80723305310495	9.94936891782838e-12	5.5070815403682e-10	Down	protein_coding
Pcyox1|MSTRG.18751	3995.10130126922	2760.11019534398	1013.10518353369	1057.65674476057	2166.19691761779	1.70637302473266	0.250907089749303	6.8008162959349	1.04028005312801e-11	5.7377142576944e-10	Up	protein_coding
H2-Q10|MSTRG.9652	6.90198900305652	18.0007186652868	144.342076316171	143.653140074708	84.3218382851153	-3.5826683832273	0.527548180842974	-6.79116811189174	1.11229218619154e-11	6.11329885009286e-10	Down	protein_coding
H2-T23|MSTRG.9725	9.20265200407536	4.50017966632171	133.499479034205	157.934446397924	61.4104463822794	-4.368497814448	0.643846715349114	-6.78499666194503	1.16089195479891e-11	6.3580219377039e-10	Down	protein_coding
Tap1|MSTRG.9581	27.6079560122261	31.5012576642519	280.552204670867	180.616521146562	109.509549917704	-2.97036926098076	0.438054916161389	-6.78081480516112	1.19499981032344e-11	6.49921673844551e-10	Down	protein_coding
Prkce|MSTRG.10163	699.401552309728	657.026231282969	203.976361366983	178.096290618936	429.927575321715	1.82708019399454	0.269442709848544	6.7809598375163	1.19380064007845e-11	6.49921673844551e-10	Up	protein_coding
Ptgr2|MSTRG.5122	2444.45443858252	3463.63828317894	923.653755957468	921.56429626874	2053.64105863986	1.67839254634497	0.24756376966761	6.77963721669955	1.20478024139343e-11	6.52965791246878e-10	Up	protein_coding
Lox|MSTRG.10603	2878.12941427457	3172.6266647568	8271.54640147972	8529.30018233046	6207.69626415688	-1.47351353599248	0.218013731578594	-6.75881067363537	1.39129053949938e-11	7.51441315953141e-10	Down	protein_coding
6330406I15Rik|MSTRG.18139	224.314642599337	354.014133750641	1020.55946916504	1079.49874266666	777.125600595026	-1.86544626282085	0.276996121086604	-6.73455734868433	1.64429741034149e-11	8.85028906138631e-10	Down	protein_coding
Reep6|MSTRG.2061	1837.07940631354	3439.63732495856	683.08362876385	623.337017166276	1747.72005812038	2.01315061728017	0.299157937870747	6.72939060754578	1.70375119571684e-11	9.13878089826261e-10	Up	protein_coding
Efemp2|MSTRG.11011	295.635195630921	249.009941536468	994.130638290247	882.920761511801	543.448099551475	-1.78310327498987	0.265175620670856	-6.72423532177984	1.76516962190485e-11	9.43579884531263e-10	Down	protein_coding
Tram2|MSTRG.91	152.994089567753	189.007545985512	668.85271983127	598.974788732554	384.318142797532	-1.89433438161932	0.281918756312138	-6.71943366379614	1.82432212529382e-11	9.71871810706869e-10	Down	protein_coding
Nipsnap1|MSTRG.2616	189.804697584054	108.004311991721	14.2309089325802	21.0019210635538	98.6571186594512	3.09566689037591	0.460919216204099	6.71628949617307	1.86410274819788e-11	9.8968638764016e-10	Up	protein_coding
Fam13a|MSTRG.18578	1416.0580771271	1512.06036788409	520.444669534362	453.641494972761	995.356777637601	1.58703251288489	0.23634366284996	6.71493575815655	1.88149093794885e-11	9.92918691293991e-10	Up	protein_coding
Ndufa9|MSTRG.19150	2338.62394053565	3444.13750462488	938.562327220171	803.113461470296	2028.62857205719	1.73043029428514	0.25770294062611	6.71482556652603	1.88291327197784e-11	9.92918691293991e-10	Up	protein_coding
Ang|MSTRG.6778	179.45171407947	316.512636531293	1050.37661169044	924.084526796366	648.149658457106	-1.99960415336664	0.298647683980775	-6.69552874716203	2.14893195360691e-11	1.12938312672897e-09	Down	protein_coding
Trpv2|MSTRG.3254	395.714036175241	244.509761870146	75.8981809737612	59.6454558204927	282.180747303762	2.23990325422151	0.334705754250689	6.6921563964026	2.19905652310572e-11	1.15184809628044e-09	Up	protein_coding
Mxra8|MSTRG.16582	164.497404572847	139.505569655973	610.573759440704	555.290792920362	307.839546415867	-1.93640897414837	0.289388368384212	-6.69138495427523	2.21068264840934e-11	1.15406506551911e-09	Down	protein_coding
mt-Tl1|MSTRG.23677	248.471604110035	400.515990302632	71.832206993024	45.3641494972761	226.411811672105	2.45978854939308	0.367836409105159	6.68718073715717	2.2751083399557e-11	1.18373886927895e-09	Up	Mt_tRNA
Osmr|MSTRG.7360	797.179729853028	900.035933264341	2493.11971252203	2395.05907808767	1561.14501726391	-1.52686381355312	0.22910220224711	-6.66455319319121	2.65471741486171e-11	1.37666060227829e-09	Down	protein_coding
Dhrs9|MSTRG.12370	239.268952105959	231.009222871181	58.2789603905666	41.1637652845654	214.471772641898	2.23513837082128	0.336024217766163	6.65171809841603	2.89691167659857e-11	1.49728127019957e-09	Up	protein_coding
.|MSTRG.17758	13.803978006113	30.001197775478	125.36753107273	167.175291665888	210.493358714623	-2.77675208456066	0.418135973086645	-6.64078735934369	3.12011895518932e-11	1.60732464592574e-09	Down	newAssembly
Acsl1|MSTRG.21410	31601.9069819948	39195.0648337733	12204.6985655128	12334.0082022039	22342.153263694	1.52860041866763	0.230550411859433	6.63022202536605	3.35182321088829e-11	1.72100685851169e-09	Up	protein_coding
Hspa12a|MSTRG.11645	88.5755255392254	136.505449878425	467.587007784779	499.005644470038	257.063950613776	-2.11121469667798	0.318638083690977	-6.62574502150689	3.45501112871196e-11	1.76817274452672e-09	Down	protein_coding
Col5a1|MSTRG.11985	1266.51498206087	981.039167258132	3466.24281857847	3329.22452699454	1953.01537692081	-1.59523778688557	0.240886933599495	-6.62235083924414	3.53530735521471e-11	1.80335334991982e-09	Down	protein_coding
Eci1|MSTRG.9294	957.075808423838	760.530363608368	262.932984087673	235.221515911802	671.915620036679	1.78598351937933	0.269739133940188	6.62115093679863	3.56412809003993e-11	1.81213274779913e-09	Up	protein_coding
.|MSTRG.23627	2085.55101042358	2578.60294880234	803.029861195598	765.310003555899	1507.67849072584	1.57182092232464	0.237640026174202	6.61429367615207	3.73329947104577e-11	1.89198283907641e-09	Up	newAssembly
mt-Co3|MSTRG.23686	4284.98483939759	7323.29237699419	1559.30102161272	1113.94189321089	3885.20060678858	2.11796693043292	0.321157977777872	6.59478224731444	4.25880471075572e-11	2.1513165932099e-09	Up	protein_coding
Letm1|MSTRG.16910	1027.24602995491	2901.11582488873	409.308047394212	283.105895936705	1098.87973621101	2.50244726121435	0.379843431885295	6.5881019682079	4.45484669371472e-11	2.24308716265139e-09	Up	protein_coding
Pros1|MSTRG.8868	129.987459557564	156.006228432486	515.701033223502	564.531638188325	298.676573731882	-1.920613836908	0.291715770351625	-6.58385329868505	4.58409452423679e-11	2.30074377584605e-09	Down	protein_coding
Ermp1|MSTRG.11338	1226.25337954304	1980.07905318155	473.685968755884	436.839958121918	1116.99576434329	1.81484560677662	0.27584747504774	6.57916338172948	4.73102687927886e-11	2.36687815893153e-09	Up	protein_coding
Lctl|MSTRG.22990	1069.80829547376	1165.54653357732	382.201554189297	331.83035280415	580.741723672965	1.64536357360337	0.250674258103548	6.56375164347235	5.24705674261547e-11	2.6166552298877e-09	Up	protein_coding
Itih5|MSTRG.11767	4899.26186066962	6979.77866246497	1800.54881113646	1916.21527783865	3841.60618135989	1.67612364122605	0.255484120866097	6.56057854219649	5.35994138049688e-11	2.66443710217121e-09	Up	protein_coding
Zfp395|MSTRG.7047	173.700056576922	127.505090545782	621.41635672267	529.248410801555	344.146237488746	-1.92845167483027	0.294429533292557	-6.54979021046129	5.76179675059333e-11	2.85510747555591e-09	Down	protein_coding
Adamts19|MSTRG.10651	2.30066300101884	7.50029944386951	112.491946800396	104.169528475227	63.5464410379126	-4.5460993127507	0.69600954107495	-6.53166234722801	6.5043664328458e-11	3.21286884969272e-09	Down	protein_coding
.|MSTRG.114	15596.1944839067	25841.531703908	6188.41239868203	5088.34543527781	14628.0219529436	1.87746557643753	0.287532195683086	6.52958383313305	6.59526883757367e-11	3.2474937314097e-09	Up	newAssembly
Gm16567|MSTRG.19094	63.2682325280181	114.004551546817	441.83583924011	616.616402425939	268.604766223722	-2.58737535203	0.396468224055924	-6.52605983289354	6.75223559337229e-11	3.31432847097321e-09	Down	processed_transcript
H2-Q8|MSTRG.9644	18.4053040081507	21.0008384428346	185.679478453666	149.533677972503	79.8105701516294	-3.09561701468509	0.474918222388116	-6.51821064923313	7.11510274071818e-11	3.48149337554452e-09	Down	processed_transcript
Fbln2|MSTRG.18832	599.322711765408	601.524015398335	1772.0869932713	1717.11706615616	1032.1385418864	-1.53891457576096	0.236136615964474	-6.51705187471854	7.1702634742557e-11	3.49752008030179e-09	Down	protein_coding
Epb4.1|MSTRG.16090	914.513542904989	1009.54030514484	298.171425254062	292.346741204668	590.935799072279	1.70357689079278	0.261435583519746	6.51623955644168	7.20918109292376e-11	3.50554852583947e-09	Up	protein_coding
Mr1|MSTRG.998	52.9152490234333	70.5028147723734	297.493762923939	302.427663315174	176.727671394958	-2.28966876286501	0.351748220154447	-6.50939686875929	7.54531362585987e-11	3.65760249646108e-09	Down	protein_coding
Slc22a23|MSTRG.5701	368.106080163014	294.011738199685	73.8651939833926	84.0076842542151	205.657827454042	2.07202243020635	0.318820273340488	6.4990297150693	8.08396947663441e-11	3.9065845065259e-09	Up	protein_coding
Lrpprc|MSTRG.10148	1475.87531515359	1639.56545842988	545.518175748908	526.728180273929	1108.70743946694	1.53833976172094	0.236763869998483	6.49735857810905	8.17424714215698e-11	3.93801924820766e-09	Up	protein_coding
Fap|MSTRG.12338	17.2549725076413	37.5014972193476	190.423114764526	218.419979060959	102.251516694268	-2.92902270036594	0.450848311249948	-6.49669218510636	8.21052110982441e-11	3.94332381548459e-09	Down	protein_coding
Adora1|MSTRG.881	1028.39636145542	1425.05689433521	402.531424092983	332.670429646692	738.149035047129	1.7367496412931	0.267349124860901	6.49618599723005	8.23817972602268e-11	3.94447077740761e-09	Up	protein_coding
Slit3|MSTRG.2888	680.996248301577	657.026231282969	2102.10854804114	1782.64305987444	1165.13049874957	-1.53766614983288	0.236844286478756	-6.49230839676939	8.45309925248569e-11	4.03499774409936e-09	Down	protein_coding
Mmp14|MSTRG.6822	163.347073072338	100.504012547851	638.357914975741	490.604876044616	317.515570066686	-2.08946689006897	0.322145700963002	-6.4860927332659	8.80909590851464e-11	4.19210908646357e-09	Down	protein_coding
Pdp2|MSTRG.21918	568.263761251654	756.030183942047	195.844413405509	178.936367461478	384.479825274297	1.81891154707412	0.280740276729973	6.47898323767638	9.23427607327484e-11	4.38108860874611e-09	Up	protein_coding
Slc25a42|MSTRG.21550	1248.10967805272	1129.54509624675	410.663372054458	350.312043340077	788.88089328706	1.64318642721634	0.253682383520352	6.47733754474328	9.33551970399364e-11	4.41570081998899e-09	Up	protein_coding
L2hgdh|MSTRG.4943	791.428072350481	997.539826034645	272.420256709393	278.065434881452	564.56950188537	1.6994778665998	0.262467032914672	6.47501458650733	9.48027824703709e-11	4.4706242645922e-09	Up	protein_coding
Nat8l|MSTRG.16913	564.812766750125	468.018685297457	157.217660588505	144.49321691725	383.566621578618	1.77579825077049	0.274777983273971	6.46266571146608	1.02874388977795e-10	4.83664559504338e-09	Up	protein_coding
.|MSTRG.8578	16.1046410071319	9.00035933264341	166.027270880103	148.693601129961	63.7488950711277	-3.6209210516219	0.560781142268937	-6.4569237064063	1.06852730613894e-10	5.00860141787468e-09	Down	newAssembly
Retsat|MSTRG.18661	3128.90168138562	2643.10552401962	1054.44258567118	1059.33689844565	2505.48740363678	1.44956367281749	0.224645717403539	6.45266551070542	1.09899750459833e-10	5.13600360756748e-09	Up	protein_coding
Aqp11|MSTRG.20336	134.588785559602	123.00491087946	24.3958438844232	17.6416136933852	128.610908604267	2.60698424231714	0.404193296773066	6.44984531690745	1.11964368711507e-10	5.21687113796394e-09	Up	protein_coding
Dcun1d3|MSTRG.20620	1341.28652959398	1381.55515756076	402.531424092983	479.683877091568	861.748403261175	1.62657065219692	0.252272119527274	6.447682983141	1.13573011678481e-10	5.27607481931372e-09	Up	protein_coding
Plau|MSTRG.6516	56.3662435249616	28.5011378867041	267.676620398533	278.065434881452	130.172868717975	-2.66498423449609	0.413921727741673	-6.43837724836541	1.20757562297965e-10	5.5931892875636e-09	Down	protein_coding
Tmem119|MSTRG.17489	128.837128057055	109.504371880495	500.114799630676	426.759036011413	302.266090365612	-1.95637834294328	0.304752903105438	-6.41955605018935	1.3667232899923e-10	6.3115928501449e-09	Down	protein_coding
mt-Rnr2|MSTRG.23674	12087409.6284559	20668488.1739977	5090155.55505675	4810531.18337228	11112527.5336162	1.72615399101952	0.268918470135152	6.41887479930998	1.37285253989774e-10	6.32119625229019e-09	Up	Mt_rRNA
.|MSTRG.18085	277.22989162277	396.01581063631	55.5683110700751	84.0076842542151	204.092506079119	2.27314117273427	0.354262532673148	6.4165441250078	1.39402558527941e-10	6.39980745900772e-09	Up	newAssembly
Folh1|MSTRG.20258	2.30066300101884	3.0001197775478	95.5503885473243	126.011526381323	65.0730351599952	-5.40539579584377	0.842679381351655	-6.41453430030948	1.41253986193014e-10	6.44688149265132e-09	Down	protein_coding
Txlng|MSTRG.24411	1475.87531515359	2134.58522172526	458.099735163058	567.051868715952	1136.59081727949	1.8163016630954	0.283142237065391	6.41480296942038	1.41005106826082e-10	6.44688149265132e-09	Up	protein_coding
Apcdd1|MSTRG.10706	33.3596135147732	12.0004791101912	213.463633988703	202.458519052658	85.5408080879747	-3.16182531742511	0.492952207050207	-6.41406057667387	1.41693862316329e-10	6.4481034894915e-09	Down	protein_coding
Fbxo21|MSTRG.17576	646.486303286294	408.016289746501	121.979219422116	143.653140074708	345.374464106739	1.99296254429851	0.311077753249614	6.40663796584427	1.4876349475355e-10	6.73752813842898e-09	Up	protein_coding
Adamts15|MSTRG.22393	88.5755255392254	54.0021559958605	346.285450692785	340.231121229571	204.287748719344	-2.25509033060715	0.35200143333931	-6.40648053393965	1.4891711241963e-10	6.73752813842898e-09	Down	protein_coding
Fam46a|MSTRG.23187	322.092820142638	267.010660201755	903.323886053782	1006.4120573655	537.081712823867	-1.6943239539815	0.264780703933168	-6.39897065312266	1.56427901644872e-10	7.05688762073644e-09	Down	protein_coding
Gfm1|MSTRG.14080	1659.92835523509	1618.56461998704	622.771681382915	482.204107619195	1198.19369847905	1.56816786251846	0.246058052096141	6.37316214267084	1.8516993309018e-10	8.32944520347153e-09	Up	protein_coding
Plk3|MSTRG.15818	323.243151643147	135.005389989651	42.0150644676178	31.0828431740596	208.311500727289	2.64890370491756	0.416132159715693	6.3655347059149	1.94610561722874e-10	8.72895476417338e-09	Up	protein_coding
.|MSTRG.17481	6.90198900305652	7.50029944386951	118.590907771502	108.369912687937	57.0550437774204	-3.98376831177719	0.627723220829438	-6.34637716048367	2.20444411172578e-10	9.85936049854662e-09	Down	newAssembly
Cxcr7|MSTRG.595	26.4576245117167	18.0007186652868	165.34960854998	151.213831657587	107.236589538731	-2.81505728249144	0.443614060180173	-6.34573503226682	2.21365953923067e-10	9.87228907081471e-09	Down	protein_coding
Plod1|MSTRG.16405	783.375751846915	769.530722941012	2182.75036532576	2100.19210635538	1467.86751163096	-1.46356330227914	0.230658547108137	-6.34515096287759	2.22207441640625e-10	9.88158392184763e-09	Down	protein_coding
Nt5e|MSTRG.23214	78.2225420346406	90.0035933264341	323.922593798731	335.190660174318	253.097902786428	-1.97392492208995	0.311313943807948	-6.34062483018006	2.28835171913085e-10	1.01474096545209e-08	Down	protein_coding
Sfxn1|MSTRG.5865	2954.05129330819	3042.12145443347	1064.60752062302	1194.58927009494	2013.16259473899	1.4084295063155	0.222489072287491	6.3303311566493	2.44635584552975e-10	1.08173281566215e-08	Up	protein_coding
Bckdhb|MSTRG.23184	1255.01166705578	1323.05282189858	443.191163900355	457.841879185472	989.711665479552	1.51659855184807	0.240165933308666	6.3147946544896	2.70520433854059e-10	1.19281170961243e-08	Up	protein_coding
Plscr4|MSTRG.23256	34.5099450152826	21.0008384428346	191.100777094649	180.616521146562	101.268230869057	-2.72416117070961	0.43203133662655	-6.3054712465554	2.87318342071395e-10	1.26331042292744e-08	Down	protein_coding
Gm4459|MSTRG.20874	266.876908118185	286.511438755815	70.4768823327782	63.8458400332035	212.862848509432	2.04030103384533	0.323924492084068	6.29869331805825	3.00165203956846e-10	1.31608951364113e-08	Up	pseudogene
Cox7b|MSTRG.24178	3417.63488801349	4275.17068300562	1404.7940103447	1120.66250795123	3043.70307026748	1.60639844588958	0.255119070860413	6.29666155678542	3.04124291657456e-10	1.32971318444852e-08	Up	protein_coding
Aspa|MSTRG.3495	746.565143830614	843.033657490933	264.965971078041	266.304359085862	573.152496979729	1.58053145684378	0.25107694027982	6.29500843479419	3.0738314485225e-10	1.34020768379854e-08	Up	protein_coding
Gm15851|MSTRG.877	1221.652053541	1596.06372165543	432.348566618389	472.963262351231	888.249804975229	1.63765219440076	0.260245887198624	6.29271114340754	3.11968548890906e-10	1.35641144279614e-08	Up	processed_transcript
D14Ertd668e|MSTRG.6968	55.2159120244522	37.5014972193476	262.25532175755	264.624205400777	120.696255963344	-2.49491350257958	0.396721107744772	-6.28883478563148	3.19857651451812e-10	1.38468698638024e-08	Down	protein_coding
Fbn2|MSTRG.10645	70.1702215310746	61.50245543973	302.237399234799	296.547125417379	151.091227060061	-2.18138587662475	0.346876854645909	-6.28864638100892	3.2024601325086e-10	1.38468698638024e-08	Down	protein_coding
Rnf213|MSTRG.4467	477.387572711409	483.019284185197	1333.6394656818	1382.76648282438	775.478003332104	-1.50003025360446	0.238721744411754	-6.28359288049255	3.30836399541217e-10	1.42652634266267e-08	Down	protein_coding
Snai2|MSTRG.8380	51.7649175229239	70.5028147723734	266.321295738287	321.749430693644	152.041743790097	-2.27399762848288	0.362836880966862	-6.26727256177292	3.67426706074812e-10	1.57993483612169e-08	Down	protein_coding
Rbpms2|MSTRG.23027	487.740556215994	315.012576642519	95.5503885473243	105.009605317769	298.807427534164	2.00484270248258	0.32075282239903	6.25042887382134	4.09327112317344e-10	1.75527112531907e-08	Up	protein_coding
Lipa|MSTRG.11374	2755.04394372006	2803.61193211842	1038.17868974823	1073.61820476887	2573.06193299761	1.39630891079221	0.22356352148868	6.24569205876871	4.2192772238036e-10	1.80434789551645e-08	Up	protein_coding
Igfbp3|MSTRG.2677	196.706686587111	204.008144873251	727.80934255196	608.215634000517	480.61206895086	-1.73832761547375	0.278438657618789	-6.24312597374212	4.2891118121109e-10	1.82920071790271e-08	Down	protein_coding
Slc6a13|MSTRG.19052	131.137791058074	142.505689433521	12.8755842723345	21.0019210635538	67.270222038418	3.02593474586596	0.485164888962068	6.23692030216667	4.46269200761887e-10	1.89804249446657e-08	Up	protein_coding
Hspe1|MSTRG.291	1672.5820017407	1536.06132610448	531.287266816328	537.649179226977	1186.81670095064	1.58604612406958	0.254362292434109	6.23538225297458	4.50676233857398e-10	1.91157753648916e-08	Up	protein_coding
Mrpl18|MSTRG.9155	1043.35067096204	1113.04443747024	377.457917878437	393.996039152269	822.307278577156	1.48292382774313	0.23787828962625	6.23396035877453	4.54788212996032e-10	1.92379111562468e-08	Up	protein_coding
Mtor|MSTRG.16420	1296.42360107412	1413.05641522502	503.503111281291	433.47965075175	924.101550269027	1.5310046736204	0.24563529013596	6.23283679137873	4.58063339108008e-10	1.93240828652349e-08	Up	protein_coding
Parp14|MSTRG.8712	96.6278460427913	145.505809211069	475.04129341613	542.689640282229	251.303848649554	-2.07844627986274	0.333526624232969	-6.23172523225894	4.61326109896465e-10	1.94092702139459e-08	Down	protein_coding
Ednra|MSTRG.21676	57.516575025471	105.004192214173	397.110125452	409.117422318027	200.165031467643	-2.32288831266972	0.372874437534693	-6.22967969600648	4.67389775250864e-10	1.9611524198631e-08	Down	protein_coding
Osbpl11|MSTRG.8662	1408.00575662353	1123.54485669165	384.234541179666	456.161725500388	880.348301959798	1.59235157508449	0.255721376012954	6.22690054273688	4.75752915988613e-10	1.9855687876113e-08	Up	protein_coding
Aldh3b2|MSTRG.10922	1058.30498046867	1318.55264223226	430.315579628021	336.03073701686	822.418400518772	1.63114723050676	0.261948948829066	6.22696612373568	4.7555389483388e-10	1.9855687876113e-08	Up	protein_coding
Xaf1|MSTRG.3461	29.9086190132449	33.0013175530258	215.496620979072	171.375675878599	98.0252387528204	-2.62530108352223	0.422358239864538	-6.21581594895422	5.10586239243817e-10	2.12526416222846e-08	Down	protein_coding
Hip1|MSTRG.17843	97.7781775433007	67.5026949948256	388.300515160403	351.152120182619	175.601884825896	-2.15328166540189	0.346529460150236	-6.21384878638702	5.17022849571459e-10	2.14633235610663e-08	Down	protein_coding
Gm13340|MSTRG.11837	1317.12956808329	1837.57336374803	563.815058662226	411.637652845654	1219.07779397603	1.69157249378627	0.272400875632157	6.20986437675963	5.30303490490393e-10	2.19562524749723e-08	Up	pseudogene
Tob2|MSTRG.7870	993.886416440139	732.029225721664	266.321295738287	283.945972779247	595.707215441445	1.65087907644373	0.265944327340077	6.20761154394791	5.37959243144592e-10	2.21871216519327e-08	Up	protein_coding
mt-Cytb|MSTRG.23695	70672.9163967973	115419.10802193	30046.8700553178	27045.433868802	64282.0129217968	1.70462402249276	0.274612097562769	6.20738866794871	5.38722474603274e-10	2.21871216519327e-08	Up	protein_coding
Pdhb|MSTRG.6427	6069.1489966877	4035.1611008018	1667.04933210225	1749.8800630153	4217.81768380216	1.56458252054637	0.252180978424485	6.20420513204915	5.49740418865097e-10	2.25813110475402e-08	Up	protein_coding
Popdc2|MSTRG.8737	1035.29835045848	1006.54018536729	335.442853410819	220.100132746044	802.94031874877	1.87602523030907	0.302700284863715	6.19763285374415	5.73186520883185e-10	2.34825942374426e-08	Up	protein_coding
X99384|MSTRG.1807	149.543095066225	156.006228432486	25.0735062145461	18.4816905359273	80.1732294015543	2.80283530972733	0.45273354996077	6.1909158487817	5.98156386682128e-10	2.44414215699512e-08	Up	protein_coding
Gm10925|MSTRG.116	2032.63576140015	5301.21164692697	847.755574983707	633.417939276782	2210.4319292761	2.30702857748964	0.373232734011473	6.18120643571078	6.36135656258484e-10	2.59254346175944e-08	Up	protein_coding
Acss3|MSTRG.2327	858.147299380027	874.534915155185	225.661555930915	292.346741204668	505.599628243381	1.74338355174122	0.282178377029131	6.17830313610896	6.479421632878e-10	2.63378365280189e-08	Up	protein_coding
Srgn|MSTRG.1829	13.803978006113	15.000598887739	128.078180393222	124.331372696238	74.7936449506876	-3.13592333094729	0.508313208466155	-6.16927374444982	6.86043665484912e-10	2.78141703235169e-08	Down	protein_coding
9030425E11Rik|MSTRG.22659	52.9152490234333	117.004671324364	481.140254387236	362.913195978209	226.424286099535	-2.32818425148565	0.377485713822701	-6.1676089087153	6.93303601561406e-10	2.80356889035544e-08	Down	protein_coding
Cxadr|MSTRG.8897	188.654366083545	168.006707542677	35.916103496512	34.4431505442282	156.39874532849	2.34214297025377	0.3798500978843	6.16596647808993	7.00539254851974e-10	2.82550832790296e-08	Up	protein_coding
Il6st|MSTRG.6372	1404.554762122	1330.55312134245	3796.2643733483	4012.20699998131	2324.91781219603	-1.51324342449644	0.245603916663928	-6.16131633831837	7.21427099317169e-10	2.90225659619631e-08	Down	protein_coding
.|MSTRG.7080	531.453153235352	589.523536288144	147.730387966785	175.57606009131	353.893746626862	1.79468338453877	0.291332239806856	6.16026357305522	7.26239663509342e-10	2.91262083362559e-08	Up	newAssembly
Ptcd3|MSTRG.18634	876.552603388178	846.033777268481	287.328827972096	320.069277008559	689.342595348591	1.50475980837709	0.244281657476713	6.15993776986932	7.27735361082697e-10	2.91262083362559e-08	Up	protein_coding
Pcdhgc5|MSTRG.10493	813.28437086016	556.522218735118	2055.34984726266	2064.06880212606	1151.16414689996	-1.58635496923308	0.257562546738725	-6.15910577574116	7.31568528330923e-10	2.92047395363616e-08	Down	protein_coding
Layn|MSTRG.22808	39.1112710173203	49.5019763295388	208.04233534772	215.059671690791	146.627820116103	-2.26383452346074	0.367737872524801	-6.15610926314928	7.45537970711456e-10	2.96864851653957e-08	Down	protein_coding
Odz4|MSTRG.20315	1053.70365446663	1096.54377869372	2935.63321409226	2762.17265827859	1715.09680718233	-1.40613748517378	0.228509103122019	-6.15352940413464	7.57773194032838e-10	3.00969002179607e-08	Down	protein_coding
Acat1|MSTRG.22829	4044.56555579112	7707.30770852031	1780.21894123277	1610.4273071533	3702.59567494285	1.79284633135481	0.291904979454567	6.14188334404158	8.15487409482494e-10	3.23069618644981e-08	Up	protein_coding
A530053G22Rik|MSTRG.18584	225.464974099846	222.008863538538	54.8906487399523	40.3236884420232	146.754137082942	2.22722037361151	0.362931921564229	6.13674422468057	8.42298341706879e-10	3.32846451030447e-08	Up	protein_coding
Aifm2|MSTRG.1821	1172.1877990191	1300.55192356697	472.330644095639	432.639573909208	943.371010174601	1.4493529558104	0.236690029858319	6.12342208363388	9.15866523016568e-10	3.6100405448903e-08	Up	protein_coding
Fosl1|MSTRG.10996	105.830498046867	114.004551546817	391.688826811017	344.431505442282	375.176285308572	-1.74605673729954	0.285234436000881	-6.12147944610078	9.27104795510903e-10	3.64513318718632e-08	Down	protein_coding
Lgi4|MSTRG.19816	23.0066300101884	7.50029944386951	159.928309908997	157.094369555382	69.8332176231974	-3.33347588887512	0.544778467040131	-6.11895676968738	9.41899505947603e-10	3.6939973337528e-08	Down	protein_coding
Atf2|MSTRG.12450	2633.10880466606	3106.62402965075	752.882848766506	1076.1384352965	1689.32574979862	1.6503475446614	0.269817177141644	6.11653995547892	9.56289182822656e-10	3.74103204377916e-08	Up	protein_coding
Ifi205|MSTRG.1241	669.492933296483	1126.5449764692	2854.31373447752	2899.9452604555	1781.08008236173	-1.68174053212301	0.275131033781488	-6.11250758959698	9.80776416939539e-10	3.82723477300232e-08	Down	protein_coding
Fitm2|MSTRG.13463	1370.04481710672	1273.55084556904	516.378695553625	395.676192837353	866.61522605716	1.5344358391928	0.251591169066009	6.0989256693275	1.06783707163203e-09	4.15657577334272e-08	Up	protein_coding
Prelp|MSTRG.878	5891.99794560925	6988.77902179761	2623.90854223574	2412.70069178106	4549.31324742643	1.35447225734606	0.222378807641511	6.09083334743641	1.12324433538052e-09	4.3538515777004e-08	Up	protein_coding
Mrps36|MSTRG.6283	511.897517726692	393.015690858762	129.433505053468	131.892064279118	335.413338833329	1.79394325379986	0.294537529784522	6.09071195481361	1.12409647370957e-09	4.3538515777004e-08	Up	protein_coding
Gm12347|MSTRG.4051	92.0265200407536	75.0029944386951	10.164934951843	9.24084526796366	69.3396721400216	3.10513902141433	0.510067080474845	6.0877071669154	1.14539117979813e-09	4.42534923897746e-08	Up	processed_transcript
Bicc1|MSTRG.1897	177.151051078451	105.004192214173	550.261812059768	578.812944511542	313.93797013136	-1.99229951525953	0.327342441216103	-6.08628538315405	1.15560383796825e-09	4.45378279181394e-08	Down	protein_coding
Cntfr|MSTRG.15190	154.144421068262	58.5023356621822	7.45428563135154	3.3603073701686	44.069902518689	4.27691287768179	0.703073834979007	6.08316319694858	1.17834297950502e-09	4.53023536135315e-08	Up	protein_coding
.|MSTRG.3135	129.987459557564	142.505689433521	445.224150890724	548.570178180025	261.898260844324	-1.86785570925262	0.307139030418331	-6.08146645090515	1.1908828639234e-09	4.56719671326298e-08	Down	newAssembly
Selenbp1|MSTRG.14351	242.719946607488	183.007306430416	710.867784298888	670.381320348636	507.646270859656	-1.69396689709417	0.278759188758868	-6.0768109730707	1.22596134156683e-09	4.69020357365604e-08	Down	protein_coding
1100001G20Rik|MSTRG.3747	3.45099450152826	4.50017966632171	131.466492043836	97.4489137348895	43.2219543117814	-4.86647360711067	0.801185794665546	-6.0740887313687	1.24693769581892e-09	4.75878985184291e-08	Down	protein_coding
Traf3ip2|MSTRG.1678	39.1112710173203	43.5017367744432	248.02441282497	189.857366414526	115.312933094716	-2.41086898017767	0.396964405085117	-6.07326236129592	1.25337426465457e-09	4.77168753585201e-08	Down	protein_coding
Ntsr2|MSTRG.4642	19.5556355086601	25.5010181091563	135.532466024573	197.418057997405	107.24659126821	-2.89482661182549	0.476701311140108	-6.07262145955093	1.25838851665056e-09	4.7791207679802e-08	Down	protein_coding
Ghr|MSTRG.7335	4833.69296514058	4443.1773905483	11108.240915374	11769.4765640155	6650.64958054508	-1.30211654478743	0.21454135608089	-6.0693032270034	1.28466386891937e-09	4.86706755581614e-08	Down	protein_coding
Mitf|MSTRG.18873	48.3139230213957	34.5013774417998	196.522075735632	229.340978014007	138.312235374979	-2.35006588144268	0.387566630852019	-6.06364349860653	1.33071943575914e-09	5.02934616773957e-08	Down	protein_coding
Ifit3|MSTRG.11378	6.90198900305652	6.00023955509561	126.722855732976	89.8882221520101	46.9392279099083	-4.06238154441759	0.670239731214887	-6.06108733222074	1.35204391415593e-09	5.09759745315456e-08	Down	protein_coding
Gas7|MSTRG.3325	59.8172380264899	79.5031741050168	287.328827972096	310.828431740596	166.818145706469	-2.10955445960958	0.348254930275777	-6.05750063018221	1.38252800637223e-09	5.19997100035282e-08	Down	protein_coding
1110008F13Rik|MSTRG.13397	1008.84072594676	741.029585054308	292.072464282956	219.260055903501	681.730038303183	1.77445031209951	0.293140648602756	6.05323867760188	1.41962285331934e-09	5.32665699938979e-08	Up	protein_coding
Hmgn3|MSTRG.23177	11.5033150050942	10.5004192214173	107.748310489536	128.531756908949	57.3059469180127	-3.41884880898286	0.565193153309149	-6.04899190474238	1.45754982383035e-09	5.45585016790598e-08	Down	protein_coding
Kcne4|MSTRG.503	12.6536465056036	13.5005389989651	118.590907771502	113.41037374319	74.0193995197894	-3.15279628265132	0.52151763554332	-6.0454260177927	1.49015718400433e-09	5.56456064237406e-08	Down	protein_coding
Pla2g12a|MSTRG.14756	269.177571119204	339.013534862902	79.2864926243755	74.7668389862514	217.975294606453	1.97831548120608	0.327378138406272	6.04290650205548	1.51362377403858e-09	5.63870011669887e-08	Up	protein_coding
Mrpl30|MSTRG.178	1286.07061756953	1018.54066447748	409.985709724335	372.994118088715	893.006528143181	1.55784408551739	0.257875795620668	6.04106361268956	1.53101598464131e-09	5.67639631930313e-08	Up	protein_coding
Arhgef37|MSTRG.10686	357.75309665843	241.509642092598	67.7662330122867	39.4836115994811	184.617033033569	2.47767840969848	0.41013529129906	6.04112462951115	1.53043703529457e-09	5.67639631930313e-08	Up	protein_coding
Gamt|MSTRG.2050	63.2682325280181	30.001197775478	277.841555350376	253.70320644773	123.078835422485	-2.49099337244345	0.412575595257874	-6.03766534199991	1.56359917720511e-09	5.78346434999873e-08	Down	protein_coding
Ddx60|MSTRG.21484	6.90198900305652	12.0004791101912	100.294024858184	147.013447444876	52.7276367446568	-3.73740711338538	0.619255647983151	-6.03532180216314	1.58646212976584e-09	5.8541577738806e-08	Down	protein_coding
Atp10d|MSTRG.17138	1475.87531515359	1338.05342078632	504.180773611413	535.12894869935	1072.85923581883	1.43752797259316	0.238463478421776	6.02829406879057	1.65699353273184e-09	6.09265494356454e-08	Up	lincRNA
Gpr133|MSTRG.17759	540.655805239428	639.025512617682	1538.29348937891	1640.67007348482	1199.3691363436	-1.4313451547415	0.237451855975605	-6.0279383745417	1.6606434274067e-09	6.09265494356454e-08	Down	protein_coding
mt-Tm|MSTRG.23680	70.1702215310746	223.508923427311	12.8755842723345	11.7610757955901	80.215558366435	3.56680248065838	0.591732471009742	6.02772816332341	1.66280415526843e-09	6.09265494356454e-08	Up	Mt_tRNA
Cpxm1|MSTRG.13007	8.05232050356594	0	112.491946800396	107.529835845395	46.1465552254177	-4.64595628888985	0.77121664213157	-6.0241909148237	1.6995765667313e-09	6.21280811009577e-08	Down	protein_coding
Ndufb5|MSTRG.13873	1432.16271813423	1663.56641665026	487.916877688465	404.917038105317	1223.37446940441	1.79296036732064	0.297875101692496	6.01916829279527	1.75315523641486e-09	6.39369160869149e-08	Up	protein_coding
Serpine2|MSTRG.505	51.7649175229239	67.5026949948256	265.643633408164	268.824589613488	139.443164099433	-2.17162812657112	0.360847289957082	-6.01813616732275	1.76436750912605e-09	6.4195833216663e-08	Down	protein_coding
B430010I23Rik|MSTRG.21374	166.798067573866	202.508084984477	35.2384411663891	37.8034579143968	105.261398162889	2.33742907024627	0.388504399268915	6.01648031436666	1.78250163428895e-09	6.47048093246891e-08	Up	lincRNA
Armcx4|MSTRG.24222	147.242432065206	307.51227719865	21.6851945639318	42.8439189696497	112.737498852893	2.82350096362108	0.469366370412145	6.0155587225855	1.79267300925626e-09	6.49230464071486e-08	Up	protein_coding
Gm2a|MSTRG.3107	730.460502823482	442.517667188301	1917.10673191759	1790.20375145732	1105.58668618801	-1.65744273751299	0.275548108620627	-6.0150757187557	1.7980263644187e-09	6.4966188708823e-08	Down	protein_coding
F830016B08Rik|MSTRG.10653	39.1112710173203	79.5031741050168	291.394801952833	330.990275961607	146.041868668347	-2.408079647946	0.4004486019815	-6.01345500029302	1.81610360955771e-09	6.54678088720237e-08	Down	protein_coding
Ccdc85b|MSTRG.10997	134.588785559602	132.005270212103	458.777397493181	392.315885467184	418.084821798052	-1.67487620822028	0.278556463922824	-6.01269912976893	1.82459491069908e-09	6.56223547490827e-08	Down	protein_coding
Slmo2|MSTRG.13642	1405.70509362251	2622.10468557678	624.804668373284	447.760957074966	1279.8766574166	1.90740282246992	0.317435895857655	6.00878113458611	1.86923260094116e-09	6.70732222254955e-08	Up	protein_coding
Mfap4|MSTRG.3238	34.5099450152826	10.5004192214173	168.060257870471	230.181054856549	81.8803196493141	-3.1074297911134	0.517389415460063	-6.00597866570245	1.90181199835058e-09	6.80857419317757e-08	Down	protein_coding
.|MSTRG.11404	485.439893214975	382.515271637345	136.210128354696	115.930604270817	278.942070487859	1.78337248273052	0.297204478072578	6.00048994650417	1.96723031762605e-09	7.02665858760297e-08	Up	newAssembly
A430105I19Rik|MSTRG.12798	33.3596135147732	24.0009582203824	195.844413405509	172.215752721141	86.519398895747	-2.6701682167886	0.445238975012351	-5.99715740679379	2.00801402248938e-09	7.15595682124127e-08	Down	protein_coding
Ndufs1|MSTRG.394	3119.69902938155	2676.10684157264	1031.402066447	1182.82819429935	2219.3458405827	1.388742140202	0.231840436288873	5.99007732400755	2.09741293028616e-09	7.45752128219516e-08	Up	protein_coding
Adamts2|MSTRG.3007	546.407462741975	730.52916583289	1777.50829191228	1848.16905359273	1019.29045795826	-1.50734282801084	0.25196431747687	-5.98236624576497	2.19919085038679e-09	7.80162954174715e-08	Down	protein_coding
Adrb2|MSTRG.10702	66.7192270295464	66.0026351060517	4.74363631086007	5.0404610552529	47.4118405297892	3.76480474020155	0.629647522074173	5.97922584972558	2.24200535802748e-09	7.93547882844692e-08	Up	protein_coding
Nfe2l3|MSTRG.18510	121.935139053999	117.004671324364	21.0075322338089	18.4816905359273	85.9466019030777	2.5940534211877	0.433966131863214	5.97754808664504	2.26521074838767e-09	7.99947388497356e-08	Up	protein_coding
Rtn4ip1|MSTRG.1723	549.858457243503	454.518146298492	151.796361947522	166.335214823346	357.973167746647	1.66080387866439	0.278190206042342	5.97003001037213	2.37209950792486e-09	8.34928593564508e-08	Up	protein_coding
Ddx58|MSTRG.15133	110.431824048904	126.005030657008	412.018696714703	452.801418130219	228.040698665133	-1.8733519738245	0.313803076737861	-5.96983303445884	2.37496505568993e-09	8.34928593564508e-08	Down	protein_coding
Sgk2|MSTRG.13448	71.3205530315841	97.5038927703036	0	0	35.2087927744387	9.24556520509969	1.54958988503937	5.96645944476126	2.42456965224039e-09	8.48545015735878e-08	Up	protein_coding
Ifi44|MSTRG.14889	9.20265200407536	24.0009582203824	145.019738646294	164.655061138262	62.5195058636811	-3.2595682611288	0.546294907402163	-5.96668249504514	2.4212590439637e-09	8.48545015735878e-08	Down	protein_coding
mt-Co2|MSTRG.23684	2342.07493503718	5943.2372793222	1078.8384295556	699.784009837612	2664.12237044518	2.21897641024416	0.37224087526078	5.9611304338612	2.50498909684875e-09	8.74728743013695e-08	Up	protein_coding
Rab3ip|MSTRG.2375	231.216631602393	321.012816197615	74.5428563135154	63.8458400332035	196.239104246433	1.99132413472238	0.335081893222411	5.94279838749936	2.80196975312256e-09	9.76248791885937e-08	Up	protein_coding
Lamc1|MSTRG.986	2902.28637578527	3156.12600598029	7780.24121214064	7323.78991328247	4737.87638370462	-1.31808846447267	0.221828088581622	-5.94193671730474	2.81674165412825e-09	9.79209810229128e-08	Down	protein_coding
Rasl12|MSTRG.23021	167.948399074375	171.006827320225	33.2054541760205	41.1637652845654	128.497850633546	2.19280066707068	0.369399843511173	5.93611693558922	2.918516785221e-09	1.01233618890032e-07	Up	protein_coding
Adra1a|MSTRG.7075	471.635915208862	576.022997289178	130.788829713713	164.655061138262	310.615053893532	1.82707094697508	0.307955990651334	5.93289626582938	2.97636914905575e-09	1.03011410305125e-07	Up	protein_coding
Ace|MSTRG.4215	95.4775145422819	55.5022158846344	389.655839820649	286.466203306873	195.434760810697	-2.15154920110349	0.362804039035736	-5.93033420141049	3.02318713954201e-09	1.04400283321043e-07	Down	protein_coding
Eif1ad|MSTRG.10991	358.903428158939	484.51934407397	122.656881752239	107.529835845395	323.361324702361	1.87016594698276	0.315443310415514	5.9286910998978	3.05358900018384e-09	1.05217374622229e-07	Up	protein_coding
2010003O02Rik|MSTRG.15135	593.571054262861	567.022637956535	197.199738065754	140.292832704539	466.760909575674	1.77954138767476	0.300179972091003	5.9282482281505	3.06183413596684e-09	1.05269094776005e-07	Up	processed_transcript
Ifitm2|MSTRG.20893	702.852546811256	351.014013973093	1938.79192648152	1777.60259881919	1159.65211013972	-1.81481849838722	0.306194612143806	-5.92700990288778	3.0850037891134e-09	1.05832580536859e-07	Down	protein_coding
Hmgb3|MSTRG.23954	217.41265359628	399.015930413858	60.3119473809352	73.9267621437093	190.02539503854	2.19781466956771	0.370852353296587	5.92638728062762	3.09671775351477e-09	1.06001463628535e-07	Up	protein_coding
Polr3h|MSTRG.7879	709.754535814312	774.030902607334	210.752984668212	153.734062185214	537.564471219973	2.02332098343228	0.341590510850673	5.92323533342172	3.15668595891932e-09	1.07817748649391e-07	Up	protein_coding
Calcrl|MSTRG.12530	40.2616025178297	25.5010181091563	195.166751075386	173.895906406225	107.444029003721	-2.472442321789	0.417453228262953	-5.92268104399856	3.16734799885309e-09	1.07945709419428e-07	Down	protein_coding
Gpr35|MSTRG.647	28.7582875127355	49.5019763295388	197.199738065754	188.177212729442	147.407338686161	-2.31975023062306	0.391698107940059	-5.92229113084723	3.1748691764327e-09	1.07966302777643e-07	Down	protein_coding
Tusc5|MSTRG.3554	2836.71748025623	3390.13534862902	1263.16258334902	1163.50642692088	2400.79024495744	1.35908418672114	0.229559641010794	5.92039689876166	3.21165584934518e-09	1.08979861200932e-07	Up	protein_coding
Gbp7|MSTRG.14832	100.07884054432	120.004791101912	381.523891859174	404.917038105317	216.270699104983	-1.84110527556542	0.311417743309765	-5.91201148655838	3.37954964796399e-09	1.14428178861323e-07	Down	protein_coding
Fmr1|MSTRG.23944	418.720666185429	646.525812061552	1498.31141190166	1861.61028307341	877.318037960127	-1.65964516252639	0.280867645749743	-5.90899374720133	3.44203766195479e-09	1.16291701007473e-07	Down	protein_coding
Cobll1|MSTRG.12348	974.330780931479	945.037729927558	380.168567198929	312.50858542568	691.981158955527	1.46941954621918	0.248921112153386	5.90315354735244	3.56618073168341e-09	1.20225734429474e-07	Up	protein_coding
Rgs5|MSTRG.1153	60.9675695269993	133.505330100877	460.81038448355	432.639573909208	207.845012307321	-2.21328390527215	0.374957222580028	-5.90276376073743	3.57461968623212e-09	1.20250514401718e-07	Down	protein_coding
Snx10|MSTRG.18513	1630.01973622185	1834.57324397048	626.837655363653	701.464163522696	1382.14274551995	1.38314739795955	0.23491990994256	5.88774020174683	3.91511913483908e-09	1.31421708764953e-07	Up	protein_coding
Hibadh|MSTRG.18532	1218.20105903948	1569.0626436575	521.799994194608	498.165567627495	969.275144152056	1.44935883990609	0.2463565739287	5.88317501251484	4.02469948134959e-09	1.34810159236879e-07	Up	protein_coding
1700021F05Rik|MSTRG.1721	478.537904211919	772.53084271856	175.514543501823	144.49321691725	432.89882803424	1.96387849833761	0.33416500085726	5.87697243367655	4.17837755098705e-09	1.39658019685989e-07	Up	protein_coding
Zfp36l1|MSTRG.5050	528.002158733824	273.01089975685	1434.61115287011	1359.2443312332	812.939664461926	-1.79810762413557	0.306048761971752	-5.87523247129336	4.22250368398058e-09	1.40831324793275e-07	Down	protein_coding
Cyp4b1|MSTRG.15774	530.302821734843	397.515870525084	157.895322918628	138.612679019455	534.807213801139	1.64657107663345	0.280480774997095	5.87053097186607	4.34401616188027e-09	1.44575156227695e-07	Up	protein_coding
Tbc1d2b|MSTRG.23249	127.686796556546	78.0031142162429	384.912203509789	430.119343381581	213.419485156005	-1.97630416072135	0.33718942607273	-5.86110953637993	4.59784543197881e-09	1.52697381590973e-07	Down	protein_coding
Casp12|MSTRG.22193	37.9609395168109	49.5019763295388	184.32415379342	272.184896983657	125.102270556681	-2.39059830462747	0.408479052359313	-5.85243794221451	4.84419022474959e-09	1.60537081142497e-07	Down	protein_coding
Ctla2a|MSTRG.5958	66.7192270295464	108.004311991721	415.407008365318	319.229200166017	341.482753152689	-2.08292277329602	0.35623952458126	-5.84697269553225	5.00599636064623e-09	1.65547875409591e-07	Down	protein_coding
Tapbp|MSTRG.9559	320.942488642128	205.508204762025	913.488821005625	808.153922525549	503.807905693463	-1.70476011307315	0.291629718314205	-5.84563234133919	5.04647540033773e-09	1.66533688211145e-07	Down	protein_coding
.|MSTRG.2301	13302.4334718909	21768.8691058869	6447.95707111908	4997.61713628326	12417.807205011	1.6153358076386	0.276411498914053	5.84395299755915	5.09764168521349e-09	1.67867276507378e-07	Up	newAssembly
Abi3bp|MSTRG.8837	14.9543095066225	28.5011378867041	180.935842142806	139.452755861997	73.2969840311727	-2.90836520717465	0.497820271361776	-5.84219923230303	5.15161417890009e-09	1.69287464670424e-07	Down	protein_coding
Myh1|MSTRG.3334	63.2682325280181	174.006947097773	4.0659739807372	10.920998953048	44.4438753219143	4.0062354739641	0.686373220708709	5.83681786102829	5.32072049651651e-09	1.74477155945643e-07	Up	protein_coding
Timm9|MSTRG.4959	430.223981190523	466.518625408684	138.243115345065	146.173370602334	329.689841410665	1.65665762274482	0.284111477516149	5.8310126617488	5.50920035983112e-09	1.80279053284285e-07	Up	protein_coding
Il1r1|MSTRG.206	416.42000318441	675.026949948256	1688.05686433606	1633.94945874448	925.781900695368	-1.60876652807611	0.276062509625593	-5.82754438571894	5.62488925033566e-09	1.83679699390145e-07	Down	protein_coding
AC152453.1|MSTRG.2207	21121.2366808535	49902.4923198414	9534.03132249862	9703.72760820438	19530.6962348799	1.88430511260277	0.323475947410781	5.82517843346758	5.7051611096618e-09	1.85912024552633e-07	Up	miRNA
Fh1|MSTRG.1233	1466.67266314951	1909.57623840918	651.233499248076	547.730101337482	1283.41401696341	1.49247662804207	0.256275765091023	5.82371348110883	5.75542137422606e-09	1.87159108813114e-07	Up	protein_coding
Esyt1|MSTRG.2524	662.590944293426	441.017607299527	1713.13037055061	1540.7009292223	902.14489186231	-1.55744071070314	0.267810078059595	-5.81546714741843	6.04647880299972e-09	1.96215151010442e-07	Down	protein_coding
Ccrn4l|MSTRG.13951	453.230611200712	396.01581063631	109.781297479905	120.97106532607	262.290133656765	1.88160771768054	0.323607237974534	5.8144797052673	6.08227638960357e-09	1.96771715263158e-07	Up	protein_coding
Cilp|MSTRG.23016	10.3529835045848	3.0001197775478	119.946232431748	143.653140074708	50.5716187865756	-4.24650154678971	0.730354836595732	-5.81429920637364	6.08884223666508e-09	1.96771715263158e-07	Down	protein_coding
Rdh13|MSTRG.19383	278.38022312328	391.515630969988	98.9387001979387	78.9672231989622	215.149453617208	1.90752181750392	0.328355828454817	5.80931310548184	6.27296767587101e-09	2.0230320754684e-07	Up	protein_coding
Cox7a1|MSTRG.19761	985.834095936573	589.523536288144	228.372205251406	156.25429271284	666.451190926953	2.03364463970505	0.35085167356471	5.79630879067183	6.77903942474718e-09	2.18173250269853e-07	Up	protein_coding
Agt|MSTRG.22139	476.2372412109	274.510959645624	1551.84673598137	1187.02857851206	732.919396832959	-1.86390868418434	0.321885436689742	-5.79059650337931	7.01368859148774e-09	2.25260628034017e-07	Down	protein_coding
Ppm1k|MSTRG.18565	469.335252207843	441.017607299527	114.524933790765	148.693601129961	272.848386165073	1.79298802647431	0.309726193266021	5.7889454151988	7.08297085056684e-09	2.2701866941786e-07	Up	protein_coding
Gm13098|MSTRG.16465	249.621935610544	309.012337087424	38.6267528170034	69.7263779309985	151.752934826935	2.37222127874111	0.409934669688945	5.78682764388075	7.1728107857384e-09	2.29427056464325e-07	Up	processed_transcript
Ncan|MSTRG.21544	132.288122558583	153.006108654938	24.3958438844232	31.0828431740596	97.2044635404698	2.36636031780264	0.409142184227386	5.78371140651561	7.30702567730163e-09	2.33242052754604e-07	Up	protein_coding
Ptger3|MSTRG.14934	24.1569615106978	22.5008983316085	135.532466024573	180.616521146562	79.030095028749	-2.75632103131244	0.476995517770972	-5.77850509831389	7.53672606408672e-09	2.40083177825163e-07	Down	protein_coding
Atxn2|MSTRG.17637	1566.75150369383	1873.5748010786	702.058174007291	620.81678663865	1144.58731492019	1.37799129922463	0.238487976815749	5.77803257683398	7.5579177161392e-09	2.4026789741592e-07	Up	protein_coding
Olr1|MSTRG.19197	1044.50100246255	4657.68595464297	96.2280508774472	113.41037374319	1549.11711711204	4.7656427271853	0.824880344021081	5.7773745752675	7.58752433051859e-09	2.40718835924928e-07	Up	protein_coding
Hoxa10|MSTRG.18531	0	0	105.037661169044	92.4084526796366	71.5918054988393	-8.6753133730806	1.50248954000641	-5.7739592470265	7.74301717005926e-09	2.45153661272728e-07	Down	protein_coding
Hspg2|MSTRG.16232	1260.76332455832	1170.04671324364	3182.97996458711	2840.29980463501	1879.55639567839	-1.30889493346065	0.226730245780054	-5.77291719045891	7.79107368648124e-09	2.46175848526894e-07	Down	protein_coding
Lrpap1|MSTRG.16941	241.569615106978	216.008623983442	682.405966433728	647.699245599998	400.734406601638	-1.53791163711081	0.26686997869348	-5.76277498368302	8.27420773304449e-09	2.60913350515336e-07	Down	protein_coding
Sla2|MSTRG.13399	824.787685865254	507.020242405579	199.910387386246	166.335214823346	506.269308995004	1.86319403363745	0.323812840072235	5.7539226462478	8.71960672356142e-09	2.74403914008206e-07	Up	protein_coding
Atp5a1|MSTRG.10826	15622.6521084184	14339.0724767897	6589.58849811476	6136.76133477041	11307.5577836601	1.23530498685495	0.21481856338545	5.7504573505523	8.90023543693203e-09	2.79524698058495e-07	Up	protein_coding
Ifi202b|MSTRG.1244	82.8238680366783	61.50245543973	284.618178651604	341.911274914655	169.938188632909	-2.11039484734683	0.367090908371267	-5.74897062068458	8.97884166761569e-09	2.81427187931352e-07	Down	protein_coding
Mir704|MSTRG.18452	2743.54062871497	3537.14121772886	1235.37842781399	1205.51026904799	1886.55136538255	1.36309444510116	0.237235365541101	5.74574723288889	9.15159313417277e-09	2.85694434462605e-07	Up	miRNA
Abcc9|MSTRG.19269	5.7516575025471	7.50029944386951	98.9387001979387	96.6088368923474	42.7717353792301	-3.89933610225068	0.67862158247453	-5.74596535528993	9.13980205349934e-09	2.85694434462605e-07	Down	protein_coding
Olfml3|MSTRG.14520	70.1702215310746	108.004311991721	358.483372634997	338.550967544487	177.50745669278	-1.97769801773959	0.344530140225702	-5.74027577512957	9.45224977684844e-09	2.94491350831991e-07	Down	protein_coding
Chchd4|MSTRG.18831	302.537184633978	639.025512617682	118.590907771502	98.2889905774316	308.728270529841	2.11362009358195	0.368524892632361	5.73535230818313	9.73098566176763e-09	3.02571623893488e-07	Up	protein_coding
2610109H07Rik|MSTRG.16416	1.15033150050942	6.00023955509561	120.62389476187	87.3679916243837	43.9086250241506	-4.95840097696255	0.864656152066977	-5.73453501152961	9.77802258208387e-09	3.0342973058399e-07	Down	protein_coding
Ttn|ENSMUSG00000051747.7	270.327902619714	301.512037643554	43.3703891278635	78.9672231989622	133.308675924766	2.23136641242658	0.389151439228618	5.73392820247467	9.81308843490661e-09	3.03913685278685e-07	Up	protein_coding
.|MSTRG.21859	323.243151643147	240.009582203824	77.2535056340069	63.0057631906613	172.856996519319	2.00531893548683	0.349856576831739	5.73183146547301	9.93519657589632e-09	3.07086105649833e-07	Up	newAssembly
Acat2|MSTRG.9159	1523.03890667447	2118.08456294875	672.241031481885	668.701166663552	1205.21485400173	1.44037029491044	0.251414656811809	5.7290625501941	1.00987155196729e-08	3.11523420052517e-07	Up	protein_coding
Dtx3l|MSTRG.8713	141.490774562659	144.005749322295	450.645449531707	474.643416036315	267.781208007756	-1.69659781975873	0.296288533134472	-5.72616767112187	1.0272469692623e-08	3.15635786283763e-07	Down	protein_coding
Gm15415|MSTRG.20332	102.379503545338	100.504012547851	373.3919438977	338.550967544487	196.657459853965	-1.81105845028818	0.316277039538647	-5.72617744534972	1.02718781714302e-08	3.15635786283763e-07	Down	processed_transcript
Mrpl47|MSTRG.13872	472.786246709372	435.017367744432	147.052725636662	162.134830610635	377.792762063336	1.55558159295384	0.27180187670422	5.72321873497089	1.04524548413981e-08	3.20535103377962e-07	Up	protein_coding
Gm20496|MSTRG.9584	2.30066300101884	6.00023955509561	86.740778255727	94.0886063647209	40.2286569681609	-4.50710213448817	0.789614459641746	-5.70797821576504	1.14326048204604e-08	3.49904958122679e-07	Down	protein_coding
Aldh1l1|MSTRG.18821	545.257131241465	423.01688863424	1370.91089383856	1244.99388064747	842.760413132876	-1.43187658150258	0.25100681806664	-5.70453261999613	1.16662751973481e-08	3.56357905196492e-07	Down	protein_coding
Fam129a|MSTRG.962	661.440612792917	1059.04228147437	275.808568360007	279.745588566536	619.098711895937	1.62913472780494	0.285994818144069	5.69637848118026	1.22379044512213e-08	3.7308877066233e-07	Up	protein_coding
Uba7|MSTRG.23433	13.803978006113	13.5005389989651	103.682336508799	126.011526381323	59.0616081782189	-3.07034692260803	0.539101722846632	-5.69530163323463	1.2315399746606e-08	3.74719443751996e-07	Down	protein_coding
Immt|MSTRG.18636	4608.22799104074	5349.21356336774	2062.80413289401	2127.07456531673	3770.11007158481	1.24874034741201	0.219519062953224	5.68852805133421	1.28139065579333e-08	3.89128925024865e-07	Up	protein_coding
Dio2|MSTRG.5192	156.445084069281	390.015571081215	46.7587007784779	41.1637652845654	116.320987688985	2.63015650589465	0.462470363651192	5.68718930469323	1.29147271366488e-08	3.91429079370778e-07	Up	protein_coding
Col1a2|MSTRG.18181	3942.18605224578	4624.68463708994	10128.3411860164	10628.6522118433	6414.52033638717	-1.27693870371001	0.224566240950651	-5.68624517338126	1.29862923528746e-08	3.92835343674456e-07	Down	protein_coding
Ndufb6|MSTRG.15136	1045.65133396306	817.532639381777	337.475840401188	240.261976967055	817.633591308675	1.6884925076662	0.297289137613404	5.67963068284695	1.34985883439323e-08	4.06755724827104e-07	Up	protein_coding
mt-Co1|MSTRG.23681	433262.006683369	387181.957951321	147701.92614892	165925.257324185	345861.296566698	1.38735687092106	0.244261327193595	5.67980566903852	1.34847861572943e-08	4.06755724827104e-07	Up	protein_coding
Gm17035|MSTRG.7637	118.48414455247	181.507246541642	511.635059242765	463.722417083267	358.194334246789	-1.70884407041623	0.301101526816411	-5.6753085528462	1.38438893441651e-08	4.16356972587808e-07	Down	processed_transcript
Plekha2|MSTRG.21250	57.516575025471	64.5025752172778	248.02441282497	242.782207494682	148.432650714545	-2.01153522530604	0.355445098844834	-5.6592009056908	1.52079440112935e-08	4.56501534754386e-07	Down	protein_coding
Postn|MSTRG.13997	3231.28118493096	4674.18661341948	9759.69287842954	10981.484485711	9222.61616529232	-1.39195075026179	0.246093264867745	-5.65619197668758	1.54768349525088e-08	4.63681222214415e-07	Down	protein_coding
Fam107b|MSTRG.11704	454.380942701221	436.517427633206	134.177141364328	150.373754815045	303.675132714687	1.64797628905132	0.29160913808885	5.65131909051902	1.59221204781851e-08	4.76108004873545e-07	Up	protein_coding
Armc1|MSTRG.13808	943.271830417725	1182.04719235384	368.64830758684	417.518190743449	738.918598175527	1.43449391541844	0.254255840470503	5.64193102806957	1.68153464068183e-08	5.018561033729e-07	Up	protein_coding
Atp2a3|MSTRG.3470	74.7715475331123	73.5029345499212	8.13194796147441	5.0404610552529	41.5406672864	3.47512987314679	0.616140509714385	5.64015807815933	1.69894118730622e-08	5.06083454058449e-07	Up	protein_coding
Idh3g|MSTRG.23988	5006.242690217	3930.15690858762	1874.41400511985	1623.02845979144	3602.57288429111	1.35346562745182	0.240615479972042	5.62501476467382	1.85492108544586e-08	5.51494537575703e-07	Up	protein_coding
Gm11212|MSTRG.15456	245.020609608507	229.509162982407	771.857394009946	614.936248740854	402.923563324884	-1.5468431033361	0.275051137333581	-5.62383823725147	1.8676054698586e-08	5.54189751908481e-07	Down	pseudogene
Tsc22d3|MSTRG.24270	331.295472146713	576.022997289178	117.235583111256	129.371833751491	271.374213530271	1.87734432495549	0.33383813749754	5.62351665099775	1.87108718851797e-08	5.54189751908481e-07	Up	protein_coding
Ubxn2a|MSTRG.4585	562.512103749106	1000.53994581219	190.423114764526	257.063513817898	480.901642541029	1.80413858230307	0.321421250970983	5.61300342417603	1.98844663114016e-08	5.8783453533081e-07	Up	protein_coding
Ttpa|ENSMUSG00000073988.6	112.732487049923	81.0032339937907	12.1979219422116	14.2813063232166	58.6052610777034	2.87991067186461	0.513445441520726	5.60899063264613	2.03510037407169e-08	5.99356259224245e-07	Up	protein_coding
Acad11|MSTRG.23355	1541.44421068262	1593.06360187788	624.127006043161	664.500782450841	1138.52537245642	1.28252239597415	0.228651191405571	5.60907812502611	2.03407192440111e-08	5.99356259224245e-07	Up	protein_coding
Mup18|MSTRG.15428	0	0	111.13662214015	94.0886063647209	34.2042047508119	-8.73078328185189	1.55765763222536	-5.6050720654054	2.0816833279972e-08	6.11920811049121e-07	Down	protein_coding
Gabpa|MSTRG.8924	1792.21647779368	1981.57911307032	598.375837498492	741.787851964719	1253.99722805795	1.49395406796595	0.266583850384729	5.60406816020513	2.0937830828034e-08	6.143206793135e-07	Up	protein_coding
Plac8|MSTRG.17322	9.20265200407536	0	79.2864926243755	98.2889905774316	54.3366019471634	-4.14635290756426	0.740099128937657	-5.60242911448357	2.11368486615146e-08	6.18996380408221e-07	Down	protein_coding
Serping1|MSTRG.12551	2338.62394053565	2241.08947382821	5117.02825475777	5568.86938921192	3322.84429058437	-1.22223632996038	0.218197570159237	-5.60151210239605	2.1248994883663e-08	6.21115283032013e-07	Down	protein_coding
Suclg1|MSTRG.18674	1514.98658617091	1224.0488692395	469.619994775147	433.47965075175	1082.32105013219	1.60095119532198	0.286007594598613	5.5975828109347	2.17361035692507e-08	6.34166057219504e-07	Up	protein_coding
Fxyd3|MSTRG.19817	5.7516575025471	0	94.1950638870786	81.4874537265886	37.555455237589	-4.7978859649184	0.857769723843756	-5.59344289213027	2.22610468753695e-08	6.48269926637392e-07	Down	protein_coding
Camsap2|MSTRG.920	1503.48327116581	1971.07869384891	625.482330703407	661.980551923215	1078.2438711808	1.43183815252882	0.256073707991873	5.59150786606433	2.25106094220779e-08	6.543167643747e-07	Up	protein_coding
Ndufb4|MSTRG.8721	639.584314283238	529.521140737187	203.976361366983	179.77644430402	471.94020849988	1.60725140118449	0.287553615119528	5.58939730427803	2.27859074385979e-08	6.61087786633968e-07	Up	protein_coding
Ngfr|MSTRG.3916	56.3662435249616	163.506527876355	631.581291674512	428.439189696497	285.704815373269	-2.28316186051336	0.408577374425152	-5.58807707775219	2.29597740349073e-08	6.64896313378235e-07	Down	protein_coding
Nrn1|MSTRG.5717	27.6079560122261	22.5008983316085	144.342076316171	148.693601129961	77.9613375276551	-2.5395339204232	0.454961978605405	-5.58185967145571	2.37960344500445e-08	6.87837595797676e-07	Down	protein_coding
Nrg4|MSTRG.22859	606.224700768464	867.034615711315	255.478698456321	244.462361179766	480.720378233024	1.55726502382102	0.279436510909494	5.572875995168	2.50567931171244e-08	7.229417444828e-07	Up	protein_coding
Sun2|MSTRG.7825	1168.73680451757	3231.12900041899	609.896097110581	430.119343381581	1179.78060732217	2.0794673646614	0.373196488681653	5.57204429229034	2.51767388367041e-08	7.25062207568478e-07	Up	protein_coding
Fabp4|MSTRG.13781	108968.602380256	120370.805714773	44637.6176851933	33655.1584659236	107434.748977144	1.5505189324379	0.278686108032856	5.56367500117767	2.6415170048781e-08	7.59326683777943e-07	Up	protein_coding
Col18a1|MSTRG.1974	204.759007090677	198.007905318155	673.59635614213	524.207949746302	361.557282488029	-1.57254584991983	0.282738958764259	-5.56182938776041	2.66961222193705e-08	7.64586737104869e-07	Down	protein_coding
Hpse|MSTRG.17327	18.4053040081507	10.5004192214173	121.301557091993	104.169528475227	68.2586330253379	-2.9379930649758	0.528219113046482	-5.56207261799189	2.66589307934271e-08	7.64586737104869e-07	Down	protein_coding
Homer2|MSTRG.20221	119.63447605298	277.511079423172	28.4618178651604	37.8034579143968	130.758077286386	2.58250876041184	0.46485049357242	5.55556850239098	2.76709666932232e-08	7.91055163213408e-07	Up	protein_coding
.|MSTRG.14966	49.4642545219051	57.0022757734083	1.35532466024573	0.840076842542151	35.3684659395222	5.56777392761731	1.00257886454261	5.5534523263239	2.80082076907546e-08	7.99232383628863e-07	Up	newAssembly
Fgf13|MSTRG.23916	4.60132600203768	12.0004791101912	100.294024858184	105.849682160311	41.5836334720784	-3.68286081244915	0.664251404921541	-5.54437790445344	2.9500109381613e-08	8.40268626528462e-07	Down	protein_coding
B4galt5|MSTRG.13556	100.07884054432	48.0019164407649	306.981035545659	329.310122276523	208.32279123528	-2.08754027224923	0.376576124475063	-5.54347484232891	2.96527294695297e-08	8.43077330218378e-07	Down	protein_coding
Agxt2|MSTRG.7385	1990.0734958813	2401.59588192702	853.854535954813	938.365833119582	1539.6250806843	1.29284261463527	0.233495515834025	5.53690553763889	3.07862484363861e-08	8.73713730624636e-07	Up	protein_coding
Col28a1|MSTRG.18199	59.8172380264899	48.0019164407649	239.892464863495	264.624205400777	126.130888062716	-2.22015805017967	0.401025897960807	-5.5361961944828	3.09111294621717e-08	8.7407938365043e-07	Down	protein_coding
Atp11a|MSTRG.21140	284.131880625827	324.012935975163	869.440769547639	775.390925666405	512.716882079779	-1.43731653363047	0.259609308604898	-5.53645992647335	3.0864641728081e-08	8.7407938365043e-07	Down	protein_coding
Lmo2|MSTRG.12698	23.0066300101884	24.0009582203824	121.979219422116	152.893985342671	88.3911222596073	-2.54833146771842	0.461074312503802	-5.52694305150086	3.2585867610801e-08	9.197699955461e-07	Down	protein_coding
Tspan15|MSTRG.1820	170.249062075394	126.005030657008	30.494804855529	31.0828431740596	97.2503528289177	2.27022120860769	0.410918642021974	5.52474620629717	3.29962228924007e-08	9.29671557991846e-07	Up	protein_coding
Sh3pxd2b|MSTRG.2847	172.549725076413	151.506048766164	542.129864098294	487.244568674448	280.153742155562	-1.66561114815617	0.301643242953156	-5.52179167631753	3.35560202720458e-08	9.43740397164618e-07	Down	protein_coding
6330578E17Rik|MSTRG.170	5190.2957302985	4414.67625266159	1791.73920084486	2097.67187582775	3511.67846914208	1.30456400061932	0.23642937931173	5.51777450170126	3.43319565862606e-08	9.62096068859859e-07	Up	protein_coding
Eno2|MSTRG.19105	37.9609395168109	48.0019164407649	178.225192822314	188.177212729442	131.856059102066	-2.09965603194782	0.380516338144316	-5.5179129552947	3.43049263871419e-08	9.62096068859859e-07	Down	protein_coding
Chpt1|MSTRG.2234	3092.09107336932	4077.16277768747	1475.27089267748	1409.64894178573	2421.07918265845	1.31286811835751	0.238155339894167	5.51265455118885	3.53461569402463e-08	9.86973459177647e-07	Up	protein_coding
Ndufa4|MSTRG.18214	1570.20249819536	1449.05785255559	550.939474389891	419.198344428533	1251.92171692147	1.63732589109629	0.2970039160983	5.51280909896953	3.53151219136914e-08	9.86973459177647e-07	Up	protein_coding
Ptx3|MSTRG.14072	712.055198815331	666.026590615613	1681.95790336496	1701.15560614786	1082.59212647964	-1.29522698701263	0.235102408449841	-5.50920339588512	3.60461210275035e-08	1.0047212555684e-06	Down	protein_coding
Zwilch|MSTRG.22991	408.367682680844	687.027429058447	168.060257870471	139.452755861997	264.960606076385	1.82917337250351	0.332864187154947	5.49525435024356	3.90147681573764e-08	1.08552854931994e-06	Up	protein_coding
Ltbp1|MSTRG.10065	2.30066300101884	3.0001197775478	79.2864926243755	88.2080684669258	41.6644273990211	-5.00098592451313	0.910147691906232	-5.49469714529404	3.91381487063738e-08	1.08702377786083e-06	Down	protein_coding
Ndufs8|MSTRG.10919	878.853266389197	760.530363608368	323.244931468608	262.944051715693	708.698975643106	1.48320271459183	0.270235269295256	5.48856083241786	4.05221717804422e-08	1.12346461691105e-06	Up	protein_coding
Apol7d|MSTRG.439	133.438454059093	42.0016768856693	471.652981765516	441.880419177171	209.668970095966	-2.36521610267366	0.431249403582305	-5.48456666380584	4.14484164286259e-08	1.14710697169224e-06	Down	protein_coding
Ndufb10|MSTRG.9330	672.943927798011	751.530004275725	262.25532175755	227.660824328923	583.16466245025	1.53842197304639	0.280852343395543	5.47768964448244	4.30915067879731e-08	1.19046960965216e-06	Up	protein_coding
Rgma|MSTRG.20122	37.9609395168109	31.5012576642519	167.382595540348	183.136751674189	88.6322962467202	-2.32831267209749	0.4255695847742	-5.47105045895809	4.47375888747081e-08	1.23376152781859e-06	Down	protein_coding
Vim|MSTRG.11788	4318.34445291236	4705.68787108373	10236.767158836	9959.95104517974	7031.08523412893	-1.16239414628349	0.212515331018474	-5.46969548367521	4.50809455192945e-08	1.24103788114756e-06	Down	protein_coding
Pdpn|MSTRG.16315	5.7516575025471	6.00023955509561	92.16207689671	84.8477610967572	43.1630116894177	-3.91581097077425	0.716212320625133	-5.4673884517323	4.56714440180753e-08	1.25508022830658e-06	Down	protein_coding
Tnxb|MSTRG.9602	21.856298509679	24.0009582203824	164.671946219857	109.20998953048	83.2441837234201	-2.58430655126496	0.473163950870949	-5.46175706434958	4.71444945847586e-08	1.29328368360896e-06	Down	protein_coding
Map3k1|MSTRG.6366	362.354422660467	279.011139311946	857.242847605427	992.13075104228	534.910963478347	-1.52495341898152	0.279229935500838	-5.46128199416119	4.72708481752354e-08	1.29447485818816e-06	Down	protein_coding
Lpin1|MSTRG.4643	4863.60158415383	4338.17319833413	2072.29140551573	1942.25765995745	3572.64058498604	1.19672822338699	0.219385995723764	5.45489797304029	4.90009722577066e-08	1.33950293514981e-06	Up	protein_coding
Mup17|MSTRG.15425	0	0	140.953764665556	53.7649179226977	32.6782224061229	-8.65683476401871	1.59166225189547	-5.43886415205831	5.36213197727042e-08	1.46324332225899e-06	Down	protein_coding
Uqcc|MSTRG.13355	502.694865722617	471.018805075005	177.547530492191	171.375675878599	352.558789379724	1.48074568188299	0.272616181309915	5.43161332085292	5.58468335017901e-08	1.52131452727651e-06	Up	protein_coding
Dnajc19|MSTRG.13882	483.139230213957	991.539586479549	190.423114764526	223.460440116212	450.733128377196	1.83171873279009	0.337509043366218	5.42716934195617	5.72548016669277e-08	1.55695156658375e-06	Up	protein_coding
Rhbdf2|MSTRG.4398	25.3072930112072	12.0004791101912	145.697400976417	115.090527428275	68.6523298523645	-2.77687976586496	0.512230880774478	-5.42114868526943	5.921727967836e-08	1.60751742347743e-06	Down	protein_coding
Cd55|MSTRG.821	58.6669065259804	43.5017367744432	208.719997677843	233.541362226718	116.166829829398	-2.10478542721218	0.388401727519989	-5.41909388676407	5.99018558308689e-08	1.62327789525006e-06	Down	protein_coding
Ndufb8|MSTRG.11520	2115.45962943682	1483.55922999739	693.926226045816	550.250331865109	1493.76918280119	1.53249437067545	0.282928388878144	5.41654507259606	6.07616787160976e-08	1.64372451140306e-06	Up	protein_coding
Pmm1|MSTRG.7883	694.80022630769	460.518385853588	209.397660007966	174.735983248767	567.186375737573	1.58948686641778	0.293510356366074	5.41543707723665	6.11391704501378e-08	1.65107493348824e-06	Up	protein_coding
Pxn|MSTRG.17557	80.5232050356594	42.0016768856693	258.189347776813	266.304359085862	146.355239488025	-2.08189894426431	0.384686747476965	-5.41193310640101	6.23479816535313e-08	1.68081113234883e-06	Down	protein_coding
Dhrs4|MSTRG.6892	753.46713283367	985.539346924454	337.475840401188	325.109738063812	677.629631679621	1.39064387366405	0.257114102984552	5.40866431487661	6.34965153415893e-08	1.70882259994288e-06	Up	protein_coding
Htra3|MSTRG.16945	611.976358271012	393.015690858762	1568.11063190432	1324.80118068897	1199.97275736782	-1.52273598077946	0.281569675213713	-5.40802549004504	6.37233571015018e-08	1.71197569879061e-06	Down	protein_coding
2810055F11Rik|MSTRG.4975	547.557794242484	625.524973618717	151.796361947522	220.940209588586	368.191155059416	1.65597033326283	0.306375839328561	5.4050291200898	6.47978647518704e-08	1.73785201187619e-06	Up	protein_coding
Cib2|MSTRG.22839	417.57033468492	435.017367744432	143.664413986048	108.369912687937	285.406512209492	1.75549372656153	0.3249362612635	5.40257870800682	6.56896179197682e-08	1.7587465627953e-06	Up	protein_coding
Ddit4|MSTRG.1780	57.516575025471	88.5035334376602	340.186489721679	242.782207494682	202.586915462211	-2.00836779667385	0.371801469368648	-5.40172097782249	6.60045629719703e-08	1.76415277984501e-06	Down	protein_coding
Cox8b|MSTRG.20892	293.334532629902	124.504970768234	40.659739807372	22.6820747486381	167.356166325175	2.71804224937022	0.503694582957217	5.39621100034957	6.8062900171616e-08	1.8160577927842e-06	Up	protein_coding
Chchd2|MSTRG.17775	4264.27887238842	4794.19140452139	1758.53374666884	1411.32909547081	3581.01077494954	1.51454775422389	0.280883363119868	5.39208779545106	6.96437237978289e-08	1.85506635624627e-06	Up	protein_coding
Fhl1|MSTRG.23908	3722.47273564848	2181.08707827725	1000.22959926135	1097.14035636005	2144.53389808523	1.49374950714691	0.277175146806133	5.38918991965647	7.07759812225447e-08	1.8820141241954e-06	Up	protein_coding
.|MSTRG.11449	173.700056576922	325.512995863937	49.4693500989693	62.1656863481192	141.267121943035	2.15958272920632	0.400769207641576	5.38859445293941	7.10108402893011e-08	1.8850479695165e-06	Up	newAssembly
Ndrg2|MSTRG.6788	1592.05879670504	3804.15187793062	785.410640612403	758.589388815562	1518.76402659894	1.80451080562314	0.335071583729309	5.38544864216517	7.22641675667448e-08	1.91506178531294e-06	Up	protein_coding
Got1|MSTRG.11491	494.642545219051	496.519823184162	183.646491463297	191.53752009961	495.644483704346	1.40188763237444	0.260449457340241	5.38257075553461	7.34294982102281e-08	1.94264582637873e-06	Up	protein_coding
Hfe|MSTRG.5623	49.4642545219051	18.0007186652868	191.778439424772	184.816905359273	110.936095099274	-2.45203187008675	0.45558247977258	-5.38219088519551	7.3584670757717e-08	1.94345706574823e-06	Down	protein_coding
Abhd5|MSTRG.23625	5209.85136580716	5098.70356194249	2093.29893774954	2334.57354542464	3553.51307418953	1.21929452387245	0.226677104075766	5.37899285789755	7.49036799231595e-08	1.97495192554155e-06	Up	protein_coding
Samd9l|MSTRG.18172	141.490774562659	144.005749322295	403.209086423106	467.082724453436	258.936084963506	-1.60785478133168	0.298986498425157	-5.37768357367537	7.5450268344324e-08	1.9860088340414e-06	Down	protein_coding
Pex3|MSTRG.1511	685.597574303614	763.530483385916	281.907529331113	262.944051715693	518.410463504957	1.41023025092363	0.262503980618544	5.37222425199297	7.77713042698608e-08	2.04365705109134e-06	Up	protein_coding
Cox7a2|MSTRG.23165	1709.392609757	1368.0546185618	603.119473809352	511.60679710817	1385.08613935892	1.46507745906093	0.27275399075713	5.37142446566618	7.81170888834639e-08	2.04929351324704e-06	Up	protein_coding
Lrrn4cl|MSTRG.11134	110.431824048904	222.008863538538	616.672720411809	526.728180273929	381.068755703335	-1.79153089013137	0.333627947156832	-5.36984657729889	7.88036545654475e-08	2.06383598005381e-06	Down	protein_coding
Sorcs2|MSTRG.16954	17.2549725076413	7.50029944386951	124.689868742608	103.329451632685	56.8084594527204	-3.1684602668366	0.590374118738334	-5.36686850976427	8.0115418491329e-08	2.09467599201198e-06	Down	protein_coding
Slc39a14|MSTRG.7123	148.392763565715	126.005030657008	397.787787782123	424.238805483786	271.279204194771	-1.57939605323807	0.294617590430566	-5.36083419503186	8.28385240348932e-08	2.16225170846262e-06	Down	protein_coding
Gbp2|MSTRG.14834	125.386133555527	136.505449878425	378.813242538683	428.439189696497	250.338618862467	-1.62529910053264	0.303408822817739	-5.35679577620252	8.47107765345815e-08	2.20742990138278e-06	Down	protein_coding
Fam73b|MSTRG.12040	485.439893214975	580.5231769555	203.29869903686	171.375675878599	359.440076355995	1.50594589600486	0.28152483254334	5.3492471069067	8.83208816251516e-08	2.29766773547832e-06	Up	protein_coding
Car12|MSTRG.23046	2.30066300101884	6.00023955509561	73.8651939833926	73.9267621437093	37.7713516796983	-4.21667604037858	0.788359815933358	-5.34866942119107	8.86032104141435e-08	2.30117722355136e-06	Down	protein_coding
Apod|MSTRG.8614	225.464974099846	178.507126764094	653.266486238444	533.448795014266	336.5273905381	-1.55181748159736	0.290252973822756	-5.34643094662996	8.97054819868431e-08	2.32593499723029e-06	Down	protein_coding
Brp44|MSTRG.1112	2929.89433179749	2580.10300869111	1032.07972877713	988.770443672112	2190.8840752809	1.44718462288675	0.270697758723506	5.34612709654875	8.98561236686864e-08	2.32597717138396e-06	Up	protein_coding
1810014B01Rik|MSTRG.2206	4041.11456128959	10041.4008954525	1980.80699094914	2073.30964739403	3997.07366034575	1.79618830931256	0.336383551154353	5.33970315477275	9.30988922436169e-08	2.40248927437336e-06	Up	lincRNA
Lrrc17|MSTRG.16697	52.9152490234333	36.0014373305737	206.687010687475	227.660824328923	101.651717472341	-2.27735407255361	0.426497750803208	-5.3396625615604	9.31197393167968e-08	2.40248927437336e-06	Down	protein_coding
Tmsb10|MSTRG.18670	87.4251940387159	43.5017367744432	340.186489721679	241.942130652139	248.291447234488	-2.13873800942602	0.400562389285768	-5.33933805727377	9.32865544637553e-08	2.40282149938079e-06	Down	protein_coding
Slmap|MSTRG.6569	1564.45084069281	2371.59468415154	709.512459638642	746.828313019972	1197.48967448397	1.43375399723613	0.268559857565948	5.33867574339199	9.36279227635106e-08	2.40764126262873e-06	Up	protein_coding
Glis3|MSTRG.11309	127.686796556546	121.504850990686	378.13558020856	390.6357317821	217.051555552442	-1.6241490615574	0.304459239446316	-5.33453694659111	9.57886833763792e-08	2.45542086747777e-06	Down	protein_coding
Tmem147|MSTRG.19787	485.439893214975	382.515271637345	147.730387966785	110.050066373022	347.184444622285	1.75035195907786	0.328118330287303	5.33451440382876	9.58005835283465e-08	2.45542086747777e-06	Up	protein_coding
Xdh|MSTRG.10054	431.374312691033	508.520302294353	1158.8025845101	1197.94957746511	753.605800743334	-1.32760008294815	0.24904261913831	-5.33081481210588	9.77730828116e-08	2.4934889221564e-06	Down	protein_coding
6530402F18Rik|MSTRG.12001	77.0722105341312	64.5025752172778	266.99895806841	264.624205400777	139.303576001974	-1.90432908899446	0.357211085828848	-5.33110299355852	9.76180327234633e-08	2.4934889221564e-06	Down	processed_transcript
Fam13a|MSTRG.18579	57.516575025471	109.504371880495	7.45428563135154	10.0809221105058	43.2104925340564	3.25452016190753	0.610543081532673	5.33053319306733	9.79248324224406e-08	2.4934889221564e-06	Up	processed_transcript
Ces2g|MSTRG.21922	1.15033150050942	6.00023955509561	77.2535056340069	68.0462242459142	39.3659096681192	-4.44570325440796	0.83391221280187	-5.33114059988496	9.75978169797215e-08	2.4934889221564e-06	Down	protein_coding
Prr16|MSTRG.10593	2.30066300101884	6.00023955509561	62.3449343713038	89.8882221520101	37.1542558074675	-4.25629389984925	0.799610572167544	-5.3229585100551	1.0209303733738e-07	2.59117108910434e-06	Down	protein_coding
Ugdh|MSTRG.17110	269.177571119204	189.007545985512	632.936616334758	638.458400332035	546.973130232087	-1.46744652038551	0.275671536600158	-5.32317024268609	1.01974226053684e-07	2.59117108910434e-06	Down	protein_coding
Pth1r|MSTRG.23518	5.7516575025471	18.0007186652868	103.004674178676	116.770681113359	48.2387222120941	-3.25842739145199	0.612320851482165	-5.32143790884262	1.02950249984769e-07	2.6086857987212e-06	Down	protein_coding
Fkbp5|MSTRG.9452	942.121498917215	756.030183942047	332.054541760205	325.949814906355	564.389893439224	1.36872824502614	0.257294667532105	5.31969145787038	1.03943377820669e-07	2.62958214651998e-06	Up	protein_coding
Cox7a2l|MSTRG.10133	799.480392854047	931.537190928593	332.732204090328	273.865050668741	667.314946435192	1.5112755502082	0.284180568105057	5.31801157371712	1.04907397592211e-07	2.64539510341974e-06	Up	protein_coding
Gbp4|MSTRG.17361	23.0066300101884	27.0010779979302	135.532466024573	147.853524287419	68.1259820885865	-2.50830482173128	0.471640074827547	-5.3182605881157	1.04763953650516e-07	2.64539510341974e-06	Down	protein_coding
.|MSTRG.4759	60.9675695269993	142.505689433521	7.45428563135154	12.6011526381323	48.9545785466104	3.35015430577891	0.630284474617732	5.31530513711414	1.06478743245144e-07	2.67637150292021e-06	Up	newAssembly
Slc27a1|MSTRG.21610	848.944647375952	430.51718807811	2026.21036706737	1921.2557388939	1816.01808566572	-1.62260665894671	0.305269161989614	-5.31533106184475	1.06463583958561e-07	2.67637150292021e-06	Down	protein_coding
Ecm1|MSTRG.14404	178.30138257896	129.005150434556	470.975319435393	450.281187602593	296.768242582925	-1.57838611637477	0.297680434745753	-5.30228369802959	1.14362931911594e-07	2.86992122863033e-06	Down	protein_coding
Negr1|MSTRG.14923	410.668345681863	354.014133750641	121.301557091993	146.173370602334	333.719013137104	1.5187427450344	0.286533602198686	5.30040013939197	1.1554915338433e-07	2.89503488792297e-06	Up	protein_coding
Crtap|MSTRG.23533	157.595415569791	180.007186652868	570.591681963454	452.801418130219	328.139174995484	-1.60271580522535	0.302521253384376	-5.29786184373956	1.17166561105107e-07	2.9308539299513e-06	Down	protein_coding
Enpep|MSTRG.14750	101.229172044829	90.0035933264341	300.882074574553	321.749430693644	198.495309083853	-1.69996392485806	0.320931641280751	-5.29696579020368	1.17742743171144e-07	2.94055436505342e-06	Down	protein_coding
Gm6484|MSTRG.22337	57.516575025471	37.5014972193476	222.273244280301	187.3371358869	125.933738816074	-2.09612346879439	0.396174152961698	-5.29091424345656	1.21706427157113e-07	3.03468949120667e-06	Down	protein_coding
Ctsk|MSTRG.14389	42.5622655188485	69.0027548835995	224.306231270669	214.219594848248	139.31791096045	-1.98885563823532	0.376451527109503	-5.28316528161353	1.26970740888306e-07	3.16090318106151e-06	Down	protein_coding
Tmem176a|MSTRG.18490	337.04712964926	340.513594751676	928.397392268329	831.676074116729	491.4699718275	-1.37755966619669	0.260765663492701	-5.28274945307454	1.27259378838723e-07	3.16304401957584e-06	Down	protein_coding
Socs3|MSTRG.4423	8.05232050356594	4.50017966632171	98.9387001979387	72.246608458625	37.9128178301637	-3.73878929621484	0.709247144385183	-5.27149009455067	1.35320592433806e-07	3.35805902591301e-06	Down	protein_coding
Pmp22|MSTRG.3275	1144.57984300687	1899.07581918776	4119.50930481691	3990.36500207522	2559.98168666968	-1.41506402190178	0.268496834600197	-5.27031919765037	1.36186716495574e-07	3.37418802822128e-06	Down	protein_coding
5330426P16Rik|MSTRG.8813	47.1635915208862	27.0010779979302	145.019738646294	210.85928747808	117.532042458081	-2.24319469424238	0.425664893085563	-5.26986070658047	1.36527325839939e-07	3.37726629007228e-06	Down	protein_coding
Dsel|MSTRG.737	51.7649175229239	28.5011378867041	158.572985248751	232.701285384176	109.315642670938	-2.26652866353789	0.430747876762383	-5.26184523664685	1.42616791970963e-07	3.52231883840943e-06	Down	protein_coding
Ccl2|MSTRG.3697	34.5099450152826	58.5023356621822	190.423114764526	225.140593801296	106.248437566147	-2.17391099073427	0.413174464100923	-5.26148438399928	1.42897027593554e-07	3.52366461881167e-06	Down	protein_coding
SNORA71|MSTRG.13429	11.5033150050942	46.501856551991	167.382595540348	246.14251486485	87.6923873303459	-2.86589746647511	0.544808247657186	-5.26037826849942	1.43759351500696e-07	3.53933709396588e-06	Down	snoRNA
Eepd1|MSTRG.22384	67.8695585300558	57.0022757734083	303.592723895045	273.865050668741	129.695029590504	-2.20581099055679	0.41938406476875	-5.25964426372062	1.44334354975191e-07	3.54789755402797e-06	Down	protein_coding
AL663049.1|MSTRG.2736	6239.39805876309	6637.76500782452	2794.00178709658	2411.02053809597	4971.5347534365	1.30668609000247	0.248482509645	5.25866424912278	1.45105545913445e-07	3.56124601597951e-06	Up	miRNA
Tfrc|MSTRG.8651	894.957907396329	865.534555822542	285.97350331185	387.275424411932	598.723111706407	1.38845852594672	0.264164302639916	5.25604145628768	1.47189124833329e-07	3.60671122374164e-06	Up	protein_coding
Mrc2|MSTRG.4210	132.288122558583	99.0039526590775	388.300515160403	336.870813859403	240.731891697607	-1.64311653769612	0.312963256909958	-5.25018992299423	1.5194247017182e-07	3.71735112368641e-06	Down	protein_coding
Ppapdc2|MSTRG.11320	685.597574303614	958.538268926524	298.171425254062	295.707048574837	515.522411750476	1.46767126586588	0.279590159017012	5.24936668381298	1.52623006100082e-07	3.7281572804635e-06	Up	protein_coding
Opa1|MSTRG.8601	2855.12278426438	2283.09115071388	1008.36154722283	1134.94381427445	1902.14173281778	1.26205440716775	0.240746040916757	5.24226443085779	1.58617830881101e-07	3.86854019097361e-06	Up	protein_coding
.|MSTRG.21352	212.811327594243	514.520541849448	97.5833755376929	65.5259937182878	209.401188405025	2.14970715427917	0.410134397769845	5.24147003023512	1.59302353553496e-07	3.8791738480757e-06	Up	newAssembly
Mtss1|MSTRG.7593	116.183481551451	229.509162982407	601.764149149106	584.693482409337	301.20690160386	-1.78731557813313	0.341066033144943	-5.24037988084721	1.60246369765823e-07	3.89608346678307e-06	Down	protein_coding
.|MSTRG.4122	79.37287353515	84.0033537713385	15.586233592826	6.72061474033721	56.9683452427337	2.84759599480366	0.543751584096872	5.23694289467366	1.63258177962285e-07	3.96313670266454e-06	Up	newAssembly
Isg15|MSTRG.16602	49.4642545219051	34.5013774417998	272.420256709393	162.974907453177	109.767045433895	-2.36660648278453	0.452098401878148	-5.23471543573911	1.65239239015884e-07	4.00499888478096e-06	Down	protein_coding
Reck|MSTRG.15239	42.5622655188485	4.50017966632171	199.232725056123	168.855445350972	107.171060000107	-2.92062446393358	0.557975038323289	-5.23432817480515	1.65586025343299e-07	4.00718181330785e-06	Down	protein_coding
Gm12250|MSTRG.3130	0	3.0001197775478	83.3524666051127	92.4084526796366	37.1859443888373	-6.04836240653623	1.15630248877147	-5.23077868055306	1.6879750086546e-07	4.07857614707271e-06	Down	pseudogene
Gm17596|MSTRG.22889	1901.49797034207	1177.54701268751	539.419214777802	445.24072654734	1264.69074284856	1.64512545113877	0.314744279930525	5.22686369868869	1.72409499319911e-07	4.15941248050153e-06	Up	lincRNA
Timm17a|MSTRG.900	1410.30641962455	1161.046353911	546.195838079031	535.12894869935	1101.7845863284	1.25034112806489	0.239678350034342	5.21674622628924	1.82093465746879e-07	4.38626065870838e-06	Up	protein_coding
Lgals4|MSTRG.19719	2592.84720214823	1875.07486096738	901.968561393537	933.32537206433	1943.29018574428	1.28429239327145	0.246210126046883	5.21624522066528	1.82586423259686e-07	4.39135821365245e-06	Up	protein_coding
Cnst|MSTRG.1269	421.021329186448	424.516948523014	161.961296899365	123.491295853696	267.383472218261	1.56407137128682	0.299987081561889	5.21379575128185	1.85015175982195e-07	4.4429259721632e-06	Up	protein_coding
Car5b|MSTRG.24421	3511.96207105526	3507.14001995338	1465.10595772564	1602.02653872788	2335.3931924283	1.19453279462273	0.229164851006568	5.21254803856675	1.86264312275994e-07	4.46605169019354e-06	Up	protein_coding
Plat|MSTRG.21227	35.660276515792	4.50017966632171	156.539998258382	178.096290618936	84.9187723323225	-3.00966145493523	0.577628670670522	-5.21037408243874	1.88460251334732e-07	4.51177310288931e-06	Down	protein_coding
Slc2a1|MSTRG.15859	391.112710173203	331.513235419032	874.184405858499	892.161606779764	721.971593483893	-1.2875304152137	0.247191118429338	-5.20864351193005	1.90226190477494e-07	4.54707596809067e-06	Down	protein_coding
Tmem182|MSTRG.211	325.543814644166	166.506647653903	69.7992200026554	51.2446873950712	188.069406160812	2.02417155408574	0.38887931955882	5.20514064975771	1.93849726612782e-07	4.61997589204501e-06	Up	protein_coding
Cox10|MSTRG.3284	463.583594705296	411.016409524049	163.316621559611	139.452755861997	306.910412491114	1.5298258287859	0.293915873936625	5.20497858212234	1.9401898224378e-07	4.61997589204501e-06	Up	protein_coding
2310042D19Rik|ENSMUSG00000078486.2	71.3205530315841	46.501856551991	4.74363631086007	1.6801536850843	27.4314559739155	4.16090956301005	0.799430840283314	5.20483993529127	1.94163891676695e-07	4.61997589204501e-06	Up	protein_coding
Slc25a5|MSTRG.23813	6414.24844684053	5425.7166176952	2445.68334941343	2347.17469806277	5147.45826965736	1.30479141983371	0.250721387610059	5.2041488453431	1.94887759478375e-07	4.63014160989035e-06	Up	protein_coding
Sdha|MSTRG.6113	7665.80911939478	6913.77602735892	3378.14671566249	3171.29008059662	5911.71820792326	1.15453470496819	0.221890989309338	5.20316173523682	1.95926212768109e-07	4.64773898950975e-06	Up	protein_coding
.|MSTRG.13780	1373.49581160825	2821.61265078371	628.870642354021	391.475808624642	1581.76297034886	2.03836264006253	0.391802736521711	5.20252272395647	1.9660131094206e-07	4.65667657434692e-06	Up	newAssembly
Arxes1|MSTRG.24242	243.870278107997	358.514313416963	81.3194796147441	86.5279147818415	211.466824339262	1.84146992141145	0.354258084949221	5.19810273822094	2.0133285043139e-07	4.76152191270237e-06	Up	protein_coding
Prrx1|MSTRG.1086	1472.42432065206	1624.56485954214	3413.38515682888	3505.6406639284	2680.39899867202	-1.16001333049319	0.223271786630654	-5.1955213329848	2.04146922798855e-07	4.82077052642561e-06	Down	protein_coding
Sfrp4|MSTRG.5570	0	12.0004791101912	87.4184405858499	100.809221105058	41.3365324168467	-4.08522811103081	0.786389236335663	-5.19491865131158	2.04809378286726e-07	4.82910813546451e-06	Down	protein_coding
Ndufa6|MSTRG.7899	379.609395168109	315.012576642519	103.682336508799	89.8882221520101	287.269847638511	1.84314437505749	0.355412960472042	5.18592336252879	2.14947193553696e-07	5.05262810823792e-06	Up	protein_coding
Atp13a3|MSTRG.8602	2174.1265359628	2050.58186795392	870.796094207885	990.450597357196	1534.70795808056	1.18304516234998	0.228138164935172	5.18565213622259	2.15260278812109e-07	5.05262810823792e-06	Up	protein_coding
Mcart1|MSTRG.15271	4234.37025337518	3070.62259232018	1316.02024509861	1612.94753768093	2735.87609069857	1.31910547800872	0.254367763895274	5.18582015978963	2.15066271900171e-07	5.05262810823792e-06	Up	protein_coding
.|MSTRG.14963	40.2616025178297	66.0026351060517	0	1.6801536850843	32.3519667180402	6.11583596599437	1.17974900301722	5.18401452372753	2.17160011438029e-07	5.08956549329758e-06	Up	newAssembly
Gas1|MSTRG.5949	31.0589505137543	39.0015571081215	165.34960854998	168.855445350972	83.6260707188389	-2.26155421877632	0.436456088029818	-5.18163059423703	2.19954504349007e-07	5.14461835123767e-06	Down	protein_coding
Hpdl|MSTRG.15803	66.7192270295464	48.0019164407649	5.42129864098294	0.840076842542151	31.2044379285295	4.13668835907033	0.798365079509957	5.18144952132609	2.201681759643e-07	5.14461835123767e-06	Up	protein_coding
Ncor2|MSTRG.17743	152.994089567753	165.006587765129	487.239215358342	420.878498113618	267.052305457615	-1.51569630363883	0.292660964486234	-5.17901766058769	2.2305735457287e-07	5.20433818763516e-06	Down	protein_coding
Ccdc80|MSTRG.8787	2444.45443858252	2362.5943248189	5350.14409632004	5431.09678703501	3458.74583206498	-1.16522063729967	0.225578502562196	-5.16547731306265	2.39826117782827e-07	5.58723264548081e-06	Down	protein_coding
Mterfd2|MSTRG.660	425.622655188486	777.031022384881	1866.28205715838	1591.94561661738	1053.00579536507	-1.52680678389053	0.29578426151373	-5.16189325313257	2.44464688604784e-07	5.68680972344572e-06	Down	protein_coding
Ankrd37|MSTRG.21394	24.1569615106978	46.501856551991	185.001816123543	135.252371649286	124.798757918472	-2.20400273199835	0.427028409313635	-5.1612555135169	2.45299098411552e-07	5.69772861176475e-06	Down	protein_coding
Pam|MSTRG.708	228.915968601375	193.507725651833	571.9470066237	549.410255022567	376.279315144297	-1.40599179631538	0.272497778625099	-5.15964498283024	2.47418560526446e-07	5.73841948180876e-06	Down	protein_coding
Vldlr|MSTRG.11306	3005.81621083111	3756.14996148985	1119.49816936298	1477.69516603164	2264.43498740311	1.38060856286979	0.267785062943647	5.15565934743837	2.52740005976739e-07	5.85314355087673e-06	Up	protein_coding
Bves|MSTRG.1730	55.2159120244522	78.0031142162429	8.80961029159728	8.40076842542151	49.2586438821852	2.94548339201793	0.571969224785272	5.14972355920674	2.60870664649066e-07	6.02356539128295e-06	Up	protein_coding
Ptgfrn|MSTRG.14500	82.8238680366783	100.504012547851	295.46077593357	304.947893842801	179.536428461244	-1.71588081865865	0.333194227829132	-5.14979154902583	2.60776119664172e-07	6.02356539128295e-06	Down	protein_coding
Emilin2|MSTRG.10043	80.5232050356594	63.0025153285039	275.130906029884	239.421900124513	149.019267932046	-1.83641234427565	0.356716562250434	-5.14809946779647	2.6313895330117e-07	6.05801758418578e-06	Down	protein_coding
Pdzd9|MSTRG.20632	121.935139053999	198.007905318155	32.5277918458976	35.2832273867703	112.069101870656	2.23515445232169	0.434159786220303	5.14823003710324	2.62955891604487e-07	6.05801758418578e-06	Up	protein_coding
.|MSTRG.23436	0	0	69.1215576725325	39.4836115994811	62.6880319584625	-7.81711092574825	1.51974079147714	-5.14371330268123	2.69360500755972e-07	6.19211790324001e-06	Down	newAssembly
Sult1a1|MSTRG.20713	646.486303286294	330.013175530258	143.664413986048	136.932525334371	260.522158427809	1.80168271491083	0.350501489732256	5.14029973535094	2.74300543177752e-07	6.29640761538461e-06	Up	protein_coding
mt-Nd5|MSTRG.23693	108744.287737657	266151.125885487	56708.8167716719	59020.4386496413	131288.29375722	1.69572444446671	0.330010159961955	5.13840072276018	2.77086514822221e-07	6.35101822299566e-06	Up	protein_coding
Slc7a8|MSTRG.6876	28.7582875127355	34.5013774417998	148.408050296908	150.373754815045	81.7861531646504	-2.24625191044951	0.43765092014393	-5.13251956538966	2.85888998345506e-07	6.54316917181086e-06	Down	protein_coding
Cox7c|MSTRG.6165	3689.11312213371	3060.12217309876	1486.11348995945	946.766601545004	2873.96842431361	1.47169721435212	0.286826478654766	5.13096706152957	2.88257354368363e-07	6.58771455978883e-06	Up	protein_coding
Hspa5|MSTRG.12169	15553.6322183879	49272.4671665564	8305.42951798586	8764.52169824226	18258.4467192523	1.92506136308967	0.375474021483529	5.12701612613197	2.9437031151332e-07	6.71758215264826e-06	Up	protein_coding
Gstt3|MSTRG.1926	1232.00503704559	799.53192071649	405.919735743598	357.032658080414	829.034881995295	1.41382822418985	0.276293417485401	5.11712597809014	3.10226426611637e-07	7.06908655909642e-06	Up	protein_coding
AL672290.1|MSTRG.23846	24.1569615106978	58.5023356621822	168.060257870471	267.984512770946	113.942089403083	-2.41914994385247	0.472830934365936	-5.11631064726453	3.1156976174873e-07	7.08934753809902e-06	Down	miRNA
Entpd5|MSTRG.5134	763.820116338255	720.028746611473	230.405192241775	316.708969638391	572.954602449786	1.44144804172588	0.281773717598844	5.11562275576761	3.12707494986114e-07	7.10487815027402e-06	Up	protein_coding
C1qtnf1|MSTRG.4451	5.7516575025471	4.50017966632171	54.2129864098294	72.246608458625	49.5710305730542	-3.60618458645949	0.705160628765062	-5.11399025889314	3.15423629848372e-07	7.15617360218495e-06	Down	protein_coding
Irf7|MSTRG.20972	25.3072930112072	34.5013774417998	149.763374957154	163.814984295719	70.6598526967037	-2.40041942515631	0.469502584068129	-5.11268629100451	3.17609510229333e-07	7.19530746759021e-06	Down	protein_coding
Oxnad1|MSTRG.6626	423.321992187467	322.512876086389	134.854803694451	115.090527428275	314.445449092644	1.57771960009991	0.308637633958881	5.11188340793885	3.1896267414533e-07	7.21549040686154e-06	Up	protein_coding
Tufm|MSTRG.20698	446.328622197655	427.517068300562	174.8368811717	153.734062185214	321.533759698346	1.41030422315097	0.277139820731281	5.08878233171127	3.60369959355239e-07	8.14039753339496e-06	Up	protein_coding
.|MSTRG.247	163.347073072338	180.007186652868	45.4033761182321	44.524072654734	119.25412444307	1.93141646313801	0.379680062389475	5.0869578217588	3.6385271255385e-07	8.19534919228433e-06	Up	newAssembly
Stom|MSTRG.12173	322.092820142638	387.015451303667	851.821548964444	879.560454141632	590.906303632142	-1.28979233998225	0.253538035154782	-5.0871749447567	3.63436556190137e-07	8.19534919228433e-06	Down	protein_coding
AC048362.1|MSTRG.23902	1914.15161684768	1492.55958933003	682.405966433728	755.229081445394	1315.28294362281	1.24560585116124	0.244924606722892	5.08567051643987	3.66329534196987e-07	8.23924740530371e-06	Up	miRNA
Isca2|MSTRG.5130	951.324150921291	1011.04036503361	396.432463121878	432.639573909208	789.069901939523	1.24317520710544	0.244504268994982	5.08447239884778	3.68649370164055e-07	8.27949355236077e-06	Up	protein_coding
Flrt3|MSTRG.13134	3.45099450152826	1.5000598887739	81.997141944867	47.8843800249026	36.6215104313763	-4.65890058901819	0.916489020432612	-5.08342215253058	3.706945487642e-07	8.31346438456953e-06	Down	protein_coding
Sdr39u1|MSTRG.6929	383.060389669637	370.514792527154	134.177141364328	139.452755861997	268.862874872672	1.46221703839567	0.287888624178921	5.07910669470187	3.79213709351207e-07	8.49231964026253e-06	Up	protein_coding
Sepp1|MSTRG.7323	5270.81893533416	6843.27321258654	14886.208405809	12910.3009161878	10462.6141296377	-1.19844133838861	0.235984892037841	-5.07846637146768	3.80493761896198e-07	8.50877812240367e-06	Down	protein_coding
Slc16a1|MSTRG.14540	2244.29675749388	2100.08384428346	857.242847605427	1050.09605317769	1846.26924386487	1.18820524827727	0.234336170439611	5.07051577248281	3.96739032764466e-07	8.85936990331981e-06	Up	protein_coding
Gm5514|MSTRG.11260	185.203371582017	420.016768856693	86.740778255727	48.7244568674448	182.43211512819	2.15025725428853	0.42423406401945	5.06856341029217	4.00829451369296e-07	8.93792415203335e-06	Up	pseudogene
Arrdc3|MSTRG.6145	139.19011156164	123.00491087946	341.541814381925	407.437268632943	273.156915993616	-1.51104146185513	0.298240239137331	-5.06652444427306	4.05144745897379e-07	9.0212615388191e-06	Down	protein_coding
Gm10529|MSTRG.1049	314.040499639072	331.513235419032	99.6163625280615	120.97106532607	220.795162436081	1.55092164792599	0.30612856817858	5.06624277882248	4.05744378931555e-07	9.0217436050465e-06	Up	pseudogene
Rab3d|MSTRG.22334	101.229172044829	72.0028746611473	264.288308747918	327.629968591439	172.446565337912	-1.76433682599049	0.348351407095596	-5.06481900188309	4.08788562808855e-07	9.07650167408736e-06	Down	protein_coding
Maged1|MSTRG.24083	1419.50907162862	1096.54377869372	2911.23737020784	2883.9838004472	1987.92306559571	-1.20277421972225	0.237609659868224	-5.061975259715	4.14934880202504e-07	9.19988429698989e-06	Down	protein_coding
Grpel1|MSTRG.16956	1151.48183200993	727.529046055343	359.838697295243	299.067355945006	804.402442894619	1.51249695790564	0.298947208178113	5.05941155003024	4.20552299626658e-07	9.30967959603652e-06	Up	protein_coding
Cox5a|MSTRG.22888	3166.86262090243	1735.5692913114	874.184405858499	692.223318254732	2051.85090149568	1.64629046399956	0.325407061035674	5.05917252920052	4.21079748529809e-07	9.30967959603652e-06	Up	protein_coding
Os9|MSTRG.2455	161.046410071319	130.505210323329	422.861293996669	456.161725500388	253.584390349723	-1.58838182748944	0.31404579727237	-5.05780316528753	4.24113857543652e-07	9.36349816463771e-06	Down	protein_coding
Aoc3|MSTRG.4098	3350.91566098394	3897.1555910346	9005.45470500279	7213.73984690945	5230.92694147846	-1.1623010219276	0.230242007475767	-5.04817098613048	4.4605984537556e-07	9.83410752325864e-06	Down	protein_coding
Gm16096|MSTRG.22661	17.2549725076413	22.5008983316085	147.730387966785	95.7687600498052	63.1100178442125	-2.62724957024576	0.520529567218551	-5.04726289475632	4.48184451894977e-07	9.86701143812228e-06	Down	lincRNA
Gm10222|MSTRG.115	623.479673276106	1195.5477313528	281.907529331113	304.947893842801	644.849846195189	1.63063722707416	0.323108043155512	5.0467243438113	4.494490748558e-07	9.88091635130166e-06	Up	protein_coding
Bst2|MSTRG.21602	8.05232050356594	13.5005389989651	103.682336508799	78.12714635642	44.1631384770236	-3.10317767539833	0.614970695542727	-5.04605780062364	4.51019015618014e-07	9.9014849715634e-06	Down	protein_coding
Ifi47|MSTRG.2969	9.20265200407536	22.5008983316085	119.268570101625	103.329451632685	53.675965115101	-2.84830170464013	0.564578657374508	-5.04500421231958	4.53511376828241e-07	9.94221781026968e-06	Down	protein_coding
Mfap5|MSTRG.19068	567.113429751144	481.519224296423	1288.91375189369	1269.35610908119	773.164184431295	-1.28546320645041	0.254869721140257	-5.04360894930712	4.56832455676572e-07	1.00009786825464e-05	Down	protein_coding
Mir196b|MSTRG.18530	1.15033150050942	0	96.2280508774472	117.610757955901	71.2083813622787	-7.35486698866092	1.45855055591566	-5.04258625717888	4.59281608170648e-07	1.00405134761004e-05	Down	miRNA
Ndufb9|MSTRG.7589	2920.69167979342	4366.67433622083	1473.91556801724	1161.82627323579	2829.45806064688	1.46659123039986	0.290893136405501	5.0416838586231	4.614531947963e-07	1.00738782063992e-05	Up	protein_coding
3632451O06Rik|MSTRG.6764	41.4119340183391	57.0022757734083	190.423114764526	185.656982201815	124.030472149169	-1.94410536056419	0.38575606504754	-5.03972726993833	4.66195717906349e-07	1.01490222605303e-05	Down	protein_coding
Mup-ps13|ENSMUSG00000082425.1	0	0	81.997141944867	52.9248410801555	22.4869971708371	-8.1266065425778	1.61249133616826	-5.03978307374285	4.66059807599327e-07	1.01490222605303e-05	Down	pseudogene
U8|MSTRG.2508	16747.6763159166	11694.4668928813	6124.03447732035	6067.03495683941	11376.4921448907	1.22231381465256	0.242570024473766	5.03901426940226	4.67935600677815e-07	1.01727114080502e-05	Up	snoRNA
.|MSTRG.21476	334.746466648241	538.521500069831	118.590907771502	127.691680066407	261.011517771633	1.82445661037785	0.362266129541868	5.03623292822079	4.74782764678054e-07	1.03072102557159e-05	Up	newAssembly
Sdc1|MSTRG.4611	47.1635915208862	70.5028147723734	241.925451853864	183.976828516731	155.783504669235	-1.86849412443938	0.371089629391091	-5.03515586653642	4.77460169623797e-07	1.03509385939692e-05	Down	protein_coding
Ptges|MSTRG.12055	263.425913616657	138.005509767199	683.08362876385	544.369793967314	601.379646516798	-1.60534814169566	0.318878511591469	-5.03435660710921	4.79456408753692e-07	1.03760629333759e-05	Down	protein_coding
Ddhd2|MSTRG.21258	1185.99177702521	1435.55731355662	530.609604486205	585.533559251879	963.979903893916	1.23161320304207	0.244651181671018	5.03416004218701	4.7994858337481e-07	1.03760629333759e-05	Up	protein_coding
Lyrm5|MSTRG.19308	587.819396760314	580.5231769555	218.207270299563	205.818826422827	491.131360710187	1.46191418484206	0.290467943621529	5.03296221474577	4.82958346240575e-07	1.04266899397913e-05	Up	protein_coding
Chdh|MSTRG.6595	182.902708580998	189.007545985512	54.8906487399523	47.8843800249026	114.491071861863	1.85285519364359	0.368339825982969	5.03028742194513	4.89745110057234e-07	1.05586069376842e-05	Up	protein_coding
Rnf146|MSTRG.1597	3807.59726668618	4597.68355909201	1817.49036938953	2009.46380736082	3623.42798038473	1.13499368257856	0.225699587160373	5.02878049915119	4.9360904183647e-07	1.06272324607248e-05	Up	protein_coding
Sh3glb1|MSTRG.14850	3006.96654233162	4339.6732582229	1516.60829481498	1567.58338818365	2500.7824470314	1.25181496778073	0.249054997718334	5.02625917668374	5.00139854117084e-07	1.07530068635173e-05	Up	protein_coding
Echdc1|MSTRG.1596	4149.24572233748	4821.19248251932	2042.47426299032	2111.11310530843	3847.09368393418	1.11068047814467	0.221095671165746	5.02352882934572	5.07306055334868e-07	1.08920773283658e-05	Up	protein_coding
Wnt5a|MSTRG.6582	500.394202721598	550.521979180022	216.174283309195	162.974907453177	312.885717500479	1.46817537969646	0.292530815100341	5.01887426523891	5.19751527052075e-07	1.11439582221921e-05	Up	protein_coding
.|MSTRG.18453	42.5622655188485	121.504850990686	6.77662330122868	7.56069158287936	37.0172775015794	3.51181297034438	0.69996252834073	5.01714424437717	5.24451925340612e-07	1.12293142697416e-05	Up	newAssembly
Aebp1|MSTRG.2649	339.347792650279	570.022757734083	1498.98907423178	1115.62204689598	776.620774071879	-1.52704819979844	0.30445513949607	-5.01567555182675	5.28474450392491e-07	1.12999420495567e-05	Down	protein_coding
Ephx1|MSTRG.1298	211.660996093733	202.508084984477	548.906487399523	535.12894869935	369.881079807376	-1.38751635567267	0.276910948730581	-5.01069517848009	5.42337614391612e-07	1.15805031778915e-05	Down	protein_coding
BC005764|MSTRG.2027	162.196741571828	199.507965206929	511.635059242765	485.564414989363	310.625461395031	-1.46650451310139	0.292739333423236	-5.00959162526054	5.45456535514757e-07	1.16311899765708e-05	Down	protein_coding
Sycp3|MSTRG.2235	375.008069166071	495.019763295388	155.184673598137	160.454676925551	303.407430166869	1.46107734158108	0.291677606314004	5.00922014564316	5.4651031625188e-07	1.16377619732273e-05	Up	protein_coding
Pex13|MSTRG.2768	1489.6792931597	2128.58498217017	793.542588573878	690.543164569648	1396.26713628314	1.28459652914653	0.25664369052557	5.00536960996724	5.57549436561383e-07	1.18566609745049e-05	Up	protein_coding
Gm10499|MSTRG.9733	18.4053040081507	3.0001197775478	116.557920781133	120.130988483528	53.7124950983147	-3.40970792998866	0.681249753070192	-5.00507767470315	5.58395098360636e-07	1.18584885582465e-05	Down	processed_transcript
Acss1|MSTRG.13221	71.3205530315841	79.5031741050168	8.80961029159728	6.72061474033721	43.377748568406	3.27041443239697	0.653718411288582	5.00278770786104	5.65071576383698e-07	1.19839704290396e-05	Up	protein_coding
Slc43a3|MSTRG.12558	310.589505137543	235.509402537503	825.392718089653	650.219476127625	464.446466883383	-1.43151614665346	0.28630941338704	-4.99989200396391	5.73624350101215e-07	1.21488500416959e-05	Down	protein_coding
Atp5c1|MSTRG.11768	4027.31058328348	5937.2370397671	2202.40257289932	1958.21911996575	3777.49935371481	1.25957951927961	0.252361141747973	4.9911785568696	6.00119881526783e-07	1.26927794454628e-05	Up	protein_coding
Cd63|MSTRG.2546	634.9829882812	367.514672749606	1553.20206064161	1324.80118068897	1143.45630814015	-1.51867914151916	0.304320100343018	-4.99040037055511	6.02542722405088e-07	1.27267785575386e-05	Down	protein_coding
Runx1|MSTRG.8977	132.288122558583	196.507845429381	480.462592057113	510.766720265628	253.639999035155	-1.59760489821046	0.320249212721151	-4.98863021281345	6.08089180618614e-07	1.28265730003729e-05	Down	protein_coding
Cox6b2|MSTRG.19398	83.9741995371877	34.5013774417998	4.74363631086007	6.72061474033721	41.6160856751695	3.39273857941962	0.680207607762786	4.98779863779882	6.1071172385706e-07	1.28645064746084e-05	Up	protein_coding
Palm|MSTRG.2013	52.9152490234333	25.5010181091563	172.126231851208	182.296674831647	108.042949385605	-2.15489907216076	0.432111769494596	-4.98690205703298	6.13551489024372e-07	1.29069072670909e-05	Down	protein_coding
Thy1|MSTRG.22692	250.772267111054	156.006228432486	645.13453827697	541.009486597145	352.330612070996	-1.53843837410763	0.308912254247429	-4.98017917047534	6.3525433011184e-07	1.33454708461854e-05	Down	protein_coding
Coro1b|MSTRG.10933	1271.11630806291	1513.56042777287	596.342850508123	599.814865575096	1043.54255214341	1.21857108788679	0.244908072671344	4.97562646504535	6.50369564976801e-07	1.36446485748964e-05	Up	protein_coding
Cercam|MSTRG.12020	136.889448560621	132.005270212103	443.868826230478	333.510506489234	254.760033802416	-1.53191621758154	0.307989454974059	-4.97392424591475	6.56109569076109e-07	1.37465963271262e-05	Down	protein_coding
Cisd1|MSTRG.1900	698.251220809218	555.022158846344	252.090386805707	183.976828516731	500.39763616634	1.52228216724505	0.306099793487481	4.9731564660703	6.58714524866929e-07	1.37826742877318e-05	Up	protein_coding
Fam102b|MSTRG.14629	189.804697584054	202.508084984477	510.957396912642	552.770562392735	340.286840224572	-1.43979193549006	0.289818788587443	-4.96790405655724	6.7680431760454e-07	1.41422203393431e-05	Down	protein_coding
Gabarapl1|MSTRG.19199	1032.99768745746	1257.05018679253	506.891422931905	486.404491831905	901.645801795464	1.20414218018785	0.242441251899884	4.96673800663718	6.80884751506026e-07	1.42084626821625e-05	Up	protein_coding
Stbd1|MSTRG.17277	81.6735365361688	148.505928988616	26.4288308747918	25.2023052762645	109.055071659208	2.14746190830659	0.433036182204332	4.95908193485157	7.08270924727101e-07	1.47602147717828e-05	Up	protein_coding
Ndufa8|MSTRG.12177	881.153929390216	720.028746611473	351.029087003645	271.344820141115	695.097775812638	1.36285473190402	0.274871871514686	4.95814549664173	7.11692576253677e-07	1.48117458969915e-05	Up	protein_coding
Rnf125|MSTRG.10328	666.041938794954	487.519463851518	170.770907190963	239.421900124513	418.203801083505	1.4954437618353	0.301829918198815	4.95459088601765	7.24826313946859e-07	1.50649985810873e-05	Up	protein_coding
Gadd45b|MSTRG.2084	19.5556355086601	21.0008384428346	105.037661169044	114.250450585733	63.9820690841229	-2.43735513063956	0.492379367092205	-4.95015691870599	7.41536685564246e-07	1.53918166555483e-05	Down	protein_coding
Col4a2|MSTRG.21111	3063.33278585659	3766.65038071127	8440.96198401044	6835.70526776548	4792.60273784703	-1.16172229572248	0.234961465722796	-4.94430987714839	7.64140740568105e-07	1.58399373433301e-05	Down	protein_coding
.|MSTRG.4340	1168.73680451757	1399.55587622605	519.089344874116	362.913195978209	1120.92419885919	1.54057666307472	0.311966786989286	4.93827140364024	7.88180988780093e-07	1.63166008671996e-05	Up	newAssembly
Mcph1|MSTRG.21185	369.256411663524	924.036891484724	187.712465444034	163.814984295719	328.675251411818	1.87624031666315	0.380047258894388	4.93686054234781	7.93901983195606e-07	1.64132662989407e-05	Up	protein_coding
Tuba1a|MSTRG.8102	1211.29907003642	1203.04803079667	3156.55113371232	2506.78929814578	1946.54292112393	-1.23015780890074	0.249205940131203	-4.93631013872734	7.96144679105954e-07	1.64378601801122e-05	Down	protein_coding
Cpt2|MSTRG.15697	3591.33494459041	2508.10013402996	1312.63193344799	1130.74343006174	2372.8506480596	1.32002140594964	0.267445513363426	4.93566479896744	7.98781977672739e-07	1.64705256135981e-05	Up	protein_coding
Fndc1|MSTRG.9105	94.3271830417725	115.50461143559	306.303373215536	327.629968591439	205.382244008677	-1.59920740317994	0.32403115708697	-4.93535071613718	8.00068576735674e-07	1.64752907839936e-05	Down	protein_coding
.|MSTRG.11775	431.374312691033	778.531082273655	216.174283309195	193.217673784695	444.734560013767	1.56014632568003	0.316266140040471	4.93301725401392	8.09689995719125e-07	1.66514507815281e-05	Up	newAssembly
Bcl2l13|MSTRG.19048	1157.23348951248	1203.04803079667	543.48518875854	478.843800249026	871.002232827136	1.2064543548874	0.244789069620955	4.92854667389984	8.28435452358488e-07	1.70145381261364e-05	Up	protein_coding
Ugcg|MSTRG.15395	440.576964695108	660.026351060517	1324.82985539021	1807.84536515071	1023.08152650487	-1.51082227031735	0.306869504870911	-4.92333792161232	8.50803468501722e-07	1.74509741653658e-05	Down	protein_coding
Cntn1|MSTRG.8032	3.45099450152826	0	52.8576617495837	77.2870695138779	31.4924817528449	-5.08898304438819	1.03381851477273	-4.92251103232265	8.54407462597788e-07	1.75018977476232e-05	Down	protein_coding
Pitx3|MSTRG.11547	21.856298509679	43.5017367744432	0	0	25.1383643483012	7.86896081871711	1.59885651303208	4.92161789039743	8.58316733617009e-07	1.75589330210064e-05	Up	protein_coding
Phf17|MSTRG.13930	1038.74934496001	1423.55683444643	436.414540599127	540.169409754603	813.968241455307	1.33399794261771	0.271161578461301	4.91956843660319	8.67352385236893e-07	1.77205541638255e-05	Up	protein_coding
Adh1|MSTRG.14815	118.48414455247	138.005509767199	386.945190500157	346.951735969908	238.596252013299	-1.52008950993921	0.309255009974255	-4.91532703080786	8.86343766224689e-07	1.80848886888904e-05	Down	protein_coding
AC154646.1|MSTRG.6594	1279.16862856648	1347.05378011896	3198.56619817993	2895.74487624279	1865.25264138365	-1.21470696285228	0.247187326802553	-4.91411505017227	8.91843694656915e-07	1.8173352780548e-05	Down	miRNA
Pkm2|MSTRG.22943	4837.14395964211	3340.63337229948	9723.77677493303	9060.2287468171	7348.37464099028	-1.19934692917966	0.244106115607664	-4.9132195078115	8.95928733184905e-07	1.82327921724683e-05	Down	protein_coding
Uqcrh|MSTRG.15781	2689.47504819102	2317.59252815568	1094.42466314843	852.677995180283	2211.02501426424	1.36243741473012	0.277407614644316	4.91131945486427	9.04655620089212e-07	1.838641871611e-05	Up	protein_coding
Agpat2|MSTRG.11953	7214.87917119508	5401.71565947482	3017.63035603713	2561.39429291102	5832.91051568349	1.17732160466501	0.24002452990972	4.90500535552694	9.34247902152677e-07	1.89631671062433e-05	Up	protein_coding
Fam110c|MSTRG.4735	207.059670091696	142.505689433521	525.188305845222	466.242647610894	309.365674027849	-1.49877296719811	0.306274089299169	-4.89356762313022	9.9024267170529e-07	2.00736335878544e-05	Down	protein_coding
Itpr2|MSTRG.19314	676.394922299539	843.033657490933	300.20441224443	304.947893842801	468.696724261816	1.32720201673233	0.271386001978835	4.89045863476715	1.00601299027989e-06	2.03668699938765e-05	Up	protein_coding
Fahd1|MSTRG.9334	150.693426566734	204.008144873251	44.7257137881093	52.0847642376134	125.715652854015	1.8726114348393	0.382963771691376	4.88978742445748	1.00944929006698e-06	2.04099662806419e-05	Up	protein_coding
.|MSTRG.13198	24.1569615106978	33.0013175530258	143.664413986048	148.693601129961	72.0117095932045	-2.36490086677072	0.483904595277314	-4.88712215145518	1.02320614675208e-06	2.06613515454763e-05	Down	newAssembly
Slc25a26|MSTRG.18860	165.647736073357	126.005030657008	37.9490904868806	34.4431505442282	89.9332280766757	2.01165728157665	0.411703937208202	4.88617450495582	1.02814079001145e-06	2.07341725985643e-05	Up	protein_coding
5730469M10Rik|MSTRG.6687	10771.7041707702	15594.6226036935	6083.37473751298	5414.29525018416	12154.5105406463	1.19719294028659	0.245349627563724	4.87953844550118	1.06334394717554e-06	2.13888346281741e-05	Up	protein_coding
S100a4|MSTRG.14322	127.686796556546	136.505449878425	412.018696714703	360.392965450583	338.043248726165	-1.54945385015762	0.317525561828327	-4.8797767374563	1.06206000971242e-06	2.13888346281741e-05	Down	protein_coding
Ldlrad3|MSTRG.12681	389.962378672693	1083.04323969476	209.397660007966	184.816905359273	398.632915208277	1.89896019561288	0.389448972528491	4.87601798840016	1.08248741684433e-06	2.17458765630928e-05	Up	protein_coding
Zfp770|MSTRG.12772	269.177571119204	301.512037643554	98.9387001979387	99.969144262516	200.271739063418	1.51962366606743	0.311774918321356	4.87410492880351	1.09302885949768e-06	2.19012676096268e-05	Up	protein_coding
Hoxa5|MSTRG.18524	90.8761885402442	76.503054327469	13.5532466024574	6.72061474033721	35.6123783633277	3.02927506990693	0.621478423222776	4.87430449185693	1.09192461826855e-06	2.19012676096268e-05	Up	protein_coding
Pde4d|MSTRG.6349	202.458344089658	106.504252102947	37.9490904868806	36.1233042293125	108.965852853888	2.06583411125551	0.424389458953773	4.86777903567236	1.12859415908336e-06	2.25849054219643e-05	Up	protein_coding
Atad3a|MSTRG.16573	582.067739257767	654.026111505421	236.504153212881	249.502822235019	423.072983811225	1.34643093304259	0.276983928869619	4.86104352168525	1.16768575956349e-06	2.33372689129662e-05	Up	protein_coding
Tgfbr3|MSTRG.17380	1119.27254999567	1003.54006558974	2361.65322047819	2198.48109693281	1540.47614088232	-1.10266103465363	0.22692815647685	-4.85907545265817	1.17935185278598e-06	2.35402852559288e-05	Down	protein_coding
Lgi2|MSTRG.17045	88.5755255392254	81.0032339937907	264.965971078041	327.629968591439	149.14742377227	-1.80256840592902	0.371100712092585	-4.85735636497324	1.18963375018099e-06	2.3715189280428e-05	Down	protein_coding
Npr1|MSTRG.14313	92.0265200407536	78.0031142162429	11.5202596120887	17.6416136933852	52.0192008772486	2.55699757473172	0.526590838028337	4.85575781057193	1.19927208115758e-06	2.38768340749855e-05	Up	protein_coding
Stau2|MSTRG.77	378.459063667599	471.018805075005	167.382595540348	157.934446397924	313.377836374451	1.38250692692426	0.284798428182923	4.85433482110474	1.20791502858845e-06	2.40182747531683e-05	Up	protein_coding
Pcmtd1|MSTRG.12	1518.43758067243	2386.59528303928	652.588823908321	821.595152006224	1325.24058092468	1.40515188628522	0.289534744818894	4.85313735719058	1.21523458302732e-06	2.41330745629433e-05	Up	protein_coding
Anpep|MSTRG.20169	72.4708845320935	46.501856551991	237.181815543004	221.780286431128	116.014021493774	-1.93735886716536	0.399270581236053	-4.85224546513727	1.22071402253712e-06	2.42110866299643e-05	Down	protein_coding
Ptpn5|MSTRG.20034	0	0	50.8246747592151	45.3641494972761	25.3938068030421	-7.63763636471114	1.57449155440296	-4.85085889686293	1.2292797884842e-06	2.43500358102157e-05	Down	protein_coding
Tcf4|MSTRG.10760	307.138510636015	223.508923427311	714.933758279625	714.065316160828	449.782512420442	-1.42575215693411	0.294147475369189	-4.84706576231743	1.25300901793963e-06	2.47886156666916e-05	Down	protein_coding
Nab2|MSTRG.2479	41.4119340183391	94.5037729927558	254.123373796075	252.863129605187	161.23861038305	-1.91691060819875	0.395687478164611	-4.84450662196919	1.26926685106018e-06	2.50784636432891e-05	Down	protein_coding
Nmt2|MSTRG.11679	922.565863408555	960.038328815297	378.813242538683	424.238805483786	713.894693530974	1.22951955405934	0.253951974035793	4.84154359786959	1.28834400926752e-06	2.54232131993132e-05	Up	protein_coding
Mtx2|MSTRG.12455	676.394922299539	865.534555822542	333.409866420451	252.023052762645	615.349860251031	1.39476966497731	0.288429921793678	4.83573152294175	1.32656870025727e-06	2.61444581342371e-05	Up	protein_coding
Mtif2|MSTRG.2799	662.590944293426	1017.04060458871	239.892464863495	341.071198072113	567.61962684435	1.53173741309772	0.316962478360024	4.83255122506293	1.34794412926751e-06	2.65322319214837e-05	Up	protein_coding
2310028O11Rik|MSTRG.16254	1398.80310461946	1230.0491087946	538.74155244768	440.200265492087	1151.69982283362	1.42486205363364	0.294888110669632	4.83187352110622	1.35254173969076e-06	2.65891990111249e-05	Up	protein_coding
Grsf1|MSTRG.17230	1789.91581479266	1824.07282474907	707.479472648274	906.442913102981	1344.04165073356	1.16361343301198	0.240848672042527	4.8313051641261	1.35640915400035e-06	2.66316861443918e-05	Up	protein_coding
Fam134b|MSTRG.7424	75.9218790336217	91.503653215208	12.1979219422116	15.1213831657587	47.1596927330248	2.61893395167581	0.542168808004761	4.83047698983968	1.3620635533546e-06	2.67091080456179e-05	Up	protein_coding
Trit1|MSTRG.15909	188.654366083545	169.506767431451	54.8906487399523	56.2851484503241	139.054752078547	1.68954286291585	0.349860806366637	4.82918587098118	1.37092397282394e-06	2.68491245819434e-05	Up	protein_coding
Ndufs3|MSTRG.12579	1013.4420519488	810.032339937907	367.292982926594	336.870813859403	777.703605942423	1.37314128286596	0.284393703369152	4.82831112854698	1.37695844314571e-06	2.69335142093502e-05	Up	protein_coding
Mthfd1l|MSTRG.1454	39.1112710173203	24.0009582203824	168.737920200594	134.412294806744	93.0277540407455	-2.2497117313069	0.466094688813018	-4.82672681174749	1.38795305264981e-06	2.71145922388122e-05	Down	protein_coding
Tnfaip6|MSTRG.12274	6.90198900305652	0	81.3194796147441	68.0462242459142	30.1829441899131	-4.32050393951982	0.895490856407626	-4.82473261296276	1.40191215268785e-06	2.73530584891308e-05	Down	protein_coding
Mcam|MSTRG.22704	261.125250615638	258.010300869111	792.187263913632	588.053789779506	391.894668131432	-1.41124309699703	0.292551012705769	-4.82392142124072	1.40762891937607e-06	2.74303118633471e-05	Down	protein_coding
Reep1|MSTRG.18629	190.955029084564	220.508803649764	54.8906487399523	74.7668389862514	198.341302007968	1.66907095850478	0.346443612882944	4.81772760829833	1.45202410962086e-06	2.82601550212868e-05	Up	protein_coding
Mst1r|MSTRG.23429	24.1569615106978	4.50017966632171	131.466492043836	95.7687600498052	57.2284315966204	-2.93650532297922	0.610265046790597	-4.81185238843744	1.4953778605919e-06	2.90676874545193e-05	Down	protein_coding
Gm12248|MSTRG.3125	4.60132600203768	4.50017966632171	62.3449343713038	68.8863010884564	28.4142652867371	-3.84796553930442	0.800155916469089	-4.80901966742262	1.51672284858042e-06	2.93749825011272e-05	Down	pseudogene
Ndufs4|MSTRG.6393	1079.01094747784	1131.04515613552	487.239215358342	404.076961262775	930.572361586619	1.30923810838354	0.272222851086968	4.80943500207952	1.51357501361439e-06	2.93749825011272e-05	Up	protein_coding
Ndufa5|MSTRG.18260	342.798787151807	324.012935975163	118.590907771502	76.4469926713357	284.018194541541	1.77000223873409	0.368059952457289	4.8090052365572	1.5168323336478e-06	2.93749825011272e-05	Up	protein_coding
Agpat6|MSTRG.21235	761.519453337236	436.517427633206	225.661555930915	185.656982201815	356.972885835926	1.54357964074444	0.321020240572505	4.80835612730097	1.52176490494003e-06	2.94339881055872e-05	Up	protein_coding
Timm8b|MSTRG.22791	731.610834323991	592.523656065691	283.262853991359	225.980670643839	582.713099451121	1.37835429825959	0.286708233476993	4.80751557617963	1.52817515815789e-06	2.95213936184238e-05	Up	protein_coding
Slc2a13|MSTRG.8020	11.5033150050942	45.0017966632171	164.671946219857	165.495137980804	75.6152152928828	-2.58087229676733	0.537473225397745	-4.80186207388734	1.57196958166471e-06	3.0329880346359e-05	Down	protein_coding
Timm10|MSTRG.12554	245.020609608507	246.00982175892	92.8397392268328	69.7263779309985	198.414073060691	1.59102171331797	0.331664350950425	4.79708388543627	1.60992192368405e-06	3.10237917367708e-05	Up	protein_coding
Phb2|MSTRG.19098	1069.80829547376	1767.07054897566	569.236357303209	509.926643423086	1007.9536766158	1.39301314286171	0.290461255715055	4.7958655946467	1.61973861845761e-06	3.11744760733721e-05	Up	protein_coding
Alkbh3|MSTRG.12656	533.753816236371	727.529046055343	255.478698456321	251.182975920103	463.156613354668	1.31396274395998	0.274070739432857	4.7942467214085	1.63287217079341e-06	3.13885489087615e-05	Up	protein_coding
Anxa5|MSTRG.13895	4234.37025337518	3574.64271494821	1905.5864723055	1755.7606009131	3415.25112756235	1.09287945530358	0.228330723670223	4.78638808538978	1.69809557236492e-06	3.26021817823419e-05	Up	protein_coding
Crat|MSTRG.12066	5092.5175527552	2404.59600170457	1362.77894587709	1323.12102700389	2796.48661600049	1.48142625526921	0.309694094557466	4.78351470468329	1.72256283718532e-06	3.30313062968374e-05	Up	protein_coding
Lynx1|MSTRG.7653	209.360333092714	163.506527876355	493.338176329448	471.283108666147	339.268961445807	-1.36752115531907	0.286267555935888	-4.77707349981827	1.77864774429676e-06	3.4064923485556e-05	Down	protein_coding
Pdlim7|MSTRG.5909	55.2159120244522	66.0026351060517	199.910387386246	211.699364320622	120.559903914227	-1.76833863552299	0.370331297671327	-4.77501806259003	1.79691125248812e-06	3.43725339952048e-05	Down	protein_coding
.|MSTRG.18454	48.3139230213957	130.505210323329	12.8755842723345	8.40076842542151	42.261366484546	3.05323614986595	0.639747811284703	4.77256208776178	1.81897007424787e-06	3.47519019448409e-05	Up	newAssembly
Adrb1|MSTRG.11628	46.0132600203768	45.0017966632171	0	2.52023052762645	19.0123527848918	5.29051292829961	1.10885534451628	4.77114797206259	1.8317890325717e-06	3.49540281288651e-05	Up	protein_coding
Sema3g|MSTRG.6609	19.5556355086601	100.504012547851	404.564411083352	237.741746439429	186.237408323592	-2.44162788607731	0.511977737414773	-4.76901182931563	1.85131790406173e-06	3.52835423253963e-05	Down	protein_coding
.|MSTRG.4830	127.686796556546	153.006108654938	41.3374021374949	21.8419979060959	84.5679923281891	2.13876012047548	0.448536393565523	4.76830899600802	1.85778691388825e-06	3.53636535840021e-05	Up	newAssembly
2310003L22Rik|MSTRG.13129	169.098730574885	168.006707542677	55.5683110700751	41.1637652845654	119.74675017593	1.79623363529917	0.376778687643086	4.76734405158474	1.86670383211109e-06	3.54901097629988e-05	Up	protein_coding
Chst15|MSTRG.20941	755.767795834689	982.539227146906	351.706749333768	310.828431740596	552.809658443925	1.39015189757116	0.29193602511437	4.76183745060773	1.91838180637668e-06	3.64282501407951e-05	Up	protein_coding
Col6a1|MSTRG.1948	2179.87819346535	1983.0791729591	4279.43761472591	4254.14913063345	2988.66933062451	-1.03529741398074	0.217438772450807	-4.76132845265657	1.92322741108797e-06	3.64758890153975e-05	Down	protein_coding
Sh3kbp1|MSTRG.24384	1970.51786037264	2875.61480677957	972.445443726315	1025.73382474397	1639.85947738349	1.27767418887658	0.268440620729891	4.75961568484895	1.93961927907448e-06	3.67421326784874e-05	Up	protein_coding
Gm11827|MSTRG.14994	78.2225420346406	57.0022757734083	7.45428563135154	9.24084526796366	35.3377211997473	3.02808698699939	0.636307840009701	4.75883966313102	1.94709021998637e-06	3.68389469621422e-05	Up	processed_transcript
Il1r2|MSTRG.202	0	0	51.5023370893379	42.0038421271075	21.7353815085275	-7.59722540735621	1.59684044196424	-4.75766094576801	1.95849091528921e-06	3.70097877684616e-05	Down	protein_coding
Cox6c|MSTRG.7485	1931.40658935532	2181.08707827725	870.118431877762	609.895787685602	1661.54831237269	1.47364017102028	0.309975751560515	4.75404983648402	1.99381855692286e-06	3.76318184462018e-05	Up	protein_coding
Dse|MSTRG.1624	136.889448560621	96.0038328815297	306.303373215536	393.155962309727	208.142981139975	-1.57916049575262	0.332304261078805	-4.75215241184683	2.01262566351526e-06	3.79409106060503e-05	Down	protein_coding
Gm9853|MSTRG.21915	87.4251940387159	78.0031142162429	14.2309089325802	12.6011526381323	42.557850630773	2.62237832692141	0.55191497130474	4.75141727125475	2.01995801732756e-06	3.80332022828297e-05	Up	protein_coding
Etv3|MSTRG.14182	577.466413255729	514.520541849448	161.283634569242	238.581823281971	384.486427806927	1.4524580393617	0.30590201614492	4.74811528758805	2.05320993848064e-06	3.86127155780052e-05	Up	protein_coding
Pigy|MSTRG.18568	258.82458761462	582.023236844274	138.920777675188	103.329451632685	272.004493182189	1.78986675479768	0.377642205141914	4.73958347458824	2.14157996394325e-06	4.02261391783276e-05	Up	protein_coding
Cd36|MSTRG.16677	32369.1780928346	25990.0376328966	12327.3554472651	14662.7012097307	25473.7531137555	1.11259628088257	0.235197375047974	4.73047915885809	2.23990522326837e-06	4.20224526802836e-05	Up	protein_coding
Sfrp2|MSTRG.14133	274.929228621751	342.01365464045	800.996874205229	755.229081445394	430.898895139509	-1.33718687185771	0.28276296191425	-4.72900291751514	2.25625141953399e-06	4.22783054111716e-05	Down	protein_coding
Dolk|MSTRG.12048	962.827465926385	613.524494508526	277.841555350376	334.350583331776	581.693416855291	1.36718169672524	0.289322704764044	4.7254559500964	2.29599603315907e-06	4.29714653256354e-05	Up	protein_coding
Fgf10|MSTRG.6410	125.386133555527	300.01197775478	693.926226045816	706.504624577949	438.70021879153	-1.72630050400102	0.36567967957568	-4.72079965177213	2.34919245438321e-06	4.39144251742126e-05	Down	protein_coding
Usp38|MSTRG.21696	831.689674868311	784.531321828751	356.450385644628	367.953657033462	593.920424971094	1.15825139690366	0.24537579841894	4.72031636521109	2.35478111664585e-06	4.39662421647429e-05	Up	protein_coding
Ebf2|MSTRG.7088	1227.40371104355	1563.06240410241	640.39090196611	609.895787685602	983.107432832395	1.15733293686713	0.245230855297794	4.7193610096973	2.36586630300368e-06	4.41204386183805e-05	Up	protein_coding
Ccdc152|MSTRG.7322	87.4251940387159	97.5038927703036	243.280776514109	307.468124370427	185.713020087459	-1.57589341167326	0.33398418963444	-4.71846710288334	2.37628384623225e-06	4.42618312122185e-05	Down	protein_coding
Cyp2f2|MSTRG.19646	2.30066300101884	0	75.8981809737612	68.8863010884564	25.0935726718646	-5.82645370260492	1.2348865440225	-4.71820972607404	2.37929145845787e-06	4.42650302444205e-05	Down	protein_coding
Tor3a|MSTRG.1034	105.830498046867	151.506048766164	375.424930888069	353.672350710245	225.088471548379	-1.50920441944599	0.320784087945548	-4.70473591477571	2.54194775683187e-06	4.72008434424883e-05	Down	protein_coding
Col6a2|MSTRG.1959	2352.42791854176	2691.10744046038	5268.14695437517	5030.3801331424	3585.23925525529	-1.03024298516471	0.218984443774666	-4.70464005299308	2.54314237524073e-06	4.72008434424883e-05	Down	protein_coding
Abhd1|MSTRG.16850	1019.19370945135	538.521500069831	304.94804855529	240.261976967055	668.11677143102	1.51555655729607	0.322541776169185	4.69879150321634	2.61705453709951e-06	4.85149694413138e-05	Up	lincRNA
Stard7|MSTRG.12959	960.526802925366	972.038807925489	390.333502150772	475.483492878857	736.507687218297	1.15923470150952	0.24672962489962	4.69840093981884	2.62206311057699e-06	4.85501578801854e-05	Up	protein_coding
Fasn|MSTRG.4525	18186.7410230539	9775.89029513952	35899.1619382589	34214.6496430567	22016.921053661	-1.32605911244218	0.282420266284289	-4.69533978523817	2.66163915458208e-06	4.92245563552982e-05	Down	protein_coding
Gprc5c|ENSMUSG00000051043.8	79.37287353515	63.0025153285039	7.45428563135154	15.9614600083009	52.9378312570706	2.62862120812786	0.560336337717932	4.69114892465011	2.71675126097423e-06	5.01843437071559e-05	Up	protein_coding
Atp5h|MSTRG.4341	2251.19874649694	1854.07402252454	920.265444306854	624.177094008818	1841.89880987363	1.41000025950566	0.300794110529686	4.68759264276387	2.76437572969597e-06	5.1003712487972e-05	Up	protein_coding
2700089E24Rik|MSTRG.19205	1019.19370945135	1881.07510052247	513.668046233134	575.452637141373	925.809674441259	1.41210797123356	0.301329454596026	4.68625934071624	2.78243649170429e-06	5.12763296328361e-05	Up	protein_coding
Glb1|MSTRG.23536	135.739117060112	63.0025153285039	326.633243119222	371.313964403631	218.221596376401	-1.79989741381202	0.384251813730149	-4.68416113990304	2.81108799097738e-06	5.17432458150541e-05	Down	protein_coding
2010107E04Rik|MSTRG.5409	1470.12365765104	1065.04252102947	474.363631086007	374.674271773799	1084.88928480974	1.57817630930881	0.337077535860357	4.6819385494814	2.84174676731133e-06	5.22459661848793e-05	Up	protein_coding
Tmem86a|MSTRG.20032	71.3205530315841	43.5017367744432	216.851945639318	192.377596942153	123.619264603541	-1.82130212919229	0.389208495689275	-4.67950250152382	2.8757185103893e-06	5.28083414454901e-05	Down	protein_coding
Ier3|MSTRG.9657	42.5622655188485	40.5016169968954	245.991425834601	120.130988483528	130.832432584138	-2.14124548564922	0.45774089720391	-4.67785487101748	2.89891596697136e-06	5.31717735939553e-05	Down	protein_coding
Lipf|ENSMUSG00000024768.5	24.1569615106978	34.5013774417998	0	0	16.6027340554445	7.71872296766866	1.65021606455996	4.6774014224173	2.90533163731303e-06	5.32269032004919e-05	Up	protein_coding
Irgm1|MSTRG.2960	34.5099450152826	28.5011378867041	161.961296899365	114.250450585733	78.5624283794084	-2.12745369058537	0.454954417363445	-4.67619086526164	2.92252614663064e-06	5.34791449270313e-05	Down	protein_coding
Slc16a3|MSTRG.4526	57.516575025471	15.000598887739	160.60597223912	187.3371358869	122.638630632068	-2.23038453087857	0.477286529279612	-4.67305149853063	2.96757318643007e-06	5.42398710386265e-05	Down	protein_coding
Gm10032|MSTRG.7062	52.9152490234333	39.0015571081215	1.35532466024573	1.6801536850843	17.6395380570243	4.93385672582054	1.0564376965571	4.67027704700415	3.00793787773435e-06	5.4913336062638e-05	Up	protein_coding
Creld2|MSTRG.7977	356.60276515792	775.530962496107	185.001816123543	172.215752721141	353.478214546008	1.66102561665435	0.355711247304052	4.66958981264529	3.01801734674834e-06	5.50329822025641e-05	Up	protein_coding
Ext2|MSTRG.12648	414.119340183391	205.508204762025	971.767781396192	870.319608873668	631.54016428077	-1.56711855341205	0.335663992731328	-4.66871212685121	3.03093723525645e-06	5.52040832031715e-05	Down	protein_coding
Rapgef5|MSTRG.5460	181.752377080488	73.5029345499212	15.586233592826	28.5626126464331	69.5922406290161	2.54799433914384	0.54586508109135	4.66780973432048	3.04427612990867e-06	5.53824080556463e-05	Up	protein_coding
Optn|MSTRG.11732	299.086190132449	342.01365464045	129.433505053468	117.610757955901	285.337831997945	1.37341578186107	0.294246864816383	4.66756300944147	3.04793293489512e-06	5.5384383213944e-05	Up	protein_coding
Timeless|MSTRG.2501	2.30066300101884	19.5007785540607	100.294024858184	86.5279147818415	45.5034837439764	-3.1693605162689	0.679211113765032	-4.66623771613566	3.06764784141577e-06	5.56778083216963e-05	Down	protein_coding
Hoxc6|MSTRG.8225	44.8629285198674	40.5016169968954	153.151686607768	172.215752721141	94.9997990475097	-1.92659228522047	0.413367091748663	-4.66072970896261	3.15090283808619e-06	5.71224650402873e-05	Down	protein_coding
Fstl3|MSTRG.2014	85.1245310376971	58.5023356621822	269.031945058778	200.778365367574	157.082826503665	-1.70203356042909	0.36524662234852	-4.65995701612541	3.16275423707128e-06	5.72708014923962e-05	Down	protein_coding
.|MSTRG.23178	10.3529835045848	13.5005389989651	117.913245441379	80.6473768840465	39.257386904966	-3.06952060679886	0.658964916571623	-4.65809412550909	3.19150291959249e-06	5.77244137565691e-05	Down	newAssembly
Esr1|MSTRG.1439	37.9609395168109	30.001197775478	165.34960854998	124.331372696238	84.5559619037364	-2.08547894987427	0.447794576194384	-4.65722244248215	3.20504091345679e-06	5.79021801135961e-05	Down	protein_coding
Neb|MSTRG.12300	142.641106063168	202.508084984477	42.6927267977407	42.8439189696497	77.2566651840508	2.00964609748976	0.431575010769111	4.65653952926598	3.21568561072228e-06	5.8027325662155e-05	Up	protein_coding
Vcam1|MSTRG.14650	135.739117060112	180.007186652868	409.308047394212	444.400649704798	238.02609175055	-1.43927482625769	0.309485317040167	-4.65054316638514	3.31061940170711e-06	5.96714298397763e-05	Down	protein_coding
Gbp6|MSTRG.17364	121.935139053999	120.004791101912	324.600256128854	345.271582284824	192.235152532004	-1.4686707371286	0.315921958895188	-4.64884030937482	3.33806518392035e-06	6.00967237091267e-05	Down	protein_coding
Hoxc8|MSTRG.8224	116.183481551451	159.006348210034	409.985709724335	363.753272820751	256.997509390837	-1.49715478485086	0.322076703516489	-4.64844171746875	3.34452092954375e-06	6.01435797111157e-05	Down	protein_coding
Ifih1|MSTRG.12339	50.6145860224145	112.504491658043	284.618178651604	301.587586472632	151.425297950897	-1.85944931063935	0.401200032671528	-4.63471874181458	3.57423109675843e-06	6.42004294468381e-05	Down	protein_coding
Tubb5|MSTRG.9658	875.402271887669	540.021559958605	1747.69114938688	1680.1536850843	1188.13630422487	-1.27382925160249	0.274889067586842	-4.63397567165915	3.58709168993253e-06	6.43573726300654e-05	Down	protein_coding
Pdpr|MSTRG.22061	738.512823327048	741.029585054308	274.453243699761	352.832273867703	500.323553290464	1.2392870380054	0.267483276461884	4.63313839428761	3.60163592265653e-06	6.45441275737609e-05	Up	protein_coding
Usmg5|MSTRG.11584	452.080279700202	348.013894195545	151.796361947522	85.6878379392994	352.165322196834	1.74965737114432	0.377719069737234	4.63216583785801	3.61860105191899e-06	6.47737887837197e-05	Up	protein_coding
Cbs|MSTRG.9504	6.90198900305652	0	69.1215576725325	60.4855326630349	26.5222805695876	-4.11448526016288	0.888805123841424	-4.62923215651597	3.67024112598283e-06	6.56229023315762e-05	Down	protein_coding
Gcsh|MSTRG.22112	1902.64830184258	1996.57971195806	944.661288191277	948.446755230088	1345.58651447766	1.04231366490255	0.225252322982637	4.62731594107866	3.70435192799384e-06	6.61570128650524e-05	Up	protein_coding
Slc11a2|MSTRG.8161	861.598293881556	625.524973618717	319.856619817993	311.668508583138	579.23743999578	1.2370525357759	0.267428122979482	4.62573839278234	3.73266196591719e-06	6.65864235725731e-05	Up	protein_coding
Gm14523|MSTRG.23797	86.2748625382065	111.004431769269	271.74259437927	312.50858542568	164.595693791437	-1.57108257569488	0.339667453056918	-4.6253550687755	3.73957219904038e-06	6.66335416150929e-05	Down	pseudogene
Tnfaip2|MSTRG.5392	79.37287353515	34.5013774417998	196.522075735632	228.500901171465	143.391505698168	-1.88031591640043	0.406631615891439	-4.62412621871102	3.76180761435843e-06	6.69533124886211e-05	Down	protein_coding
Cuedc1|MSTRG.3836	20.7059670091696	4.50017966632171	123.334544082362	78.9672231989622	46.5917076492887	-2.95630940193523	0.639885597782709	-4.62005929212854	3.83630396161646e-06	6.82014448028148e-05	Down	protein_coding
Mrpl1|MSTRG.17291	386.511384171165	234.009342648729	107.748310489536	110.050066373022	272.281943247238	1.51465247567869	0.328046495240619	4.61718840973353	3.8897409133424e-06	6.90727712359061e-05	Up	protein_coding
Dnaja3|MSTRG.8271	1263.06398755934	1356.05413945161	647.167525267339	578.812944511542	999.364213586821	1.09449889450439	0.237260010349186	4.61307783344344	3.96749645835804e-06	7.03734684301257e-05	Up	protein_coding
Slc36a2|MSTRG.3111	3205.97389191975	2415.09642092598	1160.15790917035	1405.44855757302	2119.54124434947	1.13228247851487	0.245546906017953	4.61126754507788	4.00221034041483e-06	7.09086279268275e-05	Up	protein_coding
Mrpl34|MSTRG.21596	641.884977284256	225.008983316085	124.689868742608	118.450834798443	363.90568365586	1.83746772850518	0.399119106166394	4.60380798642882	4.14834963307439e-06	7.34145004792042e-05	Up	protein_coding
0610040F04Rik|MSTRG.18900	6.90198900305652	6.00023955509561	73.1875316532697	57.1252252928663	32.3044894195545	-3.32993201876784	0.723603119890307	-4.60187625956151	4.18701943146665e-06	7.40149335286104e-05	Down	lincRNA
Lace1|MSTRG.1700	302.537184633978	268.510720090528	75.2205186436383	122.651219011154	223.849121067357	1.53524213530096	0.333719632021747	4.60039502620845	4.21690487533047e-06	7.44589006776395e-05	Up	protein_coding
Mdh2|MSTRG.17852	9683.4905712883	5269.71038926272	3104.37113429286	2728.56958457691	6335.06271918854	1.35833517465776	0.295289538218804	4.60001117158189	4.22468283210889e-06	7.45119483913984e-05	Up	protein_coding
Dram2|MSTRG.14581	753.46713283367	813.032459715455	311.047009526396	383.075040199221	609.958535097098	1.17499867614754	0.255497575990982	4.59886428115864	4.24800398762737e-06	7.48387068204013e-05	Up	protein_coding
Prdx3|MSTRG.11686	2596.29819664976	1164.04647368855	676.307005462622	669.541243506094	1539.71998361316	1.48335445039307	0.323004876028118	4.59235931244562	4.38262951959462e-06	7.71234094378269e-05	Up	protein_coding
Rnf24|MSTRG.13055	871.951277386141	1071.04276058457	410.663372054458	440.200265492087	606.624939114226	1.19074635043033	0.259395799245745	4.59046119440911	4.42267681138103e-06	7.77404981405929e-05	Up	protein_coding
Sox4|MSTRG.5647	41.4119340183391	16.5006587765129	163.994283889734	123.491295853696	75.5824879038114	-2.28649323437305	0.498182727300893	-4.58966782481813	4.43951934637119e-06	7.79487710658131e-05	Down	protein_coding
Mrpl46|MSTRG.20139	266.876908118185	169.506767431451	71.832206993024	63.0057631906613	158.11095115705	1.6967774343716	0.369804704714095	4.58830678123315	4.46855632861331e-06	7.83704446441855e-05	Up	protein_coding
Slc22a4|MSTRG.3086	8.05232050356594	13.5005389989651	78.6088302942526	92.4084526796366	35.6473265409226	-3.01028300376429	0.656145434881993	-4.58782892287544	4.47879421484253e-06	7.84618393933525e-05	Down	protein_coding
Paqr4|MSTRG.9273	607.375032268974	340.513594751676	177.547530492191	138.612679019455	348.023186588746	1.58515182493651	0.345549320784025	4.5873388532205	4.4893170607678e-06	7.85580156967765e-05	Up	protein_coding
Sdf2l1|MSTRG.8411	379.609395168109	510.020362183127	184.32415379342	153.734062185214	296.972954065404	1.39263523396814	0.303863111566236	4.58310068237611	4.58131312571742e-06	7.99884972923079e-05	Up	protein_coding
Dclk1|MSTRG.14004	112.732487049923	91.503653215208	308.336360205905	275.545204353826	177.406649431352	-1.51146662169656	0.329782584763924	-4.58322146628375	4.57866650325762e-06	7.99884972923079e-05	Down	protein_coding
Atp5j2|MSTRG.18072	1054.85398596714	817.532639381777	380.168567198929	282.265819094163	793.154091678253	1.49869108754433	0.327062280061758	4.5822804368065	4.59932519186959e-06	8.02132591283714e-05	Up	protein_coding
Akap7|MSTRG.1569	287.582875127355	358.514313416963	130.111167383591	115.930604270817	239.121802117565	1.38964645409252	0.303308804598339	4.58162253460718	4.61382130951913e-06	8.03762687726385e-05	Up	protein_coding
.|MSTRG.5407	904.160559400404	588.02347639937	269.709607388901	206.658903265369	641.476454378095	1.64740522982206	0.359623350146524	4.5809184224296	4.62938409358337e-06	8.05574763843287e-05	Up	newAssembly
Hal|MSTRG.2266	9.20265200407536	6.00023955509561	59.6342850508123	79.8073000415043	34.1201046042875	-3.17371955016526	0.692849184566545	-4.58067876943636	4.63469253408625e-06	8.05600398268956e-05	Down	protein_coding
Zfp503|MSTRG.6530	116.183481551451	142.505689433521	391.688826811017	333.510506489234	207.174354156324	-1.4913289609711	0.3256360585001	-4.57974146917346	4.65551028373682e-06	8.07594940914622e-05	Down	protein_coding
SNORA70|MSTRG.19206	1498.88194516377	2095.58366461714	877.572717509113	637.618323489492	1356.02853455361	1.24493156739551	0.271837143361808	4.57969632846875	4.65651513116253e-06	8.07594940914622e-05	Up	snoRNA
Gm15884|MSTRG.19099	261.125250615638	433.517307855658	126.045193402853	114.250450585733	237.541422632574	1.52711996609583	0.333495608416576	4.57913066185948	4.66912468903706e-06	8.08883099569139e-05	Up	processed_transcript
.|MSTRG.5766	9.20265200407536	72.0028746611473	0	0	13.7660071754005	8.18387558004975	1.79086548960774	4.56978797544549	4.88217886450861e-06	8.44855098626551e-05	Up	newAssembly
Qk|MSTRG.9129	4635.83594705296	4783.69098529997	2325.73711698168	2421.10146020648	3468.984548109	0.988694232482609	0.216394367110404	4.56894625162854	4.90182456590864e-06	8.47315389249922e-05	No	protein_coding
Tmem56|ENSMUSG00000028132.8	39.1112710173203	34.5013774417998	1.35532466024573	0.840076842542151	18.5738728375898	5.04221413008806	1.10366879144157	4.56859355740423	4.91007888236685e-06	8.4780333268655e-05	Up	protein_coding
Pptc7|MSTRG.17644	477.387572711409	568.522697845309	218.207270299563	217.579902218417	349.250374022365	1.26187985079167	0.276250201432204	4.56788753184439	4.92664243973506e-06	8.4972333526878e-05	Up	protein_coding
Pdgfrb|MSTRG.10670	350.851107655373	306.012217309876	792.187263913632	703.14431720778	491.695245911912	-1.18556025406138	0.259880900466704	-4.56193684080788	5.06838949873583e-06	8.73206309997435e-05	Down	protein_coding
Wdr90|MSTRG.9395	511.897517726692	525.020961070866	243.280776514109	184.816905359273	381.660983747787	1.27416194612285	0.279445456564333	4.55960874006735	5.12490145642996e-06	8.81968983830378e-05	Up	protein_coding
.|MSTRG.6758	32.2092820142638	28.5011378867041	0	0	11.8299724416722	7.77414540735676	1.705707289821	4.55772538098994	5.17105881375917e-06	8.87982616671859e-05	Up	newAssembly
Slc39a6|MSTRG.10352	110.431824048904	138.005509767199	338.831165061434	309.148278055512	249.395639949194	-1.38812011369038	0.304564674107468	-4.55771871034713	5.17122300310538e-06	8.87982616671859e-05	Down	protein_coding
Dnajb9|MSTRG.4804	856.996967879518	1245.04970768234	464.876358464287	433.47965075175	790.401330806911	1.22489059934517	0.268978835889969	4.55385493543528	5.2671684115655e-06	9.03464085012373e-05	Up	protein_coding
Mrs2|MSTRG.5653	360.053759659449	297.011857977233	133.499479034205	119.290911640985	231.669420085743	1.37864778222609	0.302825133670913	4.55262007322119	5.29819032903867e-06	9.07787627288305e-05	Up	protein_coding
Fdft1|MSTRG.7023	645.335971785785	744.029704831855	1419.02491927728	1508.7780092057	985.08043470249	-1.07623506209719	0.236482815252	-4.55100748420278	5.33896487353353e-06	9.13770863059044e-05	Down	protein_coding
Npnt|MSTRG.14777	73.6212160326029	105.004192214173	6.09896097110581	18.4816905359273	41.6608963191474	2.88108531133995	0.633155573276503	4.55035923703662	5.35544041259772e-06	9.15586740418815e-05	Up	protein_coding
Sh3bgrl3|MSTRG.16155	134.588785559602	91.503653215208	361.871684285611	304.947893842801	207.955245672216	-1.55403151365144	0.341927776817316	-4.54491158371647	5.49583185821729e-06	9.38560606946538e-05	Down	protein_coding
Cox5b|MSTRG.156	2019.98211489454	1204.54809068544	679.017654783113	539.329332912061	1408.17491937656	1.40455106676034	0.309133766421237	4.54350581956953	5.53262772388999e-06	9.42781508102607e-05	Up	protein_coding
Mrpl42|MSTRG.2294	828.238680366783	502.520062739257	248.02441282497	261.263898030609	537.218892255712	1.38804640593398	0.305500304000053	4.54351890246805	5.53228419444135e-06	9.42781508102607e-05	Up	protein_coding
Tmem173|MSTRG.10457	16.1046410071319	18.0007186652868	89.4514275762185	91.5683758370945	55.3073446773803	-2.41276495802061	0.531573309639389	-4.53891291053983	5.65449819917311e-06	9.62497954099161e-05	Down	protein_coding
Ahcyl1|MSTRG.14588	3126.6010183846	3448.6376842912	1462.39530840515	1520.53908500129	2322.04347059854	1.14023723248774	0.251240957704324	4.53842097604821	5.66770274133279e-06	9.62690862792598e-05	Up	protein_coding
Etnk1|MSTRG.19274	993.886416440139	1153.54605446713	418.117657685809	510.766720265628	676.445665699462	1.20926023353111	0.266450127900038	4.53841115807151	5.66796657637515e-06	9.62690862792598e-05	Up	protein_coding
Gm12758|MSTRG.19836	308.288842136525	280.51119920072	119.268570101625	98.2889905774316	189.09377792728	1.43514116214793	0.316297840340197	4.53730939359038	5.69764870762085e-06	9.66680420404934e-05	Up	lincRNA
Svep1|MSTRG.15386	1274.56730256444	1285.55132467923	2531.74646533903	2757.13219722334	1749.29734944969	-1.0467088481673	0.230707270738228	-4.53695648523771	5.70718767055154e-06	9.67247473937449e-05	Down	protein_coding
Olfml1|MSTRG.20479	2.30066300101884	0	54.8906487399523	67.2061474033721	29.3468350391642	-5.57865919024972	1.23022048351271	-4.53468241263605	5.76902249498692e-06	9.76666725859553e-05	Down	protein_coding
P4hb|MSTRG.4498	2329.42128853158	1666.56653642781	4275.37164074517	4397.80227070816	3034.76057859254	-1.11728354871011	0.246467423656704	-4.53318954746057	5.80996343316122e-06	9.82532169319756e-05	Down	protein_coding
Osr2|MSTRG.7472	8.05232050356594	4.50017966632171	50.1470124290922	63.8458400332035	40.0273847544658	-3.14771931337562	0.694440494826531	-4.53274159100112	5.82230251614011e-06	9.8255165519609e-05	Down	protein_coding
Apbb2|MSTRG.17116	384.210721170146	295.511798088459	811.839471487195	820.755075163681	503.700775389376	-1.26163072419466	0.278338041174412	-4.53272832873066	5.82266821100893e-06	9.8255165519609e-05	Down	protein_coding
Abcb8|MSTRG.16758	476.2372412109	501.020002850483	198.555062726	224.300516958754	418.043725441817	1.20915983294602	0.266893882905331	4.53048912093245	5.88472851832699e-06	9.91951700243693e-05	Up	protein_coding
Mcc|MSTRG.10550	67.8695585300558	60.0023955509561	189.06779010428	220.100132746044	124.718192295157	-1.67397444643483	0.369762034361702	-4.52716690972482	5.9779722810945e-06	0.000100658219348009	Down	protein_coding
5730403B10Rik|MSTRG.8277	740.813486328067	684.027309280899	347.640775353031	266.304359085862	483.762140098594	1.21358255355282	0.268149730361389	4.52576458651388	6.01775390184376e-06	0.000101109925354014	Up	protein_coding
Plxnd1|MSTRG.18983	227.765637100865	109.504371880495	523.155318854854	490.604876044616	280.601023547206	-1.57944444078433	0.348989221315124	-4.52576854618141	6.01764121668042e-06	0.000101109925354014	Down	protein_coding
Larp1b|MSTRG.13932	399.165030676769	610.524374730978	177.547530492191	206.658903265369	315.04110208566	1.39262199236364	0.30779470566454	4.52451574615919	6.05339463284064e-06	0.000101491537665241	Up	protein_coding
Sdhb|MSTRG.16272	1303.32559007717	921.036771707176	508.246747592151	350.312043340077	987.616840337655	1.37316300305984	0.303494907366882	4.52450097095001	6.05381751010567e-06	0.000101491537665241	Up	protein_coding
Fam96a|MSTRG.23045	1042.20033946153	762.030423497142	417.439995355686	372.994118088715	763.780009913802	1.19148029115367	0.263352114536796	4.5242860238633	6.05997265065054e-06	0.000101491537665241	Up	protein_coding
Ung|MSTRG.17497	121.935139053999	349.513954084319	67.7662330122867	36.1233042293125	152.394411958484	2.17123523715894	0.479973727517633	4.52365434330816	6.07809588815054e-06	0.000101685957897258	Up	protein_coding
F11r|MSTRG.1198	469.335252207843	984.03928703568	264.965971078041	239.421900124513	543.953773057601	1.5240961309315	0.337290697041593	4.51864265542894	6.22373335567238e-06	0.000104010978531788	Up	protein_coding
St3gal6|MSTRG.8857	373.857737665562	393.015690858762	163.316621559611	140.292832704539	246.965878798315	1.33501268878291	0.29617491944559	4.50751431377756	6.55915071090757e-06	0.000109499233632681	Up	protein_coding
Tapt1|MSTRG.17018	775.323431343349	748.529884498177	347.640775353031	365.433426505836	689.095560502509	1.0960912919763	0.243559886532188	4.50029480462681	6.7859283363135e-06	0.000113164054916151	Up	protein_coding
Axl|MSTRG.19649	309.439173637034	324.012935975163	684.438953424096	741.787851964719	479.476870511868	-1.17121984576322	0.260442437754593	-4.4970391763374	6.89062954223085e-06	0.000114787445597312	Down	protein_coding
Myh10|MSTRG.3340	327.844477645185	813.032459715455	180.935842142806	167.175291665888	298.502085432078	1.70938987396411	0.380207514451791	4.49593921474389	6.92635229776251e-06	0.000115259523470975	Up	protein_coding
Phospho2|MSTRG.12379	295.635195630921	349.513954084319	122.656881752239	128.531756908949	247.455368352572	1.35982672028145	0.302586174890776	4.49401470761943	6.98927978856961e-06	0.00011618282025536	Up	protein_coding
Slc16a12|MSTRG.11384	4.60132600203768	1.5000598887739	50.1470124290922	44.524072654734	31.994357580639	-3.8869905643652	0.865529370283703	-4.49088234070107	7.09287272009391e-06	0.000117779415199942	Down	protein_coding
Col16a1|MSTRG.16068	42.5622655188485	19.5007785540607	150.441037287277	140.292832704539	82.7976007134772	-2.20623218561058	0.491353711597143	-4.49010994226386	7.11864210437847e-06	0.000118081705214924	Down	protein_coding
Mrpl9|MSTRG.14340	488.890887716504	529.521140737187	215.496620979072	227.660824328923	370.284247981001	1.2002650166629	0.267366794192019	4.48920749597979	7.14886367833373e-06	0.000118457126491626	Up	protein_coding
2410018M08Rik|MSTRG.17776	530.302821734843	598.523895620787	243.280776514109	225.980670643839	461.250579527625	1.26516752545941	0.281900702686055	4.4879899674049	7.18983138633845e-06	0.000119009626839191	Up	protein_coding
Ccdc18|ENSMUSG00000056531.6	34.5099450152826	63.0025153285039	4.0659739807372	5.88053789779506	28.6427489151786	3.29905087736639	0.735231085901867	4.48709384114197	7.22012781128181e-06	0.000119384507421926	Up	protein_coding
Apobec1|MSTRG.19069	230.066300101884	340.513594751676	646.489862937216	730.866853011671	469.719553738963	-1.27535300043848	0.284286968248619	-4.48614654514566	7.25228692448162e-06	0.000119789361485961	Down	protein_coding
A430110N23Rik|MSTRG.19408	65.568895529037	121.504850990686	281.22986700099	293.186818047211	172.601209189052	-1.630102942844	0.363759729762987	-4.48126279372959	7.42026745219633e-06	0.00012243441296124	Down	protein_coding
Ptch2|MSTRG.15812	2.30066300101884	4.50017966632171	77.2535056340069	39.4836115994811	24.2445509643566	-4.14556915846778	0.925234313173041	-4.48056140962907	7.44469553378119e-06	0.000122631399309471	Down	protein_coding
Cbr4|MSTRG.21475	570.564424252672	511.520422071901	238.537140203249	238.581823281971	422.343848039785	1.18216242255581	0.263847917799176	4.48046902327877	7.44791892788639e-06	0.000122631399309471	Up	protein_coding
Mbnl3|MSTRG.23879	65.568895529037	40.5016169968954	2.71064932049147	8.40076842542151	29.690504185224	3.29565335329202	0.735611254579509	4.48015624118732	7.45884192198359e-06	0.000122681837260529	Up	protein_coding
Sprr1a|MSTRG.14327	8.05232050356594	106.504252102947	2.0329869903686	4.20038421271075	40.5213899852166	4.21261022234731	0.940540817633322	4.47892334215487	7.50204666898115e-06	0.000123262575216975	Up	protein_coding
Rg9mtd1|MSTRG.8823	460.132600203768	564.022518178987	216.851945639318	203.298595895201	384.321968211672	1.28372241630316	0.286664728640246	4.47813172688637	7.52991345423392e-06	0.000123590346064287	Up	protein_coding
Hipk1|MSTRG.14525	3570.62897758124	3331.63301296684	1429.18985422913	1782.64305987444	2229.03627051221	1.10403363775854	0.246570973413432	4.47754909053055	7.55048687684191e-06	0.00012379784628217	Up	protein_coding
Serpina3e-ps|MSTRG.5296	8.05232050356594	24.0009582203824	159.928309908997	62.1656863481192	60.2315522528786	-2.83075190166783	0.632379141740704	-4.47635242028354	7.59291108787333e-06	0.00012436280080862	Down	pseudogene
Acyp2|MSTRG.2804	517.649175229239	522.020841293318	242.603114183987	162.134830610635	432.247294527451	1.35846005533035	0.303521792289429	4.47565904603966	7.61759669913474e-06	0.000124636338445277	Up	protein_coding
Mpl|ENSMUSG00000006389.6	33.3596135147732	27.0010779979302	0	0	13.1754889437077	7.76647261286572	1.735693581297	4.47456434508574	7.65672668347423e-06	0.000125145389321832	Up	protein_coding
Cd80|MSTRG.8743	5.7516575025471	1.5000598887739	44.7257137881093	58.8053789779506	30.4381414770235	-3.75945602765264	0.840326924092896	-4.47380170724726	7.68410060456998e-06	0.000125461429222524	Down	protein_coding
Atxn7l1|MSTRG.4782	257.67425611411	271.510839868076	684.438953424096	552.770562392735	448.476470490686	-1.22648999844834	0.274190800798859	-4.47312599428917	7.70843262615624e-06	0.000125727194212824	Down	protein_coding
Uqcrc1|MSTRG.23480	2434.10145507793	1435.55731355662	880.283366829605	699.784009837612	1601.45539060427	1.29264004489956	0.289087076371376	4.47145566354882	7.76889676482111e-06	0.000126581116494877	Up	protein_coding
Tsc22d1|MSTRG.7187	257.67425611411	274.510959645624	672.918693812007	540.169409754603	494.122400558084	-1.19017459449594	0.266325165724895	-4.46887770164892	7.8631069691689e-06	0.000127982520001833	Down	protein_coding
Mmadhc|MSTRG.12258	966.278460427913	1690.56749464819	545.518175748908	526.728180273929	997.417696762353	1.307719539928	0.29267482664935	4.46816542064536	7.88932885391012e-06	0.000128275556334045	Up	protein_coding
Pi15|MSTRG.83	59.8172380264899	97.5038927703036	233.793503892389	262.944051715693	136.285654789171	-1.66879600685124	0.373652460037844	-4.46617160417523	7.96317440112624e-06	0.00012934150804077	Down	protein_coding
Cdk8|MSTRG.18096	493.492213718541	546.0217995137	206.009348357352	218.419979060959	340.826025910405	1.29209144709656	0.289429638560224	4.46426790816624	8.03429845528501e-06	0.000130361085850877	Up	protein_coding
Oplah|MSTRG.7709	944.422161918234	552.022039068796	321.889606808362	256.223436975356	578.317404061597	1.37307183996837	0.307615945957026	4.46359123450703	8.05972566363595e-06	0.000130502342203002	Up	protein_coding
Cxcl10|MSTRG.17274	2.30066300101884	4.50017966632171	56.245973400198	53.7649179226977	25.6661492659727	-4.05827952500272	0.90918505323316	-4.46364522884647	8.05769390998913e-06	0.000130502342203002	Down	protein_coding
Mtx3|MSTRG.6195	574.015418754201	813.032459715455	229.049867581529	308.308201212969	436.784547688117	1.36806959953872	0.306830305665285	4.45871732445856	8.24515718580086e-06	0.000133366485505871	Up	protein_coding
Dmd|MSTRG.24049	301.386853133468	478.519104518875	149.763374957154	138.612679019455	257.213183944965	1.43169778977243	0.321234435612913	4.45686274897884	8.31678129386398e-06	0.000134385754881908	Up	protein_coding
Ppcs|MSTRG.15873	199.00734958813	237.009462426277	81.997141944867	61.325609505577	178.532521479193	1.59977116297034	0.359260471679007	4.45295625063842	8.46960167783631e-06	0.000136713560071714	Up	protein_coding
Glud1|MSTRG.6665	8376.7139867096	12012.4795893014	4130.35190209888	4688.46885822774	6153.96605993033	1.20906983819062	0.27160460046556	4.4515808499493	8.52404271156078e-06	0.000137405032242491	Up	protein_coding
Rxra|MSTRG.11981	387.661715671675	306.012217309876	867.40778255727	745.98823617743	492.791521178592	-1.21579763279074	0.273125200305763	-4.45142971585801	8.53004524588211e-06	0.000137405032242491	Down	protein_coding
Ccdc47|MSTRG.4239	2686.0240536895	6474.25847994816	1619.61296899365	1655.79145665058	3036.80989836807	1.48330593142967	0.333239285229864	4.45117366761396	8.54022383575671e-06	0.000137427168919924	Up	protein_coding
Pde3b|MSTRG.20581	3702.91710013982	3678.14684727361	1738.20387676516	1987.62180945473	2947.95148827741	0.986456516850133	0.2216539433905	4.45043522240539	8.56964402525262e-06	0.000137758572183489	No	protein_coding
Mpp2|MSTRG.4125	10.3529835045848	1.5000598887739	70.4768823327782	48.7244568674448	39.6334142716141	-3.25050718694473	0.730601543486173	-4.44908338330967	8.62375341148763e-06	0.000138485768518426	Down	protein_coding
C6|MSTRG.7341	0	0	40.659739807372	44.524072654734	14.5449311738128	-7.46131591419008	1.67880293352785	-4.44442630232412	8.81267096753851e-06	0.000141374081328169	Down	protein_coding
Kctd9|MSTRG.7095	660.290281292407	1162.54641379977	335.442853410819	367.11358019092	590.891940343383	1.37415003130906	0.309422645484822	4.44101312997294	8.95363309146846e-06	0.000143487945507938	Up	protein_coding
Gucy1b3|MSTRG.14128	14.9543095066225	9.00035933264341	74.5428563135154	77.2870695138779	46.9297818735418	-2.640613891793	0.594918807000899	-4.43861222862469	9.05407701676582e-06	0.000144948808363792	Down	protein_coding
Slc4a4|MSTRG.17236	2891.93339228068	3306.13199485768	1402.76102335434	1621.34830610635	2436.1155301064	1.03531318364257	0.233426795634545	4.43527993788454	9.19527210740806e-06	0.000147058404021037	Up	protein_coding
Fabp5|MSTRG.13771	3413.03356201145	2542.60151147176	1421.73556859778	1309.67979752321	2786.61095951123	1.12489384534936	0.253739654186226	4.43325994495038	9.28188437252467e-06	0.000148140013467012	Up	protein_coding
Cyp26b1|MSTRG.18721	42.5622655188485	51.0020362183127	2.71064932049147	5.88053789779506	23.7563149596864	3.47073437705885	0.782874874004385	4.43331941323667	9.27932342220878e-06	0.000148140013467012	Up	protein_coding
Pcdh19|MSTRG.24210	274.929228621751	385.515391414893	787.443627602772	775.390925666405	433.537318747021	-1.24593248537582	0.281303720347111	-4.42913618006336	9.46112708601897e-06	0.000150846509382707	Down	protein_coding
Art3|MSTRG.17273	25.3072930112072	24.0009582203824	107.748310489536	110.890143215564	66.06754502148	-2.14650003132958	0.485860192564501	-4.41793763757382	9.96471609032662e-06	0.000158713523932559	Down	protein_coding
Atp5b|MSTRG.2494	86067.8028681148	67330.1881076166	28529.5840981727	38093.2844250738	57045.2965975227	1.2032155767511	0.272511273112397	4.4152873494332	1.0087590162698e-05	0.000160506824515345	Up	protein_coding
Cdh11|MSTRG.21899	364.655085661486	568.522697845309	1031.402066447	1166.02665744851	778.994782604282	-1.23845935411699	0.280639448791304	-4.41299097276222	1.01952249094008e-05	0.000162054241966229	Down	protein_coding
Nnmt|MSTRG.22774	150.693426566734	162.006467987581	481.140254387236	357.032658080414	229.304270256155	-1.42444780206705	0.322818891405278	-4.41252925399197	1.02169984209543e-05	0.000162235125485937	Down	protein_coding
Mettl7a1|MSTRG.8146	240.419283606469	196.507845429381	527.898955165714	520.007565533591	325.681942839458	-1.25930014566932	0.285458461987268	-4.41150049258474	1.02656720779658e-05	0.000162842353114806	Down	protein_coding
Hoxc9|MSTRG.8223	4.60132600203768	1.5000598887739	67.0885706821639	35.2832273867703	31.4931556323679	-4.00656267843915	0.908338138177918	-4.41087135950949	1.0295547208942e-05	0.000163150453182108	Down	protein_coding
2410015M20Rik|MSTRG.9919	754.61746433418	679.527129614578	325.277918458976	224.300516958754	598.102637617751	1.38254893864138	0.313802709539097	4.4057903154247	1.05398883619556e-05	0.000166853060285765	Up	protein_coding
Klb|MSTRG.17092	746.565143830614	537.021440181057	279.874542340744	269.66466645603	445.194307781058	1.22541424746111	0.278184230523585	4.40504569635272	1.05761580815839e-05	0.000167257600299334	Up	protein_coding
Pkp4|MSTRG.12309	227.765637100865	289.511558533363	98.2610378678158	69.7263779309985	159.102776704109	1.61719183760822	0.367230043070551	4.40375690421801	1.0639215803117e-05	0.000168084533877382	Up	protein_coding
Lyve1|MSTRG.20525	16.1046410071319	6.00023955509561	84.7077912653584	84.8477610967572	46.1924812054979	-2.90118629494773	0.659019257512927	-4.40227847953414	1.07119939405744e-05	0.000169063208714283	Down	protein_coding
Slc25a11|MSTRG.3434	1064.05663797121	889.535514042924	378.813242538683	487.244568674448	772.269358857412	1.17525248522857	0.267227236535495	4.39795172253133	1.09277277702149e-05	0.000171946474561778	Up	protein_coding
Gm11428|MSTRG.3744	21.856298509679	75.0029944386951	245.991425834601	168.01536850843	138.437670322558	-2.12042124083285	0.482118124502844	-4.39813633436705	1.09184388366737e-05	0.000171946474561778	Down	protein_coding
Atp5k|MSTRG.17411	886.905586892763	982.539227146906	408.630385064089	280.585665409078	784.504311140821	1.43809187409509	0.326970053475999	4.39823726609461	1.09133635414632e-05	0.000171946474561778	Up	protein_coding
Myo19|MSTRG.3767	417.57033468492	414.016529301597	185.001816123543	160.454676925551	296.584523878072	1.26624169510899	0.288336381431995	4.3915432690815	1.12548931323362e-05	0.000176916039176873	Up	protein_coding
Apoe|MSTRG.19560	322.092820142638	66.0026351060517	2931.56724011152	2391.6987707175	1204.33036912763	-3.77545298598785	0.859956168457697	-4.39028537089163	1.13202000751633e-05	0.000177763584480105	Down	protein_coding
Ptcd2|MSTRG.6268	391.112710173203	339.013534862902	158.572985248751	148.693601129961	288.792497064395	1.24932201626371	0.284750578600711	4.38742573378775	1.14700139408487e-05	0.000179935123218801	Up	protein_coding
Ccbl2|MSTRG.14835	328.994809145694	361.51443319451	144.342076316171	136.092448491828	242.472886431111	1.29859092364663	0.296062484842024	4.38620558203969	1.15345110087225e-05	0.000180765243308383	Up	protein_coding
Ralgds|MSTRG.11987	26.4576245117167	67.5026949948256	187.712465444034	189.857366414526	95.684117539944	-2.02739672281958	0.462538142526818	-4.38319899791189	1.16949194911763e-05	0.000183095284190343	Down	protein_coding
Muc2|MSTRG.20995	98.9285090438101	156.006228432486	31.8501295157748	36.1233042293125	84.5170405082776	1.90407483558941	0.434445579799348	4.38276949777881	1.17180074370842e-05	0.000183272923933315	Up	protein_coding
Xpnpep2|MSTRG.23858	8.05232050356594	3.0001197775478	83.3524666051127	45.3641494972761	28.5587146502805	-3.49687303789462	0.797922654704618	-4.38247117972747	1.17340692354593e-05	0.000183340427123408	Down	protein_coding
Vps13a|MSTRG.11239	931.76851541263	912.036412374533	379.490904868806	468.76287813852	642.565064210134	1.1211298272201	0.256099900673071	4.3777050450765	1.19935509178476e-05	0.000187095416407239	Up	protein_coding
Peg10|MSTRG.18183	431.374312691033	543.021679736153	965.668820425086	1068.57774371362	1298.34460499032	-1.06372665594369	0.242992141754976	-4.37761751578086	1.1998367084608e-05	0.000187095416407239	Down	protein_coding
Chst13|MSTRG.18813	3.45099450152826	1.5000598887739	48.1140254387236	34.4431505442282	36.0106809464294	-4.00473812058035	0.915384274999385	-4.37492562408617	1.2147388859819e-05	0.000189230132448018	Down	protein_coding
Mybph|MSTRG.880	274.929228621751	345.013774417998	92.8397392268328	111.730220058106	187.075054355149	1.59968046392923	0.365706107907582	4.37422408141316	1.21865151042889e-05	0.000189634930796107	Up	protein_coding
Rcn3|MSTRG.19959	162.196741571828	84.0033537713385	339.508827391557	386.435347569389	225.891619959216	-1.54968664271249	0.354293093474936	-4.37402442004452	1.21976725299053e-05	0.000189634930796107	Down	protein_coding
Timp2|MSTRG.4442	360.053759659449	421.516828745467	949.404924502137	777.07107935149	558.621406793761	-1.14529356168221	0.262024102875196	-4.37094736367715	1.23708615034845e-05	0.000192025780870723	Down	protein_coding
Clstn2|MSTRG.23302	17.2549725076413	27.0010779979302	88.7737652460956	145.333293759792	56.9710308924064	-2.4158549735887	0.552719005774819	-4.37085562165911	1.23760609620057e-05	0.000192025780870723	Down	protein_coding
Crls1|MSTRG.13090	555.61011474605	364.514552972058	180.258179812683	163.814984295719	374.62491741539	1.42075476961785	0.325078670668396	4.37049519950551	1.23965080043897e-05	0.000192152029235868	Up	protein_coding
.|MSTRG.21411	201.308012589149	153.006108654938	46.7587007784779	62.1656863481192	104.823276790485	1.70842757341467	0.39137670518387	4.3651743979296	1.27021376559995e-05	0.000196694113762397	Up	newAssembly
Litaf|MSTRG.8320	349.700776154864	261.010420646659	687.149602744588	690.543164569648	500.836433116465	-1.17037647302338	0.268281074999733	-4.36250105612011	1.28583965218019e-05	0.00019891646314054	Down	protein_coding
Btbd3|MSTRG.13113	196.706686587111	193.507725651833	498.081812640308	433.47965075175	287.507753763862	-1.25560210318294	0.287850910748915	-4.36198759947009	1.28886176697321e-05	0.000199186567531533	Down	protein_coding
Gpr146|MSTRG.17952	426.772986688995	451.518026520945	193.133764085017	193.217673784695	340.879571693901	1.18432597198467	0.271554424771094	4.36128401510302	1.29301394715594e-05	0.00019963061029829	Up	protein_coding
Cmpk1|MSTRG.15771	2613.5531691574	3249.12971908427	1494.92310025105	1236.59311222205	2555.948966596	1.10128965160101	0.252535853544934	4.36092394858721	1.29514380181236e-05	0.000199761853779537	Up	protein_coding
Cldn1|ENSMUSG00000022512.2	40.2616025178297	57.0022757734083	3.38831165061434	1.6801536850843	17.7506487980797	4.23365446162627	0.970869344784389	4.36068404504674	1.29656472963586e-05	0.000199783601825135	Up	protein_coding
Cd34|MSTRG.1420	23.0066300101884	16.5006587765129	100.971687188307	105.009605317769	52.9717592496069	-2.37003356573035	0.543586312192286	-4.35999493102022	1.30065456909519e-05	0.000200216145650955	Down	protein_coding
.|MSTRG.5292	0	0	27.1064932049147	45.3641494972761	16.9053832667999	-7.2260009172837	1.65766756948115	-4.35913753174615	1.30576035419147e-05	0.000200804072596795	Down	newAssembly
Fdx1|MSTRG.22821	515.34851222822	678.027069725804	266.321295738287	205.818826422827	572.294521663114	1.33507342366881	0.306314076430942	4.35851149651558	1.30950044616573e-05	0.000201181028190953	Up	protein_coding
Fstl1|MSTRG.8727	1221.652053541	2595.10360757885	4897.46565979796	4803.55938565602	2888.68272903847	-1.34682715199157	0.309042650288819	-4.35806239278909	1.31218979828392e-05	0.000201395974055199	Down	protein_coding
Kbtbd11|MSTRG.21169	643.035308784766	1171.54677313242	355.772723314505	343.59142859974	603.097391616128	1.37368856077497	0.315259223072839	4.35733028644046	1.31658514461577e-05	0.000201872077822275	Up	protein_coding
Gldc|MSTRG.11346	12.6536465056036	3.0001197775478	50.8246747592151	92.4084526796366	39.2267587582853	-3.1335147940746	0.719487908449499	-4.35520146659218	1.32944588227325e-05	0.000203643972290512	Down	protein_coding
Plek|MSTRG.2700	51.7649175229239	34.5013774417998	132.144154373959	184.816905359273	95.7816492187316	-1.86436241676918	0.428359529560913	-4.35233089988738	1.34697756624001e-05	0.000206127184621964	Down	protein_coding
Tomm22|MSTRG.7817	800.630724354556	751.530004275725	363.90467127598	372.994118088715	645.386041270371	1.07522467403567	0.247168915497152	4.35016139417443	1.36037369106336e-05	0.000207842113123253	Up	protein_coding
Gnb4|MSTRG.13868	43.712597019358	39.0015571081215	136.210128354696	147.013447444876	95.0357600486764	-1.77154199163888	0.407243067207138	-4.35008508257259	1.36084720105045e-05	0.000207842113123253	Down	protein_coding
Col4a1|MSTRG.21110	3216.32687542434	3526.64079850744	7414.30355387429	6004.86927049129	4540.74384901189	-0.99305035744292	0.228399921044587	-4.34785770897469	1.37473741899361e-05	0.000209758322317412	No	protein_coding
Sphk1|MSTRG.4395	35.660276515792	9.00035933264341	118.590907771502	106.689759002853	76.9970895456753	-2.29467624371792	0.528251574657985	-4.34390800482441	1.39970148705031e-05	0.000213358794056331	Down	protein_coding
Rpgr|MSTRG.23742	228.915968601375	162.006467987581	534.675578466943	457.00180234293	326.161580274989	-1.33886561646584	0.308328388892441	-4.34233649802809	1.40975392720994e-05	0.000214681454144585	Down	protein_coding
Plbd1|MSTRG.19234	1090.51426248293	1156.54617424468	591.599214197263	508.246489738001	974.335736045951	1.02989921539168	0.237369799912854	4.33879632442621	1.43265218456262e-05	0.000217955827961384	Up	protein_coding
Ifi27l2b|MSTRG.5282	271.478234120223	72.0028746611473	2138.02465153765	1633.10938190194	813.290938902966	-3.45396535174624	0.796527590756339	-4.33627835599083	1.4491540945244e-05	0.000220251667589399	Down	protein_coding
Ggta1|MSTRG.12176	59.8172380264899	48.0019164407649	169.415582530717	191.53752009961	104.911574577141	-1.73676525832059	0.400594817514188	-4.3354661178538	1.45451578259772e-05	0.000220851525783734	Down	protein_coding
Hoxd8|MSTRG.12473	120.784807553489	226.509043204859	48.7916877688465	46.2042263398183	101.066846359762	1.86425201318898	0.430153176285811	4.33392595002088	1.46473461580019e-05	0.000222187003090623	Up	protein_coding
Zfp106|MSTRG.12846	3069.08444335913	4729.68882930411	1740.91452608565	1762.48121565343	2698.79927333518	1.15410035340512	0.26634230605028	4.33314695858812	1.46992916700281e-05	0.000222758489007251	Up	protein_coding
Gm12338|MSTRG.3542	495.79287671956	402.016050191406	210.075322338089	134.412294806744	423.235499277486	1.38017068602215	0.318899273446944	4.32792044680456	1.50523814749534e-05	0.00022788809160286	Up	pseudogene
Gngt2|MSTRG.3935	17.2549725076413	22.5008983316085	111.13662214015	83.1676074116729	52.5866933650009	-2.30091532847974	0.531764203635029	-4.32694662926004	1.51190576753678e-05	0.000228675747339938	Down	protein_coding
Bpifa6|MSTRG.13297	10.3529835045848	21.0008384428346	0	0	39.5463194945878	6.79513350787475	1.57087275241368	4.3257058838368	1.52044181570124e-05	0.000229744204271836	Up	protein_coding
Il13ra1|MSTRG.23805	57.516575025471	55.5022158846344	152.474024277645	210.019210635538	114.662082726098	-1.67878655251682	0.388145302208152	-4.32514973894114	1.52428286294753e-05	0.000230101849204526	Down	protein_coding
Pkdrej|ENSMUSG00000052496.4	28.7582875127355	21.0008384428346	0	0	11.85877863368	7.48930453285936	1.73318984022799	4.32111033600001	1.55246015402247e-05	0.000234128990764606	Up	protein_coding
Alx4|ENSMUSG00000040310.6	0	0	37.9490904868806	24.3622284337224	18.2743836098628	-7.01348465286605	1.62454864491523	-4.31718968515837	1.58028347864437e-05	0.000238095027202316	Down	protein_coding
Shisa5|MSTRG.23483	554.459783245541	286.511438755815	1087.6480398472	1080.33881950921	668.493245884481	-1.36235603330699	0.315597292948416	-4.3167544961473	1.58340099112419e-05	0.000238334677632184	Down	protein_coding
Serpinh1|MSTRG.20362	875.402271887669	1063.5424611407	2149.54491114974	1921.2557388939	1274.99770643391	-1.0709889711143	0.248532624490099	-4.30924903043048	1.6380983179753e-05	0.000246330218162587	Down	protein_coding
Tbc1d20|MSTRG.13252	1945.21056736143	1588.56342221156	918.232457316485	822.435228848766	1331.7435038028	1.02182958647259	0.237183568609459	4.30818033670414	1.64603155317522e-05	0.000247284952006852	Up	protein_coding
BC003965|MSTRG.9342	549.858457243503	711.02838727883	275.130906029884	293.186818047211	500.946539705847	1.14853716412093	0.266609979010419	4.30793013968937	1.6478941237779e-05	0.000247326724788935	Up	pseudogene
Gars|MSTRG.18553	1475.87531515359	1501.55994866268	785.410640612403	705.664547735407	1187.77889932571	0.997335009320866	0.231591521888142	4.30644006822745	1.65902850864562e-05	0.000248758655057152	No	protein_coding
Gm13339|MSTRG.11838	52.9152490234333	189.007545985512	24.3958438844232	15.1213831657587	71.6826994894851	2.59936084978254	0.603753350191811	4.30533569537416	1.66732703041328e-05	0.000249763028960853	Up	pseudogene
Gm17675|MSTRG.12847	1230.85470554508	1954.57803507239	667.497395171025	669.541243506094	1054.72330157021	1.25156504087356	0.290826744319083	4.30347299662509	1.68141349863321e-05	0.000251631671142529	Up	lincRNA
Galc|MSTRG.5224	261.125250615638	303.012097532328	118.590907771502	94.928683207263	181.609030415385	1.3979996982857	0.324936876009989	4.30237317306739	1.68978397856932e-05	0.000252642127600465	Up	protein_coding
Nus1|MSTRG.1739	1560.99984619128	2800.61181234088	870.796094207885	951.807062600257	1734.96321602064	1.25819801889167	0.292774368595897	4.29750058014231	1.72734808829486e-05	0.000258011256556885	Up	protein_coding
Cfh|MSTRG.941	66.7192270295464	64.5025752172778	176.192205831946	241.942130652139	109.247785441803	-1.66978583191398	0.388698178487831	-4.29584166926129	1.74031766068849e-05	0.000259699984375589	Down	protein_coding
Prkcdbp|MSTRG.20456	240.419283606469	262.510480535433	672.241031481885	533.448795014266	432.040097925309	-1.26300681394651	0.294174785310618	-4.29338909047865	1.75966234925465e-05	0.000262335908400343	Down	protein_coding
Ablim1|MSTRG.11662	706.303541312784	573.022877511631	298.849087584185	288.9864338345	501.880522259468	1.12295596193182	0.261583411904102	4.29291732896086	1.76340678281357e-05	0.000262643286955506	Up	protein_coding
Ubqln1|MSTRG.5933	2063.6947119139	1726.56893197876	990.064664309509	895.521914149933	1375.12574327247	1.00749743562971	0.234979276492715	4.28760123304296	1.80612952761752e-05	0.000268669922687452	Up	protein_coding
Reg1|MSTRG.18675	0	0	42.0150644676178	35.2832273867703	13.4624304703899	-7.32215699654777	1.7078093508961	-4.28745573544598	1.80731256852985e-05	0.000268669922687452	Down	protein_coding
Dgkd|MSTRG.590	894.957907396329	943.537670038785	468.942332445024	424.238805483786	674.089473682023	1.04078264857747	0.242825248509129	4.28613850893823	1.81805658487765e-05	0.000270009945131829	Up	protein_coding
Ndufa3|MSTRG.19363	1077.86061597733	783.031261939977	404.564411083352	304.947893842801	862.259863766058	1.3910397286324	0.324581333175894	4.28564303135257	1.82211369643416e-05	0.000270355253684799	Up	protein_coding
Rmnd1|MSTRG.1452	427.923318189504	489.019523740292	208.04233534772	202.458519052658	362.016642466445	1.15817004641691	0.270269350127947	4.28524376096892	1.82538931012642e-05	0.000270584062125008	Up	protein_coding
Gm16984|MSTRG.5721	197.85701808762	205.508204762025	73.8651939833926	79.8073000415043	181.086949380557	1.39286939876165	0.325250384829815	4.28245273096436	1.84844407695485e-05	0.00027374159010615	Up	lincRNA
Reps2|MSTRG.24403	23.0066300101884	15.000598887739	78.6088302942526	110.050066373022	54.1088206425853	-2.29318924629948	0.535537899439619	-4.28202980349112	1.85196169663446e-05	0.000274002560405377	Down	protein_coding
Il1rl2|MSTRG.204	10.3529835045848	6.00023955509561	55.5683110700751	80.6473768840465	33.6848769915397	-3.03103480323809	0.70848561949196	-4.27818818032127	1.88420702735051e-05	0.000278509351230247	Down	protein_coding
Myo5b|MSTRG.10792	95.4775145422819	69.0027548835995	18.9745452434403	21.8419979060959	70.0070633971625	2.01919279394551	0.472589834421234	4.27261156901174	1.93196833066331e-05	0.000285298899463799	Up	protein_coding
.|MSTRG.11593	64.4185640285275	430.51718807811	42.6927267977407	40.3236884420232	112.282288816859	2.57080545357188	0.601835128989454	4.27161082785004	1.94066037943496e-05	0.000286041245161476	Up	newAssembly
Gla|MSTRG.24233	82.8238680366783	64.5025752172778	215.496620979072	199.09821168249	171.548805221637	-1.48665092850434	0.348021120914972	-4.27172616591726	1.93965670219038e-05	0.000286041245161476	Down	protein_coding
Pkmyt1|MSTRG.9272	158.7457470703	156.006228432486	41.3374021374949	55.445071607782	123.663334177297	1.70600053896659	0.399484395089852	4.27050608217845	1.95029901898427e-05	0.000287190730069108	Up	protein_coding
Myh8|MSTRG.3336	52.9152490234333	139.505569655973	16.2638959229488	10.0809221105058	38.9570667770449	2.85377505985601	0.668450292541334	4.26924049805774	1.96139696532231e-05	0.000288408975406918	Up	protein_coding
Gm17591|MSTRG.5051	199.00734958813	121.504850990686	436.414540599127	399.876577050064	261.710608475308	-1.37678376083352	0.322506948718263	-4.2690049510724	1.96346911147959e-05	0.000288408975406918	Down	lincRNA
.|MSTRG.7066	36.8106080163015	88.5035334376602	3.38831165061434	10.920998953048	31.4874359601461	3.1519332601826	0.73834242080095	4.26893155720811	1.96411519544848e-05	0.000288408975406918	Up	newAssembly
Mrpl38|MSTRG.4382	243.870278107997	258.010300869111	92.16207689671	101.6492979476	195.965049663725	1.37326738409843	0.321727488761031	4.26841793776115	1.96864224126177e-05	0.000288802037066305	Up	protein_coding
Uqcr10|MSTRG.2607	2688.32471669052	1495.55970910758	881.638691489851	687.182857199479	1879.44914608727	1.41546476000813	0.331649921149069	4.26794842918691	1.97278918539104e-05	0.000289015698943465	Up	protein_coding
Brca1|MSTRG.4113	280.680886124299	502.520062739257	111.814284470273	162.134830610635	265.733579516475	1.51495235637492	0.354969847896626	4.26783391702641	1.97380187759455e-05	0.000289015698943465	Up	protein_coding
Brap|MSTRG.17625	644.185640285275	481.519224296423	252.76804913583	250.342899077561	452.068279787958	1.16364300092329	0.272766371718215	4.26607940558525	1.98937999472852e-05	0.00029102373324946	Up	protein_coding
C030037D09Rik|MSTRG.3854	197.85701808762	169.506767431451	65.0555836917953	63.8458400332035	142.659369366083	1.51248785124826	0.354664329919167	4.26456151255181	2.00295159867192e-05	0.000292734751907022	Up	lincRNA
Slc24a3|MSTRG.13173	591.270391261842	634.525332951361	236.504153212881	306.628047527885	411.413988098337	1.17545563293822	0.275772920171178	4.26240412658571	2.02239274675505e-05	0.000295299610702522	Up	protein_coding
Tmem106b|MSTRG.18220	1848.58272131864	1839.0734236368	934.496353239434	956.007446812968	1418.70481235643	0.964004940176574	0.226315549261622	4.2595612335155	2.048285817915e-05	0.000298800872260143	No	protein_coding
Tspan4|MSTRG.20988	87.4251940387159	60.0023955509561	252.76804913583	208.339056950453	165.935056502474	-1.63780774150731	0.384543359192309	-4.25909771253714	2.0525373816446e-05	0.000299141512512516	Down	protein_coding
Mrpl51|MSTRG.19132	766.120779339274	457.51826607604	250.057399815338	224.300516958754	537.690298399676	1.36870822417754	0.321399743979266	4.2585852970245	2.05724720019731e-05	0.000299548242051118	Up	protein_coding
Pcdhb16|MSTRG.10483	41.4119340183391	9.00035933264341	136.210128354696	133.572217964202	71.577504535404	-2.38429696520875	0.559908990200178	-4.2583652110253	2.05927325711439e-05	0.000299563804942205	Down	protein_coding
Ces1f|MSTRG.21854	325.543814644166	250.510001425242	124.012206412485	94.928683207263	229.270282280429	1.39523188890306	0.327691918109123	4.25775495762591	2.0649010398711e-05	0.000300102796381266	Up	protein_coding
Arhgap6|MSTRG.24439	29.9086190132449	34.5013774417998	138.920777675188	110.050066373022	69.8226249742771	-1.95662561723615	0.459603764498977	-4.25720102481994	2.07002210791668e-05	0.000300567210069502	Down	protein_coding
Nucb1|MSTRG.19992	396.86436767575	345.013774417998	849.110899643953	754.389004602852	526.587885972615	-1.1108511292717	0.261073625354757	-4.25493432269241	2.0911038575986e-05	0.000303346097706845	Down	protein_coding
Gnai2|MSTRG.23421	766.120779339274	469.518745186231	1399.37271170372	1408.80886494319	932.891778594086	-1.18179032475369	0.277824498867972	-4.25372970911146	2.10239054055417e-05	0.000304700222353853	Down	protein_coding
Gmnn|MSTRG.5631	71.3205530315841	105.004192214173	24.3958438844232	10.0809221105058	68.1065427009386	2.332890570701	0.54861833342399	4.25230151559311	2.11584721247917e-05	0.000306366040255913	Up	protein_coding
Zfp521|MSTRG.10304	40.2616025178297	45.0017966632171	138.243115345065	165.495137980804	77.5098508186524	-1.8351385390913	0.431752855662655	-4.25043752466844	2.13353341882552e-05	0.000308640622191358	Down	protein_coding
Casp1|MSTRG.22190	20.7059670091696	34.5013774417998	81.997141944867	165.495137980804	76.6762797376304	-2.17714801366651	0.512259320727962	-4.25008960417277	2.13685016000644e-05	0.000308834205069819	Down	protein_coding
Ndufv1|MSTRG.10929	2055.64239141033	1185.04731213138	735.263628183311	646.859168757456	1439.83314979683	1.2301876581139	0.289557998346534	4.24850173415568	2.15204981254775e-05	0.000310456058447854	Up	protein_coding
Gm340|MSTRG.11450	464.733926205806	430.51718807811	208.719997677843	171.375675878599	306.115508423037	1.23499599507268	0.290684439710689	4.24857964981489	2.15130158131842e-05	0.000310456058447854	Up	protein_coding
Insig1|MSTRG.16804	5989.77612315255	6184.7469214148	3200.5991851703	3252.77753432321	5048.22856498571	0.915722491523072	0.215605580449793	4.24721145720212	2.16447653703311e-05	0.000311960427207293	No	protein_coding
Apol9a|MSTRG.7751	0	0	38.6267528170034	29.4026894889753	14.6255699990712	-7.13848963126311	1.68260966722479	-4.2425107678342	2.21032932581959e-05	0.000318275188622859	Down	protein_coding
Foxred1|MSTRG.22621	616.577684273049	454.518146298492	237.859477873127	234.38143906926	432.676700192956	1.18331408361814	0.279184540690932	4.23846564243727	2.25052615562221e-05	0.000323764633761356	Up	protein_coding
.|MSTRG.20682	19.5556355086601	70.5028147723734	182.291166803051	220.940209588586	95.3015659237421	-2.18521110031124	0.515903331122681	-4.23569876076571	2.27842060338725e-05	0.000327475756890162	Down	newAssembly
Ccl8|MSTRG.3702	0	0	33.2054541760205	31.9229200166017	15.3901223092959	-7.07456012114752	1.67144564380194	-4.23259957473425	2.31005581545491e-05	0.000331717214567026	Down	protein_coding
Nod1|MSTRG.18552	81.6735365361688	78.0031142162429	241.925451853864	210.85928747808	130.048030262675	-1.503250034174	0.355212438817018	-4.23197464362552	2.31648529400733e-05	0.000332334733034563	Down	protein_coding
Fscn1|MSTRG.18011	94.3271830417725	42.0016768856693	237.181815543004	210.85928747808	150.225601214221	-1.70067116989041	0.402099150088005	-4.22948213026114	2.34229882288085e-05	0.000335729497946256	Down	protein_coding
Rras|MSTRG.19958	401.465693677788	307.51227719865	839.623627022233	721.626007743708	568.894957754066	-1.13662336004527	0.268807533231067	-4.22839102157239	2.35368473706142e-05	0.000337051973034787	Down	protein_coding
Thbd|MSTRG.13199	24.1569615106978	22.5008983316085	128.078180393222	99.1290674199738	58.6186203057756	-2.28263875101366	0.54001155356739	-4.22701835902257	2.36808352862161e-05	0.000338803077894177	Down	protein_coding
Snord123|MSTRG.7447	73.6212160326029	78.0031142162429	256.834023116567	180.616521146562	149.969792690367	-1.5316500572869	0.362471840778662	-4.22556978218392	2.38336951345806e-05	0.000340677790618745	Down	lincRNA
Txnip|MSTRG.14443	2431.80079207691	1420.55671466889	883.671678480219	833.356227801814	2268.21994223479	1.16665928478735	0.27613143074762	4.22501444920138	2.38925447508851e-05	0.000341206524260353	Up	protein_coding
Slc41a1|MSTRG.843	163.347073072338	148.505928988616	359.16103496512	389.795654939558	247.681568980085	-1.2620273236822	0.298775873168169	-4.22399342456898	2.4001105492334e-05	0.000342443560904791	Down	protein_coding
Mlycd|MSTRG.22126	326.694146144675	259.510360757885	120.62389476187	89.048145309468	217.20744606207	1.48220026061611	0.350952055298273	4.22336965474212	2.40676587675654e-05	0.000343079530322309	Up	protein_coding
Cyp2e1|MSTRG.20891	709.754535814312	421.516828745467	220.240257289932	246.14251486485	522.248013070758	1.28156637352735	0.303694652022272	4.21991748947019	2.44391747865048e-05	0.000348057554053425	Up	protein_coding
Ism1|MSTRG.13117	106.980829547376	121.504850990686	30.494804855529	34.4431505442282	75.4911989408545	1.81559501123522	0.430288540251245	4.21948260619513	2.44863612694744e-05	0.000348411680086806	Up	protein_coding
Adam12|MSTRG.20832	3863.96351021114	5223.20853271073	2162.42049542207	2264.84716749364	3050.27869721581	1.03717064968759	0.245883357834701	4.21814090559493	2.46324876786569e-05	0.000350171675934567	Up	protein_coding
Zmynd15|MSTRG.3426	3.45099450152826	0	46.7587007784779	38.6435347569389	25.1742305181393	-4.48851266855847	1.06473859749152	-4.21560059824376	2.49114311993674e-05	0.000353814858590469	Down	protein_coding
Mfn2|MSTRG.16402	1041.05000796103	1515.06048766164	620.738694392547	537.649179226977	855.991073981313	1.14037564751545	0.270614677363412	4.21401994387772	2.50865119075227e-05	0.000355977603967747	Up	protein_coding
Maf|MSTRG.22104	75.9218790336217	148.505928988616	331.376879430082	296.547125417379	219.589260187147	-1.49596845566538	0.355072177514501	-4.21313904721325	2.51845914405474e-05	0.000357044766390104	Down	protein_coding
Prps1|MSTRG.24268	169.098730574885	190.507605874286	427.604930307529	432.639573909208	251.69298756306	-1.26011420909432	0.299248949701588	-4.21092274626498	2.54329714974899e-05	0.000360238885757096	Down	protein_coding
Gm17509|MSTRG.6404	14.9543095066225	3.0001197775478	53.5353240797065	89.048145309468	39.0982175958279	-2.92799894608702	0.695521598009164	-4.20978867438195	2.55609659713705e-05	0.000361723588256684	Down	protein_coding
Chrna2|MSTRG.7069	34.5099450152826	16.5006587765129	1.35532466024573	1.6801536850843	29.0402130139379	4.09790158385474	0.973555053592064	4.20921402311557	2.56260563482308e-05	0.000362313655965289	Up	protein_coding
.|MSTRG.18586	33.3596135147732	97.5038927703036	10.164934951843	7.56069158287936	36.2889779712654	2.86659367010995	0.681061096474695	4.20901103432276	2.56490864143536e-05	0.000362313655965289	Up	newAssembly
Bmf|ENSMUSG00000040093.9	0	0	23.0405192241775	41.1637652845654	14.1371405140447	-7.05087688523149	1.67534050063224	-4.20862319186495	2.56931437780842e-05	0.000362607849215294	Down	protein_coding
4930506M07Rik|MSTRG.11646	58.6669065259804	70.5028147723734	10.164934951843	16.801536850843	51.3884711647386	2.27079731094266	0.539616767906902	4.20816669532114	2.57450921927088e-05	0.000363012776906948	Up	protein_coding
Gulp1|MSTRG.228	131.137791058074	154.506168543712	318.501295157748	375.514348616341	235.672517896977	-1.28307947321107	0.30496829158837	-4.20725533965643	2.58491016399095e-05	0.00036415038582793	Down	protein_coding
4933431K23Rik|MSTRG.21674	3.45099450152826	6.00023955509561	53.5353240797065	55.445071607782	22.8274022898111	-3.55811203366546	0.845975678693962	-4.2059271008341	2.60014042589642e-05	0.000365965661928018	Down	lincRNA
Pkp2|MSTRG.8395	340.498124150788	619.524734063622	193.81142641514	171.375675878599	322.017007361739	1.39073763133744	0.330679263353108	4.20569955683122	2.60275810903896e-05	0.000366004065981884	Up	protein_coding
Uba3|MSTRG.18868	1327.48255158787	1329.05306145368	530.609604486205	728.346622484045	1029.87131885671	1.07823287272251	0.257063208229066	4.19442704442447	2.73562178128861e-05	0.000383995686907679	Up	protein_coding
Akap13|MSTRG.20147	1737.00056576922	2218.5885754966	1018.52648217467	918.203988898571	1377.93812188668	1.02951543375566	0.245443831390492	4.19450522721729	2.73467845652539e-05	0.000383995686907679	Up	protein_coding
Dnajc3|MSTRG.7288	2534.18029562225	3736.64918293579	1352.61401092524	1570.94369555382	2110.6509244966	1.10064482996678	0.262511631516161	4.1927469027178	2.75596867688691e-05	0.00038650417859414	Up	protein_coding
Maoa|MSTRG.23755	135.739117060112	147.005869099842	314.435321177011	343.59142859974	277.244306697917	-1.21982948471704	0.291065802921105	-4.19090622283676	2.77842487114121e-05	0.00038930371466466	Down	protein_coding
Fbln1|MSTRG.7950	17.2549725076413	4.50017966632171	83.3524666051127	69.7263779309985	38.0444741726953	-2.76673853114459	0.660233769660426	-4.1905438017319	2.78286683979432e-05	0.000389576399124211	Down	protein_coding
mmu-mir-1907|MSTRG.7530	197.85701808762	156.006228432486	378.813242538683	514.967104478338	265.392182345488	-1.33260209154601	0.318498522644973	-4.18401341544507	2.86407197727515e-05	0.000400585120907596	Down	miRNA
Mup16|MSTRG.15424	0	0	43.3703891278635	29.4026894889753	12.1288464361398	-7.2358685229102	1.72965253504417	-4.18342318836045	2.87152140348125e-05	0.000401267480635083	Down	protein_coding
Dtx4|MSTRG.11207	230.066300101884	177.00706687532	504.858435941536	447.760957074966	298.594380499368	-1.22329693220388	0.292434770173122	-4.18314460855558	2.87504383445914e-05	0.000401400350734103	Down	protein_coding
Hspb7|MSTRG.16288	285.282212126336	258.010300869111	108.425972819659	115.930604270817	213.176059410229	1.27775948367043	0.305514246102675	4.18232373766628	2.88544702510331e-05	0.000402492784761729	Up	protein_coding
Mki67|MSTRG.20845	78.2225420346406	102.004072436625	278.519217680499	239.421900124513	147.62346749323	-1.52884167843984	0.366047056029883	-4.1766260737664	2.95864790142021e-05	0.000412335134761322	Down	protein_coding
Mrps2|MSTRG.11983	731.610834323991	574.522937400405	313.079996516765	298.227279102464	520.376974126948	1.09646375433819	0.262589727875188	4.17557748054543	2.97231062633029e-05	0.000413869728513733	Up	protein_coding
Sepn1|MSTRG.16163	98.9285090438101	90.0035933264341	229.049867581529	274.705127511283	160.471949093565	-1.41192022322678	0.338193073536229	-4.1748939694814	2.98124874669331e-05	0.00041474431093704	Down	protein_coding
Gyg|MSTRG.13814	2023.43310939607	2617.60450591046	1204.88362295846	942.566217332293	1663.99139072479	1.1110224974697	0.266182971442775	4.17390523310974	2.99422344558973e-05	0.000416178395033038	Up	protein_coding
Kcnk3|MSTRG.16834	777.624094344368	564.022518178987	336.120515740942	244.462361179766	497.242583260957	1.20835991720188	0.289654242768863	4.17173215089456	3.02292857864676e-05	0.000419794414449264	Up	protein_coding
Ndufb11|MSTRG.23775	1039.89967646052	745.529764720629	391.688826811017	321.749430693644	758.671946328195	1.32371821073758	0.317436493930642	4.17002529969603	3.04565826185865e-05	0.000422574931638682	Up	protein_coding
.|MSTRG.18668	8.05232050356594	43.5017367744432	0	0	10.4264324598937	7.52566659410075	1.80815975417259	4.16205845569463	3.15391583595915e-05	0.000437206681025634	Up	newAssembly
Rasef|ENSMUSG00000043003.7	41.4119340183391	33.0013175530258	0	5.0404610552529	21.568378330794	3.97406464082931	0.954946471335425	4.16155749051762	3.16084398575762e-05	0.000437778294353955	Up	protein_coding
Angpt4|MSTRG.13243	1.15033150050942	0	59.6342850508123	47.8843800249026	26.9903977912555	-6.36866730207836	1.53065660856321	-4.16074204132335	3.17215226030062e-05	0.000438955005594259	Down	protein_coding
Stradb|MSTRG.335	574.015418754201	642.02563239523	305.625710885413	276.385281196368	521.494429914969	1.06168554342695	0.255265587284056	4.15914089604846	3.19446813985237e-05	0.000441420984518461	Up	protein_coding
Alcam|MSTRG.8821	201.308012589149	166.506647653903	401.85376176286	457.841879185472	269.575241474875	-1.22145863977467	0.293686375079065	-4.15905790469794	3.19562888401474e-05	0.000441420984518461	Down	protein_coding
Slc25a33|MSTRG.16469	115.033150050942	67.5026949948256	21.0075322338089	20.1618442210116	71.1509515534616	2.15376553969261	0.518394544192176	4.15468404099211	3.25737343374738e-05	0.000449552094848478	Up	protein_coding
Dcakd|MSTRG.4179	291.033869628883	160.506408098808	588.210902546649	535.969025541892	400.291048362806	-1.30974428362796	0.315309131440851	-4.1538419063314	3.26939099259534e-05	0.000450812049500182	Down	protein_coding
Tmem48|MSTRG.15695	330.145140646204	366.014612860832	163.316621559611	134.412294806744	258.582858478026	1.22270560968001	0.294477844991988	4.15211409100497	3.2941795164429e-05	0.000453829197459463	Up	protein_coding
Mmd2|MSTRG.18001	65.568895529037	13.5005389989651	195.844413405509	175.57606009131	106.710601072927	-2.20495614137606	0.531604274949794	-4.14773967268096	3.3577388616951e-05	0.00046217765337036	Down	protein_coding
Timm8a1|MSTRG.24219	62.1179010275087	84.0033537713385	20.329869903686	8.40076842542151	51.3030808045004	2.32286605641338	0.560243061961271	4.14617549797333	3.38074740276366e-05	0.000464934680262009	Up	protein_coding
Ptger1|MSTRG.21723	379.609395168109	274.510959645624	123.334544082362	135.252371649286	226.603287589825	1.34221342895511	0.324143407076162	4.14080126158402	3.46094728849503e-05	0.00047554512522992	Up	protein_coding
Wbp5|MSTRG.24248	57.516575025471	42.0016768856693	195.166751075386	139.452755861997	123.673073277122	-1.74291195667635	0.421120417589185	-4.13874959246599	3.49203834841241e-05	0.000479395132632976	Down	protein_coding
2310014H01Rik|MSTRG.9669	104.680166546357	55.5022158846344	303.592723895045	214.219594848248	152.278833566621	-1.68269795440438	0.40662276621034	-4.13822858490404	3.49997584237118e-05	0.000480062591595535	Down	protein_coding
Car4|MSTRG.3776	36.8106080163015	42.0016768856693	9.48727262172014	9.24084526796366	98.0777108739021	2.06769567507115	0.499847147825147	4.13665594385757	3.52403890344288e-05	0.000482938746653554	Up	protein_coding
Nav1|MSTRG.910	576.31608175522	612.024434619752	1260.45193402853	1171.06711850376	818.592086408773	-1.03344510154823	0.249910663074596	-4.13525813118168	3.54555871020772e-05	0.000485461630768704	Down	protein_coding
.|MSTRG.8523	13.803978006113	57.0022757734083	1.35532466024573	1.6801536850843	17.7826477356868	4.54150931583216	1.09905397261867	4.13219862625243	3.59309713597127e-05	0.000491539467093564	Up	newAssembly
Actr6|MSTRG.2239	142.641106063168	210.008384428346	33.2054541760205	71.4065316160828	129.248956648092	1.7590109228542	0.42589431612379	4.13015824879646	3.62513614127135e-05	0.000495488178888832	Up	protein_coding
Runx2|MSTRG.9765	69.0198900305652	111.004431769269	277.163893020253	231.861208541634	161.282762822988	-1.50965494618093	0.365576212653324	-4.12952181769149	3.63518506890729e-05	0.000496187425704767	Down	protein_coding
Sdc3|MSTRG.16069	87.4251940387159	87.0034735488863	292.072464282956	200.778365367574	149.751989833062	-1.49994599643678	0.363233029828203	-4.12943172361335	3.63660974441831e-05	0.000496187425704767	Down	protein_coding
Rhbdl3|MSTRG.3682	31.0589505137543	19.5007785540607	111.13662214015	114.250450585733	52.6255896698117	-2.14143160377064	0.518742145198821	-4.12812343009045	3.65735788746479e-05	0.000498582526335702	Down	protein_coding
March5|MSTRG.11417	1475.87531515359	1870.57468130106	853.854535954813	782.111540406743	1462.53912553552	1.03168639150109	0.250053207840747	4.12586745201105	3.69339954574399e-05	0.000503056487866648	Up	protein_coding
Ptgr1|MSTRG.15390	19.5556355086601	30.001197775478	104.359998838922	108.369912687937	56.8807813575243	-2.11618216041831	0.513043899046067	-4.12475845508163	3.71124033541806e-05	0.000505045775026509	Down	protein_coding
Mob1b|MSTRG.17231	1072.10895847478	1198.54785113035	519.089344874116	597.294635047469	801.175067857538	1.02435198246547	0.248447748952631	4.12300770195659	3.73957189566781e-05	0.000508457994072116	Up	protein_coding
Ndufaf2|MSTRG.6339	121.935139053999	178.507126764094	50.8246747592151	45.3641494972761	105.573859736547	1.63701274839281	0.397087188972649	4.12255241129314	3.74697320787371e-05	0.000509020929518719	Up	protein_coding
Slco1a1|MSTRG.19258	31.0589505137543	31.5012576642519	0	1.6801536850843	16.7950216356329	5.34202329277654	1.29620724225982	4.1212725238776	3.76785392538445e-05	0.00051141245148979	Up	protein_coding
Xbp1|MSTRG.2634	1189.44277152674	1009.54030514484	2270.84646824173	2027.94549789675	1571.31915727425	-0.966515570597113	0.234715042168938	-4.117825434901	3.82464221993214e-05	0.000518669334586627	No	protein_coding
Gnpat|MSTRG.22155	2259.2510670005	2812.61229145107	1303.14466082627	1317.24048910609	1855.13082342046	0.952333744239236	0.231578902421732	4.11235105737276	3.91650141791218e-05	0.000530665543682216	No	protein_coding
Slc25a44|MSTRG.14207	1006.54006294574	951.037969482654	513.668046233134	469.602954981062	739.143451448265	0.993290853292924	0.241649874334134	4.11045466516354	3.9488080648124e-05	0.000534578881905089	No	protein_coding
Mx2|MSTRG.9022	5.7516575025471	28.5011378867041	94.8727262172015	104.169528475227	47.4469980609505	-2.58373636904114	0.62877723965576	-4.10914423438048	3.97127995977892e-05	0.000537155189707011	Down	protein_coding
Pcsk5|MSTRG.11233	127.686796556546	133.505330100877	372.714281567577	279.745588566536	214.127291274671	-1.32269104458468	0.322084072165651	-4.1066639392972	4.01414590643374e-05	0.00054248314678376	Down	protein_coding
mt-Tw|MSTRG.23678	81128.2794049274	238482.521237053	28911.785652362	19997.1891598734	89391.621609938	2.7081365532039	0.659745345482415	4.10482100669263	4.04628052274294e-05	0.000546352877850299	Up	Mt_tRNA
2310022B05Rik|MSTRG.22138	180.602045579979	144.005749322295	466.231683124533	336.03073701686	291.995237320651	-1.30303685469543	0.317610115515246	-4.10263020931046	4.08479834023686e-05	0.000551077072538956	Down	protein_coding
Slc35f4|MSTRG.6761	50.6145860224145	27.0010779979302	0.677662330122867	0	16.4986023338978	6.70291356491146	1.63468651897283	4.10042750528298	4.12387610138009e-05	0.000555868584338875	Up	protein_coding
Zfp609|MSTRG.23029	562.512103749106	840.033537713385	309.014022536028	298.227279102464	450.163714563036	1.20581372087133	0.294108337434845	4.0998964238423	4.13335085107407e-05	0.000556664999434125	Up	protein_coding
E030010N08Rik|MSTRG.650	0	0	27.1064932049147	31.0828431740596	12.4393909654929	-6.91110384213407	1.68630800000931	-4.09836390629464	4.16080763960775e-05	0.00055952598897658	Down	protein_coding
Bmper|MSTRG.22363	225.464974099846	153.006108654938	402.531424092983	515.807181320881	303.756387473103	-1.2729438338393	0.310602079602481	-4.09831072434691	4.16176355437125e-05	0.00055952598897658	Down	protein_coding
.|MSTRG.5724	121.935139053999	96.0038328815297	31.8501295157748	31.0828431740596	85.8673892449232	1.79475756697013	0.438019089632188	4.09744143452108	4.17741810634339e-05	0.000561147325489793	Up	newAssembly
Gm16854|MSTRG.18241	215.111990595262	228.009103093633	52.8576617495837	89.8882221520101	164.966293444129	1.63919881763769	0.400540227406718	4.09246988311414	4.26802690950153e-05	0.000572825726830692	Up	lincRNA
Cox4i1|MSTRG.22455	6270.45700927685	3621.1445715002	2352.8436101866	1990.14203998236	4299.81758388167	1.18774338414809	0.290291442074245	4.09155494099723	4.28490400480832e-05	0.000574596792191177	Up	protein_coding
Akr1c14|MSTRG.5480	0	1.5000598887739	40.659739807372	65.5259937182878	23.7908859834276	-6.33025713857686	1.54756398820488	-4.09046552312175	4.30508206783432e-05	0.00057680709010151	Down	protein_coding
Nmnat1|MSTRG.16462	182.902708580998	247.509881647694	77.2535056340069	83.1676074116729	173.224802652854	1.42162935858983	0.347569199417686	4.09020523386887	4.30991643699642e-05	0.000576959568311125	Up	protein_coding
Cmya5|MSTRG.6196	23.0066300101884	30.001197775478	109.103635149782	114.250450585733	55.0550936476799	-2.08345751877841	0.509726943208443	-4.08739923705863	4.36236045377295e-05	0.000583479728559914	Down	protein_coding
H2-Q6|MSTRG.9643	1.15033150050942	0	62.3449343713038	50.404610552529	24.9756632995918	-6.43880726544056	1.57583304286446	-4.08597046152583	4.38929626640524e-05	0.000586579840944516	Down	protein_coding
Acaa1a|MSTRG.23589	411.818677182372	405.016169968954	201.265712046492	147.853524287419	384.590251226344	1.22410049003255	0.299608943587175	4.08566071284979	4.39515653616163e-05	0.000586860550666783	Up	protein_coding
Sigmar1|MSTRG.15207	415.269671683901	258.010300869111	855.887522945182	705.664547735407	501.439005666257	-1.21006191708609	0.296200950398151	-4.08527358018108	4.40249130191898e-05	0.000587337493432935	Down	protein_coding
Pnp|MSTRG.6773	242.719946607488	207.008264650799	495.371163319816	483.884261304279	356.408378903204	-1.12039550684955	0.274303676382036	-4.0845078040045	4.41703420571185e-05	0.000588774439939848	Down	protein_coding
A930038C07Rik|ENSMUSG00000049001.4	1.15033150050942	1.5000598887739	50.1470124290922	35.2832273867703	20.7484675899602	-5.03323946605398	1.23235118968387	-4.08425740015323	4.42179951895761e-05	0.000588906729448885	Down	protein_coding
Ak4|MSTRG.15639	377.30873216709	309.012337087424	717.644407600117	684.662626671853	683.474151866211	-1.02869956174452	0.252349069956241	-4.0764943652176	4.57197629300368e-05	0.00060838855888742	Down	protein_coding
Rcn1|MSTRG.12715	138.03978006113	186.007426207964	404.564411083352	399.036500207522	269.241954570805	-1.31467383242664	0.322543782604557	-4.07595465586279	4.58259488743047e-05	0.000609282143082642	Down	protein_coding
Kif21b|MSTRG.923	42.5622655188485	24.0009582203824	139.598440005311	112.570296900648	75.8093211671019	-1.90567064254966	0.467586091319826	-4.0755503166714	4.59056544049267e-05	0.00060982243370766	Down	protein_coding
Gdap10|MSTRG.4769	4072.17351180335	5460.217995137	2203.08023522944	2613.47905714863	3540.79634563121	0.984708026867213	0.241711598817761	4.07389646042446	4.62330421775956e-05	0.000612721827416437	No	lincRNA
Golgb1|MSTRG.8731	1923.35426885175	6382.75482673295	1345.15972529389	1436.53140074708	2343.57942738135	1.57779541325704	0.387298072352609	4.07385299821623	4.624167548828e-05	0.000612721827416437	Up	protein_coding
1520402A15Rik|MSTRG.15787	65.568895529037	75.0029944386951	14.2309089325802	10.0809221105058	32.055877984359	2.52216921717278	0.619088326065555	4.07400545444255	4.62113983842241e-05	0.000612721827416437	Up	protein_coding
Tgfb2|MSTRG.1340	10.3529835045848	7.50029944386951	53.5353240797065	65.5259937182878	33.8930053428792	-2.72038831502687	0.668792625278956	-4.0676111132239	4.7497561975721e-05	0.000628829045698923	Down	protein_coding
Cdr2l|MSTRG.4332	44.8629285198674	24.0009582203824	138.920777675188	121.811142168612	80.3515594635032	-1.90347344685505	0.468102632296155	-4.06635920314753	4.77533135416791e-05	0.000631679212772939	Down	protein_coding
Ssfa2|MSTRG.12501	546.407462741975	486.019403962744	221.595581950178	238.581823281971	354.521610692039	1.16697475058604	0.287234488159703	4.06279468062067	4.84886768508187e-05	0.000640863469063869	Up	protein_coding
Zcrb1|MSTRG.8037	552.159120244522	1366.55455867302	376.102593218191	313.348662268222	635.764731578535	1.47435612792641	0.363014723665379	4.06142239366976	4.8774632347627e-05	0.000644097492651531	Up	protein_coding
Mrpl16|MSTRG.11199	432.524644191542	523.520901182092	214.818958648949	206.658903265369	355.375345258519	1.18010792734433	0.290625273895856	4.06058258982396	4.89504174272362e-05	0.000645872413881428	Up	protein_coding
Mcts2|MSTRG.13267	210.510664593224	205.508204762025	89.4514275762185	71.4065316160828	161.281708931588	1.3682331611505	0.337034536324053	4.05962301689749	4.91520073302535e-05	0.000647984529069195	Up	protein_coding
Pea15a|MSTRG.1218	273.778897121242	355.514193639415	733.908303523066	640.138554017119	449.608800449625	-1.1296435085524	0.278452893655679	-4.05685677646164	4.97375609527375e-05	0.000655150707942008	Down	protein_coding
Dhrs7b|MSTRG.3218	785.676414847934	574.522937400405	345.607788362662	263.784128558235	627.517400694847	1.15854625176096	0.285761423130715	4.05424300826989	5.02969102112002e-05	0.000661959925368149	Up	protein_coding
Ctso|MSTRG.14127	211.660996093733	228.009103093633	485.206228367973	570.41217608612	353.029378037257	-1.26406285582911	0.311805436506951	-4.05401159771289	5.03467185941607e-05	0.000662057228758428	Down	protein_coding
Gda|MSTRG.11255	630.381662279162	553.52209895757	1113.39920839187	1223.15188274137	808.091415219254	-0.979698578934774	0.241720832921419	-4.05301672633762	5.05613859160165e-05	0.000664320431618772	No	protein_coding
Adam15|MSTRG.14265	194.406023586092	159.006348210034	398.465450112246	407.437268632943	272.180187391627	-1.18592674929094	0.292652221538461	-4.05234152352088	5.07075709666879e-05	0.000665680803380178	Down	protein_coding
Soat1|MSTRG.1025	98.9285090438101	55.5022158846344	214.818958648949	229.340978014007	155.793747262975	-1.51152704412958	0.373093070709576	-4.05134043699834	5.09250490582846e-05	0.000667974025840978	Down	protein_coding
Taco1|MSTRG.4218	196.706686587111	153.006108654938	64.3779213616724	63.0057631906613	138.22901523038	1.45966716922369	0.360337955565152	4.0508282479828	5.10366596158912e-05	0.000668875919348821	Up	protein_coding
Ttyh3|MSTRG.17983	59.8172380264899	22.5008983316085	151.796361947522	168.01536850843	86.3950662213724	-1.93552293420603	0.47785845276294	-4.05041058291424	5.11278441275072e-05	0.000669508824652902	Down	protein_coding
BC052486|ENSMUSG00000087035.1	23.0066300101884	7.50029944386951	0	0	17.227857110331	6.80081577460053	1.67916442712633	4.05011901439531	5.11915907719095e-05	0.000669781676746635	Up	processed_transcript
Vdac1|MSTRG.3027	2519.22598611563	2104.58402394978	1199.46232431748	1239.95341959221	1867.41552090735	0.923002065759715	0.22804148464302	4.04751822767949	5.17635521182954e-05	0.000676697893646963	No	protein_coding
Arhgef3|MSTRG.6572	17.2549725076413	25.5010181091563	92.16207689671	87.3679916243837	55.3088432478421	-2.08529936404712	0.515234877103262	-4.04727912786307	5.1816437504171e-05	0.000676822404186281	Down	protein_coding
Hr|MSTRG.7126	13.803978006113	13.5005389989651	77.9311679641298	84.0076842542151	39.2378371344999	-2.56701091740901	0.634371209676052	-4.04654385043716	5.19793911616495e-05	0.000678383207894805	Down	protein_coding
Mid1ip1|MSTRG.23740	149.543095066225	178.507126764094	414.729346035195	351.992197025161	254.655628616668	-1.22826592736159	0.303698400851292	-4.04436086564386	5.24660546899467e-05	0.000684162612911762	Down	protein_coding
Setbp1|MSTRG.10830	59.8172380264899	55.5022158846344	157.217660588505	180.616521146562	108.843265692695	-1.54784345857218	0.382749305783791	-4.0440137583072	5.25438337742636e-05	0.000684604926028781	Down	protein_coding
Dapk1|MSTRG.5959	366.955748662505	292.511678310911	762.370121388226	652.739706655251	461.080903087242	-1.09958954806326	0.271991209063359	-4.04273929238323	5.28303515529358e-05	0.000687763934436844	Down	protein_coding
Acat3|MSTRG.9158	814.43470236067	1695.06767431451	527.898955165714	493.965183414785	832.031259778015	1.2946047484966	0.320346057923748	4.04126948490421	5.31626230086712e-05	0.00069151281878529	Up	protein_coding
Ccdc85a|MSTRG.2775	18.4053040081507	13.5005389989651	82.6748042749898	83.1676074116729	39.5725662171432	-2.36599443065661	0.585951724227417	-4.0378658050306	5.39396929667705e-05	0.000701036359299185	Down	protein_coding
Plekhh2|MSTRG.10146	48.3139230213957	91.503653215208	213.463633988703	224.300516958754	113.541697439864	-1.65911471228319	0.411006714013898	-4.03670951279663	5.42061179654337e-05	0.000703912891283241	Down	protein_coding
Mov10|MSTRG.14555	35.660276515792	19.5007785540607	128.078180393222	99.1290674199738	61.3399627303699	-2.02501082910624	0.501735977186688	-4.0360088197398	5.43681730824786e-05	0.000705430435282135	Down	protein_coding
.|MSTRG.15553	121.935139053999	127.505090545782	44.7257137881093	35.2832273867703	95.9762831962987	1.63572031253183	0.405500183361849	4.03383371857119	5.48741558291229e-05	0.000711404234498986	Up	newAssembly
Eaf2|MSTRG.8729	14.9543095066225	22.5008983316085	0	0	13.0290143310362	7.0708386132858	1.75375266489904	4.03183342486488	5.53434090148259e-05	0.000716892341338106	Up	protein_coding
1700020I14Rik|MSTRG.12821	2404.19283606469	2368.59456437399	932.463366249066	1383.60655966692	1825.37486631406	1.04378676875886	0.259377122044914	4.02420522106848	5.71680502987078e-05	0.000739913845035265	Up	lincRNA
Trak1|MSTRG.23608	1307.92691607921	2163.08635961197	851.143886634322	743.468005649804	1220.02273007702	1.12092323953985	0.278688550122397	4.02213596162295	5.76727491405402e-05	0.000745827623309604	Up	protein_coding
Aifm1|MSTRG.23865	1158.38382101299	1195.5477313528	644.456875946847	583.013328724253	984.120204531029	0.938890878122524	0.233470358269962	4.02145644988853	5.78394025662085e-05	0.00074736360484764	No	protein_coding
Pcdhb21|MSTRG.10486	0	0	33.2054541760205	21.8419979060959	13.5446567908435	-6.83393148540769	1.6996676485467	-4.0207457565313	5.80141913433997e-05	0.000749002078311932	Down	protein_coding
Tysnd1|MSTRG.1817	346.249781653336	240.009582203824	126.722855732976	113.41037374319	220.17232233087	1.28982876035847	0.321076463222106	4.01720122183552	5.88934332608747e-05	0.000759725289065283	Up	protein_coding
Arhgap31|MSTRG.8752	119.63447605298	88.5035334376602	307.658697875782	267.144435928404	170.595120403335	-1.46075994384915	0.363645833221684	-4.01698523782797	5.89474151882881e-05	0.000759793727228727	Down	protein_coding
Nudt19|MSTRG.19854	222.013979598318	306.012217309876	84.0301289352356	114.250450585733	198.730060517033	1.41341660001543	0.351946737452671	4.01599574482632	5.91953235832078e-05	0.000762359575751065	Up	protein_coding
.|MSTRG.12797	25.3072930112072	67.5026949948256	170.09324486084	178.936367461478	89.808681442365	-1.93126235036818	0.481007353672993	-4.01503705841705	5.94364551110863e-05	0.000764833988317351	Down	newAssembly
Fmod|MSTRG.873	18.4053040081507	7.50029944386951	81.997141944867	78.12714635642	41.2278880794698	-2.59592150073881	0.646650938226263	-4.01440923886898	5.95948697632038e-05	0.000766240792532	Down	protein_coding
Gm15725|MSTRG.8726	9094.52084302748	6567.26219305214	3635.65840110918	4192.82352112788	5385.1705832621	1.00068919079836	0.249405051541639	4.01230522241963	6.01286861711265e-05	0.000772455007392195	Up	pseudogene
Cdc25a|MSTRG.23492	109.281492548395	210.008384428346	56.9236357303209	31.0828431740596	101.051288917337	1.84673564312901	0.460289803208799	4.0121150419908	6.0177159907035e-05	0.000772455007392195	Up	protein_coding
Nudt12|MSTRG.9961	300.236521632959	636.025392840134	183.646491463297	169.695522193514	365.059852758331	1.40207149625537	0.3500148047465	4.00574912044313	6.18212386033252e-05	0.000792906913195812	Up	protein_coding
Ube4b|MSTRG.16451	1745.05288627279	1485.05928988616	835.557653041496	853.518072022825	1228.26628728009	0.935883268291092	0.234292285544361	3.99451166783676	6.48277291059736e-05	0.00083078491265611	No	protein_coding
Abi3|MSTRG.3934	539.505473738918	273.01089975685	157.217660588505	165.495137980804	501.040275988026	1.33631140595358	0.3345593614969	3.99424305443016	6.49012604610892e-05	0.000831044933992733	Up	protein_coding
1700003F17Rik|MSTRG.3729	6.90198900305652	3.0001197775478	37.2714281567577	70.5664547735407	27.5523602802766	-3.40134881493017	0.852185478332307	-3.99132454308712	6.57052907561128e-05	0.000839962230476793	Down	processed_transcript
Mospd1|MSTRG.23894	377.30873216709	711.02838727883	189.06779010428	244.462361179766	415.731461462902	1.32649789329459	0.332341590056898	3.99136891975358	6.56929950099331e-05	0.000839962230476793	Up	protein_coding
.|MSTRG.3810	10434.657041121	9340.87292739509	4654.86254561398	5612.55338502411	8933.15779488869	0.945774387513529	0.23697749882256	3.99098814112175	6.57985708093768e-05	0.000840466359871982	No	newAssembly
Gm15920|MSTRG.17786	506.145860224145	390.015571081215	214.818958648949	155.414215870298	389.809142620896	1.27478484863012	0.31952660469849	3.9896047148657	6.61834966985255e-05	0.000844691905124517	Up	pseudogene
Zkscan3|MSTRG.5581	859.297630880537	1026.04096392135	467.587007784779	483.044184461737	687.446273109785	0.987194139031655	0.247479049572822	3.98900084971099	6.63521840023434e-05	0.000844772626502919	No	protein_coding
D3Ertd751e|MSTRG.13950	224.314642599337	394.515750747536	119.268570101625	117.610757955901	210.316425963793	1.38129236126629	0.346268089963805	3.98908360689741	6.63290420789901e-05	0.000844772626502919	Up	protein_coding
Plekhf2|MSTRG.14982	516.49884372873	406.516229857728	183.646491463297	217.579902218417	319.356537657551	1.20455464088097	0.301964520444138	3.98906016875519	6.63355954617482e-05	0.000844772626502919	Up	protein_coding
Cnrip1|MSTRG.2702	36.8106080163015	18.0007186652868	98.2610378678158	123.491295853696	68.7679829471878	-1.99322251726211	0.499737253663361	-3.98854098358816	6.64809185809763e-05	0.000845721807767285	Down	protein_coding
Cecr2|MSTRG.19045	225.464974099846	247.509881647694	94.1950638870786	90.7282989945523	155.306337167506	1.35349858723651	0.339705173267465	3.98433316224724	6.76698793971093e-05	0.000860145885594038	Up	protein_coding
Fam20a|MSTRG.4288	10.3529835045848	18.0007186652868	71.1545446629011	77.2870695138779	40.6290912827131	-2.41026601127702	0.605185240078945	-3.98269133424768	6.81392282028509e-05	0.000865407008151587	Down	protein_coding
Sqle|MSTRG.7598	315.190831139581	294.011738199685	657.332460219181	594.774404519843	459.800869209941	-1.03882551059422	0.261145863362034	-3.97795123851555	6.95116218223328e-05	0.00088157219837213	Down	protein_coding
Pole4|MSTRG.18686	450.929948199693	501.020002850483	229.049867581529	197.418057997405	333.313889397768	1.15676261488984	0.290808282043682	3.97774990024557	6.9570490125776e-05	0.00088157219837213	Up	protein_coding
Rybp|MSTRG.18879	37.9609395168109	25.5010181091563	103.682336508799	124.331372696238	72.6836982777163	-1.83114632027126	0.460351611742491	-3.97771241277973	6.95814561083006e-05	0.00088157219837213	Down	protein_coding
Ubd|MSTRG.9709	124.235802055017	99.0039526590775	34.5607788362662	40.3236884420232	110.903077011398	1.58240097853768	0.397944579994164	3.9764355593457	6.9955944296905e-05	0.000884880335924141	Up	protein_coding
Tmem135|MSTRG.20271	3292.24875445796	2913.11630399892	1442.06543850146	1768.36175355123	2259.93673956494	0.95120128693158	0.239202638636018	3.97655014324057	6.9922260278378e-05	0.000884880335924141	No	protein_coding
Gm10012|MSTRG.9401	118.48414455247	82.5032938825646	32.5277918458976	23.5221515911802	74.6308983748876	1.84090224863056	0.462996620594793	3.97605979556746	7.00665146406999e-05	0.000885561317430514	Up	pseudogene
Gsk3a|MSTRG.19614	446.328622197655	765.03054327469	251.412724475584	266.304359085862	444.001532936907	1.22424766134609	0.308248001367147	3.97163211412981	7.1381895488476e-05	0.000900968575294407	Up	protein_coding
Tpbg|MSTRG.23195	55.2159120244522	108.004311991721	237.181815543004	245.302438022308	148.274357842102	-1.57584976442275	0.396782733639426	-3.97156839454309	7.14009947875701e-05	0.000900968575294407	Down	protein_coding
Insr|MSTRG.21049	2737.78897121242	2676.10684157264	1348.54803694451	1498.6970870952	1898.84656655965	0.927306431174388	0.233552279208827	3.97044479426918	7.17385777706326e-05	0.000904497140889988	No	protein_coding
Lgmn|MSTRG.5268	171.399393575904	67.5026949948256	332.732204090328	365.433426505836	230.358524641269	-1.53502893814452	0.386807768616992	-3.96845426252146	7.23403377588987e-05	0.000910429567419577	Down	protein_coding
Tcp1|MSTRG.9156	2516.92532311461	3789.15127904288	1612.83634569242	1507.09785552062	2323.2523681468	1.01463135050196	0.255677208662094	3.96840749244454	7.23545341208236e-05	0.000910429567419577	Up	protein_coding
Stxbp1|MSTRG.12131	34.5099450152826	15.000598887739	98.2610378678158	108.369912687937	61.9876590019253	-2.03449806805283	0.512686250315853	-3.96831018346879	7.23840792598946e-05	0.000910429567419577	Down	protein_coding
1700037H04Rik|MSTRG.13031	1496.58128216276	526.52102095964	397.787787782123	316.708969638391	1039.79997815294	1.50277510543616	0.378806854025126	3.9671275465794	7.27440670685111e-05	0.000914220726950395	Up	protein_coding
Ndn|MSTRG.20063	47.1635915208862	46.501856551991	173.481556511454	129.371833751491	86.0326325465434	-1.69412663979696	0.42709359943069	-3.9666401979688	7.28929052884686e-05	0.000915354270834841	Down	protein_coding
Nhsl2|MSTRG.24138	259.974919115129	364.514552972058	130.788829713713	122.651219011154	208.663627099616	1.29778650981497	0.327321989124964	3.96486197974163	7.34384267586869e-05	0.000921463346685164	Up	protein_coding
Gpc3|MSTRG.23883	44.8629285198674	13.5005389989651	116.557920781133	127.691680066407	75.6455428046652	-2.03394508960195	0.513155879143173	-3.96360087113895	7.38276472352035e-05	0.000925603008589793	Down	protein_coding
Steap3|MSTRG.764	88.5755255392254	115.50461143559	256.834023116567	261.263898030609	155.32951491617	-1.34941075412603	0.34047622933367	-3.96330386049828	7.39195981240555e-05	0.000926012044236262	Down	protein_coding
Rgs4|MSTRG.1156	36.8106080163015	46.501856551991	125.36753107273	140.292832704539	89.6191318698998	-1.67943425513122	0.423776603647335	-3.96301787469333	7.40082382037221e-05	0.000926378981653487	Down	protein_coding
Sdc2|MSTRG.7453	385.361052670656	364.514552972058	745.428563135154	773.710771981321	484.813462054472	-1.01786968885691	0.256878060499691	-3.96246252746107	7.4180652921837e-05	0.00092779311815461	Down	protein_coding
Lass2|MSTRG.14383	1702.49062075394	1770.0706687532	970.412456735946	898.882221520101	1382.18956810741	0.893194056634351	0.225462855192083	3.96160181628763	7.44486226200967e-05	0.00093039915970944	No	protein_coding
Yars2|MSTRG.8400	131.137791058074	349.513954084319	60.3119473809352	78.12714635642	157.580739858336	1.79288995441691	0.452640112501585	3.96096126900513	7.46486414251277e-05	0.000932152515203854	Up	protein_coding
Gm16229|MSTRG.2480	4.60132600203768	4.50017966632171	42.0150644676178	44.524072654734	26.7556832599281	-3.24742372227444	0.820193052272866	-3.95934068604384	7.5156960254106e-05	0.000937749794249673	Down	processed_transcript
Sdk1|MSTRG.17991	25.3072930112072	9.00035933264341	80.6418172846212	94.0886063647209	47.3041009378504	-2.31364898339427	0.584743203512632	-3.95669238991726	7.59946874417475e-05	0.000947444949104024	Down	protein_coding
Btnl9|MSTRG.2965	33.3596135147732	145.505809211069	9.48727262172014	16.801536850843	43.131067202998	2.76775564526512	0.7000691528785	3.95354606596339	7.70014307613665e-05	0.000959230113929904	Up	protein_coding
Efs|MSTRG.6878	11.5033150050942	6.00023955509561	47.4363631086007	78.12714635642	31.4753453703025	-2.81188705782458	0.71148497656498	-3.95213834507125	7.74559370137376e-05	0.000964122584407839	Down	protein_coding
Rsad2|MSTRG.4722	4.60132600203768	21.0008384428346	86.0631159256042	93.2485295221787	42.4422472535962	-2.85193331093484	0.721988253024752	-3.95011040551801	7.81151522382263e-05	0.000971553315766115	Down	protein_coding
Ccar1|MSTRG.1838	778.774425844878	1306.55216312207	487.239215358342	451.961341287677	665.767348038561	1.14902463662778	0.29097203442418	3.94891776765298	7.85053122172515e-05	0.000974852361494892	Up	protein_coding
Acad10|MSTRG.17623	271.478234120223	279.011139311946	119.946232431748	106.689759002853	191.848855851299	1.27890750508272	0.323855429353098	3.94900745569509	7.84759076936218e-05	0.000974852361494892	Up	protein_coding
Myh11|MSTRG.8371	74.7715475331123	97.5038927703036	237.859477873127	242.782207494682	122.217597565426	-1.48539921946758	0.376352909798051	-3.94682538860835	7.9194269027793e-05	0.000982625870631813	Down	protein_coding
Lix1l|MSTRG.14449	203.608675590167	100.504012547851	346.963113022908	467.082724453436	261.612716204654	-1.41118431806026	0.357789251020287	-3.94417751242125	8.00743293848468e-05	0.000992756320387668	Down	protein_coding
Tagln2|MSTRG.1223	733.91149732501	411.016409524049	1294.33505053468	1276.07672382153	904.160187557106	-1.163862669966	0.295412772894705	-3.93978452103303	8.15548278824926e-05	0.00101030897493478	Down	protein_coding
Zfp641|MSTRG.8064	60.9675695269993	169.506767431451	30.494804855529	15.1213831657587	54.6888094864425	2.32068539037571	0.589183726292167	3.93881447639462	8.18852154177415e-05	0.00101359740480216	Up	protein_coding
Vat1|MSTRG.4110	205.909338591186	112.504491658043	419.472982346055	367.11358019092	306.512562733728	-1.29677287757184	0.32931823390584	-3.93775000610084	8.22492189906253e-05	0.00101729640192129	Down	protein_coding
Srpx2|MSTRG.24218	66.7192270295464	34.5013774417998	157.895322918628	176.416136933852	91.756922767603	-1.7077628822777	0.433728783470676	-3.93739808691567	8.23698963915295e-05	0.0010179823537414	Down	protein_coding
Rnasel|MSTRG.995	39.1112710173203	64.5025752172778	156.539998258382	171.375675878599	96.8770062990313	-1.67407658636843	0.425284770214636	-3.93636618006223	8.27247153867451e-05	0.0010215586095504	Down	protein_coding
Fam126b|MSTRG.329	2160.32255795669	1818.07258519397	979.899729357666	1077.81858898158	1465.86514598851	0.951722385782599	0.241814624047707	3.93575198162886	8.29365914862463e-05	0.00102336542016507	No	protein_coding
Gm12353|MSTRG.15062	202.458344089658	178.507126764094	75.2205186436383	78.9672231989622	174.260644267396	1.30726140043737	0.33220947896746	3.93505147565466	8.31788665563248e-05	0.00102554417699658	Up	protein_coding
Mrgprf|MSTRG.21047	24.1569615106978	7.50029944386951	67.0885706821639	104.169528475227	48.4653669679986	-2.39594856281003	0.609180043851642	-3.93307132594372	8.38673384338113e-05	0.00103321648430415	Down	protein_coding
2310001A20Rik|MSTRG.13219	2089.00200492511	1420.55671466889	887.059990130834	842.597073069777	1314.30402694383	1.02154173456307	0.259783356134872	3.93228322923317	8.41428445496289e-05	0.00103579310770912	Up	protein_coding
Mrpl39|MSTRG.8916	602.773706266936	667.526650504386	317.823632827625	304.947893842801	518.012937344044	1.02753869819775	0.261395132717307	3.93097869694845	8.46007688051797e-05	0.00104060945648546	Up	protein_coding
Rasal2|MSTRG.1036	366.955748662505	424.516948523014	170.770907190963	187.3371358869	260.28173683979	1.14372781626229	0.291051001024161	3.92964742343335	8.50705071896215e-05	0.00104556342261638	Up	protein_coding
Tead1|MSTRG.20555	2254.64974099846	2586.10324824621	1345.83738762401	1262.63549434085	1693.44212003944	0.891621518536416	0.226912695146812	3.92935934218903	8.51724801921566e-05	0.00104599311040076	No	processed_transcript
Dhrs7|MSTRG.4979	235.817957604431	301.512037643554	569.914019633332	569.572099243578	404.994070706973	-1.08748684635891	0.276778816101264	-3.92908265768807	8.52705277858326e-05	0.00104637395299455	Down	protein_coding
Sipa1l2|MSTRG.22158	21.856298509679	18.0007186652868	93.5174015569557	89.8882221520101	46.612640779646	-2.19556659400662	0.559419949469213	-3.92471987473776	8.68307195363841e-05	0.00106468240474738	Down	protein_coding
Xrcc6|MSTRG.7887	230.066300101884	361.51443319451	123.334544082362	119.290911640985	229.330531619454	1.28177291476309	0.327158817996314	3.91789199696134	8.93267100150087e-05	0.00109442748557635	Up	protein_coding
Mab21l2|MSTRG.14178	14.9543095066225	21.0008384428346	0	0	9.44223926706276	7.01309308838996	1.79125542481276	3.91518316776238	9.03356008104472e-05	0.00110592030827472	Up	protein_coding
Abcc4|MSTRG.7284	176.000719577941	211.50844431712	42.0150644676178	73.0866853011671	106.840380133081	1.75557797221903	0.448471770422333	3.91457854875854	9.05622529894516e-05	0.00110782618096579	Up	protein_coding
Canx|MSTRG.3003	4907.31418117319	6763.77003848153	2931.56724011152	3153.64846690323	4071.38176561781	0.939360796885769	0.24024475745387	3.91001579739419	9.22900851938818e-05	0.00112807826138708	No	protein_coding
Mtfp1|MSTRG.2594	120.784807553489	141.005629544747	47.4363631086007	43.6839958121918	102.733237331346	1.51901996266169	0.388554264111488	3.9094152425151	9.25198096201401e-05	0.00113000133674551	Up	protein_coding
Gm4285|MSTRG.7181	58.6669065259804	51.0020362183127	11.5202596120887	10.0809221105058	35.9185361733635	2.3424360434878	0.599421659539921	3.90782682975738	9.31300157123826e-05	0.00113656482818966	Up	processed_transcript
Nop10|MSTRG.12748	432.524644191542	418.516708967919	203.976361366983	170.535599036057	338.621056947354	1.1831896414699	0.303028680435798	3.90454672398766	9.44021530375047e-05	0.00115119000528313	Up	protein_coding
Coro2b|MSTRG.22962	71.3205530315841	73.5029345499212	185.679478453666	167.175291665888	209.201709706924	-1.28643386451209	0.329694150222265	-3.90190078788124	9.54402769486864e-05	0.00116294089218739	Down	protein_coding
Tmprss11f|ENSMUSG00000048764.10	21.856298509679	57.0022757734083	5.42129864098294	6.72061474033721	39.2711684166168	2.69104316809556	0.690443853667001	3.89755539687003	9.71685993937234e-05	0.00118307696406913	Up	protein_coding
Smyd4|MSTRG.3514	124.235802055017	79.5031741050168	15.586233592826	36.1233042293125	67.5862514583494	1.99638903681387	0.512248412580335	3.89730643918937	9.72685087170005e-05	0.0011833703449444	Up	protein_coding
.|MSTRG.18555	197.85701808762	313.512516753746	85.3854535954813	107.529835845395	181.004128456012	1.40492574083033	0.36075333378956	3.89442205861878	9.84331345803989e-05	0.00119660654023789	Up	newAssembly
Ube2l6|MSTRG.12553	65.568895529037	124.504970768234	262.932984087673	246.982591707392	169.564882141975	-1.43568949333592	0.36876851077762	-3.89319980252243	9.89306053078624e-05	0.00120171814649838	Down	protein_coding
Pvrl2|MSTRG.19563	476.2372412109	541.521619847379	280.552204670867	183.136751674189	463.095625657816	1.13079080553698	0.290746213773595	3.88927095854646	0.00010054581026527	0.00122038845445614	Up	protein_coding
Gys2|MSTRG.19267	147.242432065206	201.008025095703	71.832206993024	73.0866853011671	230.734634482357	1.26057487081868	0.324310971658406	3.8869325461688	0.000101518949364886	0.00123124264229721	Up	protein_coding
1300014I06Rik|MSTRG.5700	133.438454059093	156.006228432486	48.1140254387236	54.6049947652398	118.442119094733	1.49454387113479	0.384567727309944	3.88629561193067	0.000101785548477293	0.00123342176399208	Up	protein_coding
Il18bp|MSTRG.20425	11.5033150050942	10.5004192214173	57.6012980604437	74.7668389862514	31.1017494077134	-2.58338768880313	0.664771987259555	-3.88612597749921	0.00010185666306527	0.00123342176399208	Down	protein_coding
Apol6|MSTRG.7753	363.504754160977	255.010181091563	739.329602164048	594.774404519843	486.377140776358	-1.105979798017	0.284651617725636	-3.88538033563192	0.000102169809483284	0.0012356775144362	Down	protein_coding
Cpn2|ENSMUSG00000023176.8	23.0066300101884	21.0008384428346	0	0	8.26158900029087	7.30945578957183	1.88130784609472	3.88530553611682	0.000102201273056387	0.0012356775144362	Up	protein_coding
Pld3|MSTRG.19673	213.961659094752	130.505210323329	428.960254967775	401.556730735148	277.449370062685	-1.26328069336578	0.325229793050125	-3.88427112263693	0.000102637326246484	0.00123998918373171	Down	protein_coding
Acbd6|MSTRG.1015	249.621935610544	261.010420646659	111.814284470273	100.809221105058	258.629073710363	1.26244024388734	0.325070907258629	3.88358421408328	0.000102927859578654	0.00124253747885786	Up	protein_coding
Acvr1c|MSTRG.12305	2181.02852496586	1914.0764180755	924.331418287591	1092.0998953048	1313.09537674995	1.02262684575744	0.263453830892392	3.88161691288948	0.000103764245854095	0.0012516662392091	Up	protein_coding
Ptpn4|MSTRG.761	862.748625382065	756.030183942047	367.292982926594	440.200265492087	572.739131392874	1.00483439008499	0.258942592622229	3.88052957958503	0.000104229267202799	0.00125550334589415	Up	protein_coding
Ndufs6|MSTRG.6088	597.022048764389	432.017247966884	252.090386805707	173.895906406225	448.506508265629	1.27202083540578	0.327798429672782	3.88049703799846	0.000104243214573568	0.00125550334589415	Up	protein_coding
Gnb5|MSTRG.23128	100.07884054432	133.505330100877	315.112983507133	281.425742251621	177.408424130151	-1.35798697233442	0.350069613543447	-3.87919122310762	0.000104804344371936	0.00126128836646226	Down	protein_coding
Pgr|ENSMUSG00000031870.9	0	0	18.2968829133174	25.2023052762645	13.7750884599769	-6.48969671623873	1.67317134835754	-3.87868028137663	0.000105024679202935	0.00126296626939801	Down	protein_coding
St3gal2|MSTRG.22056	36.8106080163015	82.5032938825646	180.935842142806	188.177212729442	113.242336153201	-1.64633886569699	0.424617165683774	-3.87723106541357	0.000105652009396472	0.0012685555497458	Down	protein_coding
Acsf3|MSTRG.22507	158.7457470703	216.008623983442	79.9641549544984	50.404610552529	128.800936199053	1.51508731086853	0.390754524533575	3.8773378572571	0.000105605661398929	0.0012685555497458	Up	protein_coding
A930033H14Rik|MSTRG.1878	54.0655805239427	136.505449878425	26.4288308747918	12.6011526381323	53.922642776692	2.26823249321305	0.585427143983042	3.87449149996837	0.000106847572488598	0.00128192448806651	Up	protein_coding
.|MSTRG.21299	6.90198900305652	37.5014972193476	0	0	9.01620606566179	7.31098197367973	1.88717625930872	3.87403240032162	0.00010704917107051	0.00128335676746513	Up	newAssembly
Slc18a2|ENSMUSG00000025094.6	40.2616025178297	61.50245543973	8.80961029159728	6.72061474033721	26.4086118438583	2.69935802819142	0.697398473003415	3.87061075222372	0.000108563020795634	0.00130050667045208	Up	protein_coding
Oas1a|MSTRG.17612	8.05232050356594	6.00023955509561	48.1140254387236	64.6859168757456	24.6943865237077	-2.98952969198365	0.772574443233213	-3.86956845151712	0.000109028167831827	0.00130507720221395	Down	protein_coding
4631405J19Rik|MSTRG.12635	42.5622655188485	34.5013774417998	3.38831165061434	8.40076842542151	30.683058848555	2.74214753414954	0.708925403893903	3.86803395545962	0.000109716389670218	0.00131230890908999	Up	lincRNA
Psmb7|MSTRG.12208	1087.0632679814	1353.05401967406	653.266486238444	582.173251881711	981.324102720933	0.980843603155432	0.253800751982681	3.86462055566471	0.000111262026906949	0.00132977716538328	No	protein_coding
Ergic3|MSTRG.13358	416.42000318441	379.515151859797	782.022328961789	766.990157240984	581.024317444546	-0.959724998097485	0.248423358045596	-3.86326392835145	0.000111882013064773	0.00133616399535428	No	protein_coding
Cmah|MSTRG.5627	16.1046410071319	25.5010181091563	90.1290899063414	73.9267621437093	57.808601262063	-1.99855078657001	0.517490255020772	-3.86200661206613	0.000112459522063229	0.00134203415893344	Down	protein_coding
Snrk|MSTRG.23624	1952.11255636449	2332.59312704342	1128.9854419847	1170.22704166122	1975.20444752818	0.897723477409036	0.232488565015888	3.86136615943965	0.000112754773832769	0.00134452961402268	No	protein_coding
Clic1|MSTRG.9618	108.131161047885	69.0027548835995	260.222334767181	208.339056950453	170.092943129537	-1.3952826244694	0.361408630162755	-3.86067876641754	0.000113072478802424	0.00134728879513514	Down	protein_coding
Capn5|MSTRG.20344	17.2549725076413	12.0004791101912	71.1545446629011	80.6473768840465	36.122070794518	-2.36083836301071	0.611587667542427	-3.86017980463436	0.000113303621773688	0.00134901314436728	Down	protein_coding
Urgcp|MSTRG.2644	434.825307192561	448.517906743397	220.917919620055	166.335214823346	339.192652910986	1.18764935403505	0.30779221926702	3.85860746208378	0.000114034924577153	0.00135668531838779	Up	protein_coding
Fndc3b|MSTRG.13830	735.06182882552	852.034016823577	1447.48673714245	1639.82999664228	1074.51719941574	-0.960574043952657	0.249021416795073	-3.85739530485099	0.000114601740345384	0.00136239037703816	No	protein_coding
Mut|MSTRG.9716	1838.22973781405	2196.08767716499	1057.8308973218	1111.42166268327	1541.35965182092	0.894800485589155	0.232126971749092	3.85478894954246	0.00011582950776883	0.00137593819388407	No	protein_coding
Comt|MSTRG.8473	1734.69990276821	1389.05545700463	3172.13736730514	2695.80658771776	2996.97805588727	-0.909035491482632	0.235905047734277	-3.85339567852982	0.000116490909073031	0.00138274266138475	No	protein_coding
mt-Ts1|MSTRG.23682	1149.18116900891	706.528207612508	294.105451273324	374.674271773799	853.041715948426	1.4738900249871	0.382775876658855	3.85053007481109	0.0001178624552631	0.00139795977522927	Up	Mt_tRNA
Ell2|MSTRG.6122	1114.67122399363	1081.54317980598	550.261812059768	608.215634000517	871.854318497633	0.92327935587581	0.240016191229684	3.84673780191886	0.000119700948152335	0.00141868800281685	No	protein_coding
Coq9|MSTRG.21888	1007.69039444625	741.029585054308	463.521033804041	386.435347569389	718.901188872126	1.04138390286976	0.270815563549758	3.84536209521957	0.000120374549020442	0.00142558902553876	Up	protein_coding
Tbrg4|MSTRG.2679	643.035308784766	439.517547410753	273.097919039516	226.820747486381	444.496255096148	1.11578431195235	0.290305742063068	3.84347999465317	0.000121301891669432	0.00143439486899104	Up	protein_coding
Lgi3|ENSMUSG00000033595.6	0	0	27.7841555350376	23.5221515911802	10.3917848577113	-6.73098806547124	1.75120798672918	-3.84362572377428	0.000121229848593906	0.00143439486899104	Down	protein_coding
Celsr3|ENSMUSG00000023473.6	50.6145860224145	81.0032339937907	15.586233592826	9.24084526796366	34.6452836166193	2.38943120080466	0.621794451405805	3.84279916844294	0.000121639002026683	0.00143729234113133	Up	protein_coding
Stc2|MSTRG.2826	69.0198900305652	93.0037131039819	188.390127774157	218.419979060959	163.709029675801	-1.33454435888724	0.347335898978779	-3.84222984958078	0.000121921577564081	0.00143954153116319	Down	protein_coding
Cmpk2|MSTRG.4721	0	10.5004192214173	54.2129864098294	61.325609505577	23.6450825724352	-3.55761943328361	0.926030088277145	-3.84179680371129	0.000122136929691286	0.0014409942067659	Down	protein_coding
Mrpl19|MSTRG.18683	333.596135147732	343.513714529224	151.796361947522	162.974907453177	270.497150572047	1.10546540612577	0.28790286759803	3.83971655214363	0.000123176439546213	0.00145216091002782	Up	protein_coding
Fzd2|MSTRG.4139	10.3529835045848	1.5000598887739	56.9236357303209	63.0057631906613	27.0290800231378	-3.27264418776738	0.853182553858734	-3.8358076744139	0.000125152319715576	0.00147376521798085	Down	protein_coding
Il1rap|MSTRG.8593	72.4708845320935	25.5010181091563	157.895322918628	186.497059044357	96.6730375839377	-1.79219359802809	0.467238058113996	-3.8357183600631	0.000125197814020284	0.00147376521798085	Down	protein_coding
Tspan9|MSTRG.19164	43.712597019358	39.0015571081215	119.268570101625	135.252371649286	83.2699025729089	-1.61727773685654	0.422260855222842	-3.83004419389774	0.000128120246973234	0.00150703009420136	Down	protein_coding
Atp5sl|MSTRG.19631	100.07884054432	111.004431769269	34.5607788362662	32.7629968591439	74.1538420318176	1.64615674430958	0.429880579031503	3.82933499349583	0.000128490002171966	0.00151024129811915	Up	protein_coding
Preb|MSTRG.16851	1513.8362546704	1078.54306002844	695.959213036185	616.616402425939	1101.64461786297	0.982569940411153	0.256634605794619	3.82867282208032	0.000128836145582752	0.00151317035094144	No	protein_coding
Lipt1|MSTRG.176	148.392763565715	124.504970768234	50.1470124290922	43.6839958121918	89.9797353972443	1.5402706982371	0.402394881655987	3.82775917004307	0.000129315190966975	0.00151737639854233	Up	protein_coding
Gm15886|MSTRG.14526	485.439893214975	423.01688863424	214.141296318826	215.899748533333	315.018412448162	1.08000586300153	0.282161255736774	3.82761928168146	0.00012938868514702	0.00151737639854233	Up	processed_transcript
Ccrl1|MSTRG.23358	135.739117060112	150.00598887739	41.3374021374949	53.7649179226977	90.6117092470711	1.58981086010934	0.415551903307995	3.8257816832354	0.000130357779870045	0.00152759353302668	Up	protein_coding
Pigr|MSTRG.825	6.90198900305652	61.50245543973	0	3.3603073701686	21.9984539866944	4.42170898161766	1.15646331515889	3.82347535253217	0.000131583750790564	0.00154080327538629	Up	protein_coding
Mrpl20|MSTRG.16578	429.073649690014	303.012097532328	144.342076316171	161.294753768093	314.757807584262	1.263278100502	0.330600121491378	3.82116647387545	0.000132821952811635	0.00155413632791365	Up	protein_coding
Cdc42ep1|MSTRG.7783	93.176851541263	57.0022757734083	226.339218261038	191.53752009961	123.444955907458	-1.46683569803014	0.384007978823547	-3.81980526166139	0.00013355707722789	0.00156156735464429	Down	protein_coding
Iars2|MSTRG.1345	934.069178413649	1483.55922999739	577.368305264683	585.533559251879	837.27223069249	1.054601484969	0.276139600161566	3.81908818710523	0.000133945874243219	0.00156494098133414	Up	protein_coding
Islr|MSTRG.22918	123.085470554508	108.004311991721	293.427788943202	257.063513817898	188.828143079229	-1.25031868516446	0.32744793389171	-3.81837402454937	0.00013433415209314	0.00156830350039029	Down	protein_coding
Pdss1|MSTRG.11847	193.255692085583	271.510839868076	101.64934951843	66.3660705608299	144.763307645741	1.46119706946001	0.382718576258892	3.81794132843861	0.00013456991712229	0.00156870936248083	Up	protein_coding
Nhedc2|MSTRG.14791	21.856298509679	19.5007785540607	66.410908352041	84.0076842542151	85.6840826377163	-1.85575917798217	0.486053188965749	-3.8180166700088	0.000134528837419351	0.00156870936248083	Down	protein_coding
Rab31|MSTRG.9991	77.0722105341312	13.5005389989651	187.712465444034	183.136751674189	114.107964572298	-2.0075686215888	0.526082010151431	-3.81607540811162	0.00013559108184149	0.00157943372870434	Down	protein_coding
Cd81|MSTRG.21007	2201.73449197503	1456.55815199946	3416.7734684795	3794.6270977629	2604.92382934811	-0.978172922625886	0.256368295123381	-3.81549880087601	0.000135908116098605	0.00158194614778757	No	protein_coding
Plxnb2|MSTRG.7993	64.4185640285275	114.004551546817	270.387269719024	210.85928747808	149.324323513057	-1.44307309654569	0.378233776577814	-3.8152941009191	0.000136020833542801	0.001582001379841	Down	protein_coding
Gm13845|MSTRG.18343	50.6145860224145	40.5016169968954	8.80961029159728	8.40076842542151	34.5213719727201	2.40674798902631	0.630844274556372	3.81512218798976	0.000136115564938591	0.001582001379841	Up	lincRNA
Fbxo40|ENSMUSG00000047746.8	36.8106080163015	7.50029944386951	0	0	7.61690397455859	7.3279223372408	1.92232121838242	3.81201761035912	0.000137837053492264	0.00159855462490242	Up	protein_coding
Plin4|MSTRG.9901	2761.94593272312	2485.59923569836	5224.09890291719	4484.33018549	3370.66546275116	-0.887473152481536	0.232810394208484	-3.81199969829009	0.000137847044981655	0.00159855462490242	No	protein_coding
Ndrg3|MSTRG.13400	654.53862378986	394.515750747536	225.661555930915	239.421900124513	407.405056748169	1.17647015887408	0.308621094596327	3.81202121135916	0.000137835044909208	0.00159855462490242	Up	protein_coding
Enpp1|MSTRG.1566	47.1635915208862	81.0032339937907	174.159218841577	210.85928747808	97.4225725064982	-1.59745866641158	0.419215195812241	-3.81059341924966	0.000138633611133533	0.00160648258068547	Down	protein_coding
.|MSTRG.12666	2.30066300101884	1.5000598887739	31.1724671856519	28.5626126464331	27.8740207859498	-3.94326236457556	1.03637849711283	-3.80484772268123	0.000141891455282977	0.00164301463316913	Down	newAssembly
Igsf8|MSTRG.1225	78.2225420346406	37.5014972193476	189.06779010428	164.655061138262	113.141212747431	-1.5964572496973	0.419640585484274	-3.80434425296341	0.000142180335555508	0.00164392063532291	Down	protein_coding
Sema3e|ENSMUSG00000063531.6	43.712597019358	24.0009582203824	0.677662330122867	4.20038421271075	18.0776626797313	3.85893151945313	1.01431843310645	3.80445764712642	0.00014211522409642	0.00164392063532291	Up	protein_coding
Hpcal1|MSTRG.4663	8.05232050356594	6.00023955509561	58.2789603905666	45.3641494972761	26.899150593723	-2.86988277317639	0.754610707184711	-3.80313020455713	0.000142879210727151	0.00165077838655817	Down	protein_coding
Trp53inp2|MSTRG.13325	5026.94865722617	5487.21907313493	3029.82827797934	2935.22848784228	4077.13754364118	0.817604294034266	0.215070864683222	3.80155766444012	0.000143789263977568	0.00166006406910196	No	protein_coding
Sirt3|MSTRG.20898	233.517294603412	192.007665763059	90.8067522364642	91.5683758370945	183.736972579305	1.22479848922448	0.322454050398606	3.79836596163214	0.000145653160704319	0.00168034012227178	Up	protein_coding
Ccdc76|MSTRG.14662	240.419283606469	322.512876086389	117.913245441379	123.491295853696	192.732904807768	1.21926649290899	0.321142082344648	3.79665749193368	0.000146660201331545	0.00169070833277997	Up	protein_coding
Nxn|MSTRG.3552	24.1569615106978	9.00035933264341	85.3854535954813	70.5664547735407	48.8988692972805	-2.2005599736602	0.57977001683956	-3.79557395129862	0.000147302277295241	0.00169685700834052	Down	protein_coding
Zfp185|MSTRG.23964	2.30066300101884	1.5000598887739	31.8501295157748	53.7649179226977	15.0185047536426	-4.4643189480032	1.17682285655217	-3.79353521487733	0.000148517556950672	0.00170959479826183	Down	protein_coding
Atp5o|MSTRG.8997	2665.31808668033	1678.567015538	1096.4576501388	919.044065741113	2033.02218360076	1.10824110869135	0.292458293126466	3.78939881254151	0.000151012307671291	0.00173703103201267	Up	protein_coding
Mrps9|MSTRG.212	239.268952105959	292.511678310911	129.433505053468	98.2889905774316	203.99860268456	1.21883179482144	0.321663800569321	3.78914814991366	0.000151164748288728	0.00173750409133929	Up	protein_coding
Shc2|MSTRG.2009	32.2092820142638	21.0008384428346	94.8727262172015	108.369912687937	66.3992565893836	-1.91905665450895	0.506850742059342	-3.78623625312611	0.000152946268802354	0.00175668749796611	Down	protein_coding
Ptprm|MSTRG.10003	256.523924613601	522.020841293318	139.598440005311	163.814984295719	252.74885872812	1.35684115720215	0.358437318187912	3.78543496548209	0.000153439959222768	0.00175976805547993	Up	protein_coding
Gm14540|MSTRG.18347	43.712597019358	37.5014972193476	7.45428563135154	1.6801536850843	21.9242976945824	3.11428391359693	0.822680054358461	3.78553472531372	0.000153378413411999	0.00175976805547993	Up	processed_transcript
Extl1|ENSMUSG00000028838.5	26.4576245117167	37.5014972193476	3.38831165061434	4.20038421271075	22.5682564707235	3.07785309410558	0.8132660072011	3.78455888584128	0.000153981446997683	0.0017646816491827	Up	protein_coding
Lpar1|MSTRG.15383	106.980829547376	60.0023955509561	198.555062726	249.502822235019	161.382171935286	-1.41151243567842	0.373151851659274	-3.78267568391239	0.000155151512224376	0.0017767864668454	Down	protein_coding
Csrp1|MSTRG.908	315.190831139581	478.519104518875	956.181547803366	794.712693044875	540.738291163198	-1.14459641336274	0.302637684013366	-3.78206837358758	0.00015553062546668	0.00177982223820338	Down	protein_coding
C1qc|MSTRG.16211	66.7192270295464	37.5014972193476	182.968829133174	146.173370602334	87.296935203769	-1.64686520812697	0.435628230602343	-3.78043729133405	0.000156553148016844	0.00179021105303656	Down	protein_coding
Pigm|MSTRG.1222	622.329341775596	615.0245543973	294.783113603447	324.26966122127	420.763127634829	0.999729563458143	0.264583586097638	3.77850182697735	0.00015777469515437	0.00180285887017903	No	protein_coding
Cab39|MSTRG.556	1073.25928997529	814.532519604229	479.78492972699	492.2850297297	790.832161144374	0.958852557481494	0.253801119239827	3.77796819948392	0.000158113062522752	0.00180540365246352	No	protein_coding
Slc25a46|MSTRG.10372	774.17309984284	1654.56605731761	491.982851669202	490.604876044616	896.004256552598	1.30422220455946	0.345328968760311	3.7767529589002	0.000158886183560104	0.00181290529180531	Up	protein_coding
Ugt1a1|MSTRG.601	714.35586181635	600.023955509561	1290.94673888406	1200.46980799273	804.132231028854	-0.921568999879492	0.244069573911978	-3.77584548990875	0.000159465822772021	0.0018177777814115	No	protein_coding
Fam82a2|MSTRG.12806	445.178290697146	375.014972193476	218.884932629686	164.655061138262	332.635213858224	1.09578632668114	0.290219170099647	3.77572000603856	0.00015954613111242	0.0018177777814115	Up	protein_coding
Sp110|MSTRG.537	5.7516575025471	7.50029944386951	50.1470124290922	53.7649179226977	22.8478646133569	-2.98360880477853	0.790306895794333	-3.77525341187834	0.000159845080398046	0.00181975563544805	Down	protein_coding
Dusp18|MSTRG.2585	487.740556215994	400.515990302632	206.687010687475	194.897827469779	283.09162684891	1.14615752168434	0.303611022995306	3.7750853390526	0.000159952894601494	0.00181975563544805	Up	protein_coding
Ctnna1|MSTRG.10442	1947.51123036245	2683.60714101651	1324.82985539021	1033.29451632685	1781.89576304191	0.972792781457558	0.25770182308307	3.7748773750195	0.000160086392665276	0.00181994792652024	No	protein_coding
Rarb|MSTRG.6467	69.0198900305652	31.5012576642519	6.77662330122868	11.7610757955901	37.3131055669595	2.46424763712159	0.652857338887855	3.77455761057913	0.000160291863172898	0.0018209575635122	Up	protein_coding
.|MSTRG.3055	1716.29459876005	873.034855266411	607.185447790089	446.080803389882	1263.46457348439	1.29823092639485	0.344124417715617	3.77256265339387	0.00016157937388819	0.00183314846494879	Up	newAssembly
Deptor|MSTRG.7549	1309.07724757972	1086.04335947231	547.551162739277	628.377478221529	880.291962860376	1.02723301045022	0.272315013925135	3.77222318976739	0.000161799424289121	0.00183314846494879	Up	protein_coding
Gng11|MSTRG.18174	20.7059670091696	15.000598887739	65.7332460219181	89.8882221520101	46.269172781034	-2.10958597006872	0.559248055767837	-3.77218293083254	0.000161825540022032	0.00183314846494879	Down	protein_coding
Tmcc1|MSTRG.18985	447.478953698164	672.026830170708	220.240257289932	280.585665409078	365.768137195513	1.1597053232561	0.307437287143779	3.77216873733909	0.000161834748202924	0.00183314846494879	Up	protein_coding
.|MSTRG.16332	5.7516575025471	36.0014373305737	0	0	7.53158687706249	7.22171884237294	1.91488261606871	3.77136372839358	0.000162357814079707	0.00183773975342287	Up	newAssembly
Ksr1|MSTRG.3648	55.2159120244522	54.0021559958605	153.829348937891	157.934446397924	109.893577879755	-1.51250654306989	0.401243470191548	-3.7695480560664	0.000163543418556405	0.00184981827554126	Down	protein_coding
Mrps35|MSTRG.19327	226.615305600356	286.511438755815	85.3854535954813	120.130988483528	194.37064227536	1.32128852298473	0.350858005648652	3.76587822341973	0.000165964674135785	0.0018758454732697	Up	protein_coding
Larp4|MSTRG.8143	1593.20912820555	1527.06096677183	805.062848185967	900.562375205186	1215.23358306522	0.87180190858999	0.231528525341724	3.76541900097733	0.000166270019666666	0.00187793685743632	No	protein_coding
Mif|MSTRG.1931	838.591663871367	375.014972193476	1423.76855558814	1481.89555024435	1326.68502971534	-1.25662719344495	0.333987718942603	-3.76249521216949	0.000168226529871432	0.00189866081327779	Down	protein_coding
Ranbp9|MSTRG.5776	1148.0308375084	1381.55515756076	701.380511677168	645.179015072372	926.024195489226	0.908706744431424	0.241596139519199	3.7612635129015	0.000169057211499328	0.00190665752477819	No	protein_coding
.|MSTRG.10650	52.9152490234333	132.005270212103	16.2638959229488	18.4816905359273	42.5900799983711	2.40759874821671	0.640302367911928	3.76009658697353	0.000169847766800273	0.00191419046352741	Up	newAssembly
Mx1|MSTRG.9020	0	0	11.5202596120887	41.1637652845654	9.57851719573194	-6.76404203694305	1.79999113343622	-3.75781964216145	0.00017140034710376	0.00193029438523997	Down	protein_coding
Arhgap5|MSTRG.4844	952.4744824218	984.03928703568	510.957396912642	539.329332912061	879.441714337668	0.882745077076568	0.234931260692597	3.75746111638853	0.000171646028100961	0.00193166752172163	No	protein_coding
Tob1|MSTRG.3877	2146.51857995058	1291.55156423433	763.047783718349	897.202067835017	1267.69500251019	1.05147062788696	0.279992768577154	3.75534923001848	0.000173099940330488	0.00194522459943743	Up	protein_coding
Capg|MSTRG.18655	75.9218790336217	51.0020362183127	159.928309908997	185.656982201815	121.663283136944	-1.43439827767309	0.381954468093613	-3.75541693446439	0.000173053150553901	0.00194522459943743	Down	protein_coding
Sh3gl1|MSTRG.9889	115.033150050942	96.0038328815297	248.02441282497	249.502822235019	170.586585553821	-1.23345961197753	0.328633996594746	-3.75329279611498	0.000174526800674752	0.00195984808038288	Down	protein_coding
Nedd4l|MSTRG.10720	611.976358271012	648.025871950326	314.435321177011	316.708969638391	526.864862744614	0.997084339967032	0.265693350886265	3.7527636150513	0.000174895759248602	0.00196257937175516	No	protein_coding
Acaca|MSTRG.3759	3392.32759500228	2836.61324967145	5459.24773146982	6086.35672421788	4065.21044717075	-0.889978083851171	0.237196423194445	-3.75207210912113	0.000175379000496972	0.00196654776346845	No	protein_coding
B430212C06Rik|MSTRG.10737	26.4576245117167	22.5008983316085	2.71064932049147	0	16.6032806697644	4.08025563467102	1.08751795126389	3.75189727206711	0.000175501379621472	0.00196654776346845	Up	lincRNA
2310061I04Rik|MSTRG.9680	326.694146144675	136.505449878425	82.6748042749898	75.6069158287936	158.664839997376	1.55387903462524	0.414279534708925	3.75079844510543	0.000176272355970402	0.00197376987398996	Up	protein_coding
Wars|MSTRG.5340	637.283651282219	390.015571081215	256.156360786444	206.658903265369	414.534077667219	1.15178511654403	0.307171612914689	3.74964699900156	0.000177083668488167	0.00198143296159986	Up	protein_coding
D3Bwg0562e|MSTRG.14674	4.60132600203768	3.0001197775478	40.659739807372	42.8439189696497	18.9483073494686	-3.43315385212648	0.916001977062778	-3.74797646522022	0.000178266976537328	0.00199324443894782	Down	protein_coding
Ankrd5|MSTRG.13099	931.76851541263	1048.54186225296	490.627527008956	548.570178180025	692.313016737046	0.930171855653451	0.248654559892032	3.74081961761465	0.00018342113044461	0.00204940617402285	No	protein_coding
Palld|MSTRG.21478	236.968289104941	93.0037131039819	450.645449531707	425.918959168871	296.593360963224	-1.40026535635825	0.374513689207361	-3.73888964999341	0.000184834833902754	0.00206372455106444	Down	protein_coding
Glipr2|MSTRG.15238	138.03978006113	63.0025153285039	229.727529911652	347.79181281245	167.693055125206	-1.51016382141322	0.403937469003486	-3.73860792151517	0.000185042055034374	0.00206376670996389	Down	protein_coding
Bola3|MSTRG.18703	304.837847634996	273.01089975685	126.045193402853	115.090527428275	256.96478019257	1.2609448686072	0.337284048583843	3.73852506189232	0.000185103042728519	0.00206376670996389	Up	protein_coding
Kcnmb1|MSTRG.2878	0	0	31.8501295157748	21.8419979060959	8.94868790364512	-6.79714356852437	1.81822800109304	-3.73833400675724	0.000185243738274326	0.00206386117824694	Down	protein_coding
Pik3ap1|MSTRG.11445	103.529835045848	87.0034735488863	27.1064932049147	33.603073701686	73.1322741135795	1.65676939049788	0.443320416955642	3.73718269479941	0.000186093710184693	0.00207185215568678	Up	protein_coding
Dnajc28|MSTRG.8967	158.7457470703	136.505449878425	62.3449343713038	47.8843800249026	110.273369249011	1.41948186160375	0.379884262030866	3.73661665796627	0.000186512937652851	0.00207356156967475	Up	protein_coding
Cox6a1|MSTRG.17550	6822.61612952137	4546.6815228737	2962.06204496705	2305.17085593566	5387.82882180681	1.11010479198892	0.297077436579738	3.73675229182532	0.000186412401484571	0.00207356156967475	Up	protein_coding
Gm12231|MSTRG.3110	83.9741995371877	94.5037729927558	23.0405192241775	31.9229200166017	70.3838280434418	1.70392826888033	0.456317978866063	3.73408094310582	0.000188401900006781	0.00209178963480176	Up	pseudogene
Smad7|MSTRG.10800	35.660276515792	15.000598887739	100.971687188307	99.1290674199738	58.2539025955178	-1.95618764554519	0.523877420480426	-3.73405603881774	0.000188420541132121	0.00209178963480176	Down	protein_coding
Hspa4l|MSTRG.13926	296.78552713143	436.517427633206	155.184673598137	170.535599036057	281.627705150864	1.16866762143316	0.313236321203771	3.73094543104694	0.000190762543798074	0.00211628468098375	Up	protein_coding
Csgalnact1|MSTRG.21502	70.1702215310746	49.5019763295388	152.474024277645	190.697443257068	98.7023954183886	-1.51051774452794	0.404985024172869	-3.72981136182254	0.000191623178941077	0.0021243225852921	Down	protein_coding
Xiap|MSTRG.23847	819.036028362707	1788.07138741849	515.023370893379	601.49501926018	1136.03481012281	1.22235687616202	0.327805418098916	3.7289099223893	0.00019230987502983	0.00213042217128504	Up	protein_coding
Mat2b|MSTRG.2906	534.90414773688	561.022398401439	283.940516321481	281.425742251621	453.114747580683	0.954485043188236	0.25599478924228	3.72853309246419	0.000192597620389537	0.00213058558232479	No	protein_coding
Deb1|MSTRG.23607	247.321272609525	283.511318978268	99.6163625280615	98.2889905774316	216.408823808544	1.42238908239936	0.381474221068667	3.72866370475744	0.00019249783974042	0.00213058558232479	Up	protein_coding
Wipi1|MSTRG.4297	246.170941109016	235.509402537503	519.089344874116	467.922801295978	358.448336570397	-1.03474906508324	0.277782789581426	-3.72502942548184	0.000195292440282295	0.00215821164654379	Down	protein_coding
Orm2|MSTRG.15457	4.60132600203768	4.50017966632171	57.6012980604437	37.8034579143968	21.2711335370343	-3.39067875762513	0.9102670767425	-3.72492738038937	0.000195371455991183	0.00215821164654379	Down	protein_coding
Gm12300|MSTRG.3335	11.5033150050942	54.0021559958605	0.677662330122867	0.840076842542151	11.6340404913301	5.43339628221609	1.4593106817059	3.72326218832618	0.00019666510239666	0.00217096575905903	Up	processed_transcript
.|MSTRG.13807	0	0	33.2054541760205	13.4412294806744	10.2705746010172	-6.59688259292023	1.7723522025338	-3.72210590168768	0.000197568122999235	0.00217785369484114	Down	newAssembly
Gnai1|MSTRG.16676	1913.00128534717	2770.6106145654	1204.20596062834	1197.94957746511	1769.32504699689	0.962669199799654	0.258625188643643	3.72225615319359	0.000197450561836277	0.00217785369484114	No	protein_coding
Hsd17b12|MSTRG.12657	3337.11168297783	1306.55216312207	942.628301200909	973.649060506353	2037.40430682019	1.27783154120381	0.34337737062219	3.72136212380104	0.000198151045731326	0.00218273794835587	Up	protein_coding
Mrps22|MSTRG.23311	404.916688179316	504.020122628031	218.884932629686	228.500901171465	394.803859267404	1.02128514399203	0.274634300628616	3.71870935878872	0.00020024328984698	0.0022042295565737	Up	protein_coding
Gm10121|MSTRG.8393	21.856298509679	19.5007785540607	0.677662330122867	0.840076842542151	16.3723301647473	4.78340959696711	1.28661436362452	3.71782698235371	0.000200943810613264	0.00221038191674591	Up	protein_coding
Rab10|MSTRG.4546	2213.23780698012	3297.13163552504	1289.59141422382	1531.46008395434	1942.36215221156	0.965579145907623	0.259754193862999	3.71728029314088	0.000201378982909296	0.00221360883396563	No	protein_coding
Hk2|MSTRG.18687	1324.03155708634	1971.07869384891	853.17687362469	816.554690950971	1186.14145304435	0.97971598697666	0.263654723290163	3.71590531264043	0.000202477403645611	0.00222411667382431	No	protein_coding
Tnfrsf1b|MSTRG.16335	14.9543095066225	48.0019164407649	112.491946800396	131.892064279118	66.7300831474474	-1.98394119152305	0.533989770705212	-3.7153168475549	0.000202949224259902	0.00222773167473475	Down	protein_coding
P2rx4|MSTRG.17656	157.595415569791	102.004072436625	344.252463702417	271.344820141115	228.270204795436	-1.23940502486798	0.333708236779981	-3.71403785782231	0.000203978259163588	0.00223745372261731	Down	protein_coding
4930568K20Rik|MSTRG.17714	50.6145860224145	85.5034136601124	18.2968829133174	7.56069158287936	35.5670628335741	2.37368572550346	0.639495187163788	3.71181171203328	0.000205781044867065	0.00225564348969805	Up	processed_transcript
4933406C10Rik|MSTRG.4770	19.5556355086601	24.0009582203824	1.35532466024573	0	15.9007126310393	4.88719304010731	1.31797536973086	3.70810650361797	0.000208814834209599	0.00228729175240535	Up	lincRNA
Itpr1|MSTRG.18906	564.812766750125	643.525692284004	279.196880010621	315.868892795849	404.434361710839	1.0218161204058	0.275619973781805	3.70733697701722	0.000209450161008594	0.00229264204991806	Up	protein_coding
Slc25a45|MSTRG.11029	27.6079560122261	13.5005389989651	88.0961029159728	80.6473768840465	51.0614212728242	-2.01357973272376	0.543190768001008	-3.70694763486853	0.00020977229593543	0.00229455905203653	Down	protein_coding
Lin52|MSTRG.5123	71.3205530315841	120.004791101912	27.7841555350376	23.5221515911802	53.3532474317651	1.89021260983761	0.510005782997133	3.70625720894666	0.000210344686811367	0.00229633009098849	Up	protein_coding
Uroc1|MSTRG.18814	0	9.00035933264341	44.0480514579864	37.8034579143968	27.0004415360327	-3.30456476708371	0.891626709648823	-3.70622002607486	0.000210375554495069	0.00229633009098849	Down	protein_coding
Bcat2|MSTRG.19998	930.618183912121	570.022757734083	383.556878849543	296.547125417379	503.924962427635	1.14256722345774	0.308276809517618	3.70630286866401	0.000210306787819377	0.00229633009098849	Up	protein_coding
Gm17146|MSTRG.14232	16.1046410071319	93.0037131039819	4.74363631086007	6.72061474033721	23.4093401675914	3.24848070001468	0.876676131240554	3.70545128839982	0.000211014682699504	0.00230169684294658	Up	processed_transcript
Adipor2|MSTRG.19023	3438.34085502266	2965.618400106	1900.16517366452	1672.59299350142	2741.28177770096	0.84199192810493	0.227265391602238	3.70488406602001	0.000211487439820306	0.00230524263139326	No	protein_coding
Mlkl|MSTRG.22068	78.2225420346406	75.0029944386951	206.687010687475	174.735983248767	134.651772937931	-1.31566010021278	0.355247884689871	-3.70349875935601	0.000212646221834571	0.00231625601996917	Down	protein_coding
Mt2|MSTRG.21863	1487.37863015868	612.024434619752	3293.43892439714	2131.27494952944	3088.26840253189	-1.36819696386456	0.369631459648456	-3.70151654614519	0.00021431467767342	0.00233280181576319	Down	protein_coding
Ccl11|MSTRG.3699	10.3529835045848	0	44.7257137881093	63.0057631906613	25.1896562443518	-3.28802753818499	0.888580364722369	-3.70031532174618	0.000215331738254539	0.00234223909575965	Down	protein_coding
4833403I15Rik|MSTRG.10575	8.05232050356594	7.50029944386951	32.5277918458976	66.3660705608299	34.7567972089686	-2.66048322001241	0.719600126992759	-3.69716891397823	0.000218017283936453	0.00236815016351015	Down	protein_coding
Ephb6|MSTRG.18437	0	3.0001197775478	37.2714281567577	44.524072654734	14.5961088939001	-4.91492063990988	1.32932230225128	-3.69731300797871	0.000217893611745552	0.00236815016351015	Down	protein_coding
Gm608|MSTRG.8766	1139.97851700484	1404.05605589237	679.695317113236	685.502703514395	916.836487600024	0.897305270759544	0.242760341604466	3.69625971371197	0.000218799148386763	0.00237499019970026	No	protein_coding
.|MSTRG.15954	17.2549725076413	7.50029944386951	0	0	10.8496347025808	6.49347450741854	1.75693211521905	3.69591656454464	0.000219094922332336	0.00237654804912122	Up	newAssembly
Pigl|MSTRG.3313	327.844477645185	411.016409524049	194.489088745263	144.49321691725	287.032457900548	1.1200531831902	0.303234823840382	3.69368256918861	0.000221029688081721	0.00239586972310249	Up	protein_coding
Gm6166|MSTRG.22887	72.4708845320935	88.5035334376602	29.1394801952833	14.2813063232166	62.0037788810768	1.87394393704532	0.507481648671229	3.69263389514082	0.00022194342023091	0.00240410468173787	Up	pseudogene
Kif3a|MSTRG.3072	402.616025178297	679.527129614578	231.760516902021	254.543283290272	385.446083700254	1.15186706067955	0.312164608038235	3.6899348325178	0.000224311506547065	0.00242807094708262	Up	protein_coding
Sec62|MSTRG.13844	1417.20840862761	1797.07174675113	836.235315371619	875.360069928921	1282.9274821197	0.90862388285858	0.246351616052274	3.68832117856201	0.000225738591285609	0.00244182513608944	No	protein_coding
Lrrk2|MSTRG.8034	108.131161047885	138.005509767199	259.544672437058	333.510506489234	190.464761534906	-1.27184840552252	0.345220236082881	-3.68416527360573	0.00022945333106032	0.00248028881199483	Down	protein_coding
Gm10250|MSTRG.7344	387.661715671675	270.010779979302	147.730387966785	122.651219011154	290.603254274711	1.28339409860321	0.348386597669731	3.68382167163579	0.000229763012439049	0.00248191755097655	Up	protein_coding
Otud6b|MSTRG.15037	651.087629288332	607.52425495343	275.130906029884	344.431505442282	470.475057324381	1.02401874810251	0.27833916945198	3.67903213233944	0.000234120772307867	0.00252724144879218	Up	protein_coding
Lif|MSTRG.2603	1.15033150050942	0	30.494804855529	42.8439189696497	18.3341081288712	-5.81562759022779	1.58103002646918	-3.67837896362757	0.000234721031983862	0.00253196999878099	Down	protein_coding
BC031353|MSTRG.23121	723.558513820425	615.0245543973	317.145970497502	367.11358019092	501.164030591857	0.969754937590504	0.263667170084768	3.67795102165632	0.000235115091821755	0.00253446924602608	No	protein_coding
Pdia6|MSTRG.4653	1841.68073231558	2064.08240695289	1153.38128586912	995.491058412449	1395.92718022958	0.861441684920862	0.23422971708314	3.67776427196508	0.000235287250169573	0.00253457466383497	No	protein_coding
Rala|MSTRG.5557	270.327902619714	340.513594751676	129.433505053468	149.533677972503	226.888246911708	1.12990015227703	0.307271883723611	3.67719993962536	0.000235808208524752	0.00253843470818128	Up	protein_coding
Parp12|MSTRG.18411	87.4251940387159	103.504132325399	249.379737485215	221.780286431128	142.139559776279	-1.30708151367229	0.3555660574429	-3.67605817909712	0.000236865526384411	0.00254805927038888	Down	protein_coding
Dgat2|MSTRG.20355	1748.50388077432	907.536232708211	3011.53139506602	2684.04551192217	1699.24227926255	-1.09923506021247	0.29911522931398	-3.67495517608235	0.000237891176187005	0.0025573301440103	Down	protein_coding
Cpeb3|MSTRG.11406	352.001439155883	432.017247966884	190.423114764526	182.296674831647	273.025391776146	1.07083780464516	0.291426505665166	3.67446949343551	0.000238344118194349	0.00256043588499353	Up	protein_coding
Klhl21|MSTRG.16516	362.354422660467	958.538268926524	275.808568360007	217.579902218417	433.452108593808	1.41750579374259	0.385851759241509	3.67370566491406	0.000239058093071795	0.00256633959749494	Up	protein_coding
Nbr1|MSTRG.4119	1482.77730415664	2025.08084984477	922.976093627346	935.845602591956	1372.41080103257	0.915485024051735	0.24926357107423	3.67275900006706	0.000239945755594616	0.0025740984873377	No	protein_coding
Kcnc2|MSTRG.2349	71.3205530315841	87.0034735488863	20.329869903686	15.1213831657587	35.7323063709067	2.15146410629519	0.585881361829406	3.67218390354196	0.000240486517300834	0.00257812778059665	Up	protein_coding
Tnnt2|MSTRG.914	37.9609395168109	96.0038328815297	13.5532466024574	5.88053789779506	26.8277779917819	2.76289422047556	0.752431366128695	3.6719551375042	0.00024070194308989	0.0025786661837269	Up	protein_coding
Phyhipl|MSTRG.1893	3.45099450152826	9.00035933264341	46.7587007784779	49.5645337099869	25.6241241182598	-2.9959982888375	0.816044636889025	-3.67136569913507	0.000241257843500226	0.00258124883706705	Down	protein_coding
Matn2|MSTRG.7467	165.647736073357	226.509043204859	404.564411083352	462.042263398183	234.484355350282	-1.14759675476118	0.312581779341402	-3.67134884566569	0.000241273755735846	0.00258124883706705	Down	protein_coding
Hic1|MSTRG.3530	20.7059670091696	22.5008983316085	99.6163625280615	69.7263779309985	49.375816389055	-1.97569856203899	0.53857160907966	-3.66840458860274	0.000244068742538546	0.00260757631915412	Down	protein_coding
.|MSTRG.11661	161.046410071319	226.509043204859	90.1290899063414	56.2851484503241	139.434943695362	1.39593561427937	0.380524652102452	3.66844987983468	0.000244025518439011	0.00260757631915412	Up	newAssembly
Pigs|MSTRG.3626	172.549725076413	105.004192214173	362.549346615734	299.067355945006	213.460435044575	-1.24645353916623	0.339810140618193	-3.66808811796683	0.000244370969657383	0.00260901947016559	Down	protein_coding
Usp8|MSTRG.12941	1373.49581160825	2236.58929416189	918.232457316485	850.157764652657	1482.86997779581	1.02857643818262	0.280659018306867	3.66486152623107	0.000247472441861713	0.0026403262782088	Up	protein_coding
Cnih4|MSTRG.1306	404.916688179316	492.01964351784	237.859477873127	213.379518005706	438.566016707957	0.988741958160865	0.269897843364849	3.66339332628264	0.000248895897224725	0.00265369949438574	No	protein_coding
Itih4|MSTRG.6607	120.784807553489	145.505809211069	37.9490904868806	49.5645337099869	75.7088592860864	1.60714406330587	0.438808406124665	3.66251885988091	0.000249747358929965	0.00266096008569135	Up	protein_coding
Kdelc2|MSTRG.22824	65.568895529037	96.0038328815297	208.04233534772	208.339056950453	127.902274213188	-1.37371961238148	0.375221775835159	-3.66108712460489	0.000251147330035521	0.00267405093760195	Down	protein_coding
Tmem65|MSTRG.7587	1133.07652800178	1168.54665335487	626.837655363653	646.859168757456	881.226493179	0.853610909294696	0.233208671441739	3.66028803310579	0.000251931889946419	0.00267971158284819	No	protein_coding
Fam111a|MSTRG.11208	27.6079560122261	36.0014373305737	87.4184405858499	145.333293759792	72.6838803554776	-1.87649105210814	0.512675009500122	-3.66019606443816	0.000252022333501258	0.00267971158284819	Down	protein_coding
Pafah2|MSTRG.16161	249.621935610544	235.509402537503	119.946232431748	91.5683758370945	181.710451289365	1.19537588302173	0.326726007234711	3.65864931640719	0.000253548001933715	0.00269409854471297	Up	protein_coding
Slc25a4|MSTRG.21397	2826.36449675165	2398.59576214947	1480.01452898834	1364.28479228845	2501.5058793995	0.877511607795022	0.239863751781912	3.65837522875433	0.000253819256000359	0.00269514609993851	No	protein_coding
Prpf4b|MSTRG.5710	988.134758937592	1548.06180521467	529.25427982596	691.38324141219	900.207192741558	1.05456515953724	0.288300283932756	3.65787069354121	0.000254319286898917	0.00269861981591107	Up	protein_coding
Lgals12|MSTRG.11110	1328.63288308838	1585.56330243401	832.169341390881	742.627928807261	1056.30409798293	0.887092081150188	0.242549892966685	3.65735919443194	0.000254827162412749	0.00270217199599225	No	protein_coding
Ndufb3|MSTRG.330	936.369841414668	733.529285610438	413.374021374949	397.356346522437	738.219941645915	1.04326184689737	0.285388963635058	3.65557880588348	0.000256602364754244	0.00271914888760964	Up	protein_coding
Sh3d19|MSTRG.14149	140.340443062149	150.00598887739	299.526749914307	340.231121229571	199.968398376014	-1.14036792617917	0.312021821711961	-3.65476978476168	0.000257412855338644	0.00272588687854877	Down	protein_coding
Mybpc1|MSTRG.2227	28.7582875127355	33.0013175530258	2.71064932049147	1.6801536850843	12.7432812265166	3.79419323060743	1.03822411724951	3.65450307652177	0.00025768057370854	0.00272687191526549	Up	protein_coding
S100a1|MSTRG.14317	1520.73824367345	852.034016823577	569.914019633332	554.45071607782	1075.48244585982	1.07882770938555	0.295276574286836	3.65361767011549	0.000258571206738596	0.00273444306638398	Up	protein_coding
Mrpl21|MSTRG.10901	409.518014181354	532.521260514735	219.562594959809	232.701285384176	380.544888962229	1.0572452596264	0.289805848564821	3.64811567765833	0.000264170699600743	0.00279176740018145	Up	protein_coding
Epb4.1l2|MSTRG.1580	2320.2186365275	2880.11498644589	1419.70258160741	1440.73178495979	1861.88469395999	0.862002721955622	0.236315119701085	3.64768332659362	0.000264615495952726	0.00279457596503796	No	protein_coding
Slc35f5|MSTRG.786	567.113429751144	757.530243830821	272.420256709393	372.154041246173	500.499529538516	1.03921112279592	0.28500848650683	3.64624624176242	0.000266098998021344	0.00280834297506095	Up	protein_coding
Dnm1|MSTRG.12112	10.3529835045848	18.0007186652868	67.0885706821639	67.2061474033721	39.8470357574032	-2.26534551299918	0.621361606445179	-3.64577645207155	0.000266585650268657	0.00281157798313748	Down	protein_coding
Vps13d|MSTRG.16360	1868.1383568273	1809.07222586133	1019.88180683492	990.450597357196	1411.01832237423	0.871195909636245	0.239087061680524	3.64384380950051	0.000268596452309242	0.00283087239979403	No	protein_coding
Mgst3|MSTRG.1148	1546.04553668466	447.017846854623	394.399476131509	320.909353851102	977.392461215364	1.47969268405765	0.406303332362666	3.64184235323199	0.000270693830672735	0.00285105263358348	Up	protein_coding
6030408B16Rik|MSTRG.8174	80.5232050356594	45.0017966632171	19.6522075735632	12.6011526381323	59.2265597679327	1.95904139272176	0.538009369606689	3.64127746353918	0.0002712885652898	0.00285538989589244	Up	protein_coding
Ldb2|MSTRG.17022	17.2549725076413	7.50029944386951	47.4363631086007	98.2889905774316	35.17705818895	-2.52643053849125	0.693950321130174	-3.64065043500042	0.000271950155894772	0.00286042451708995	Down	protein_coding
Ankrd55|MSTRG.6357	1.15033150050942	4.50017966632171	39.3044151471263	35.2832273867703	17.1570811428373	-3.79809977774869	1.04331185520966	-3.64042616671449	0.000272187152882783	0.00286098940696791	Down	protein_coding
Rnf7|MSTRG.23280	508.446523225164	631.525213173813	275.808568360007	268.824589613488	446.56007120219	1.06433692171971	0.292441262455929	3.63948956033559	0.0002731790117809	0.00286948263451418	Up	protein_coding
Snord45c|MSTRG.14911	611.976358271012	1834.57324397048	492.660513999325	436.839958121918	836.201302380707	1.39454042002623	0.383402976090204	3.63727072295374	0.000275542278266268	0.00289236006823012	Up	snoRNA
Myrip|MSTRG.23600	65.568895529037	39.0015571081215	10.164934951843	0.840076842542151	21.5535283580934	3.21175974245658	0.883186865940711	3.63655741079848	0.000276306082372361	0.00289842852133749	Up	protein_coding
5730437N04Rik|MSTRG.9060	384.210721170146	318.012696420067	179.58051748256	145.333293759792	285.159049969457	1.1117211041567	0.305817799097964	3.63524002669502	0.000277721936671708	0.00290937027483804	Up	protein_coding
Rtn4rl2|MSTRG.12555	16.1046410071319	12.0004791101912	58.9566227206895	77.2870695138779	36.7272284598105	-2.26432636212254	0.622861553486149	-3.63536061818093	0.000277592049209449	0.00290937027483804	Down	protein_coding
Cyp1b1|MSTRG.10104	346.249781653336	465.01856551991	790.154276923264	819.914998321139	458.435714673772	-0.991266829479661	0.27275662441033	-3.63425391270577	0.000278786205833928	0.00291856062163768	No	protein_coding
Lrp5|MSTRG.10906	144.941769064187	129.005150434556	311.047009526396	312.50858542568	244.08547921296	-1.18465099390617	0.326260912271959	-3.63099270965899	0.000282333160626567	0.00295371200014751	Down	protein_coding
March6|MSTRG.7444	2153.42056895363	2367.09450448522	827.425705080021	1244.99388064747	1492.03652107607	1.12554902562571	0.310152899384038	3.6290133926236	0.000284506482234212	0.00297340965724009	Up	protein_coding
Plod3|MSTRG.17881	322.092820142638	319.512756308841	710.190121968765	582.173251881711	430.603513281179	-1.0106730532122	0.278504322959778	-3.628931294392	0.000284596965078909	0.00297340965724009	Down	protein_coding
F7|MSTRG.21125	0	0	24.3958438844232	13.4412294806744	10.5338076132772	-6.29470571233951	1.73485648431904	-3.62837258830103	0.000285213447733746	0.00297785732821139	Down	protein_coding
Rtn4|MSTRG.2808	4183.75566735276	4965.19823184162	2421.96516785913	2735.29019931724	3462.46376030979	0.826925111507346	0.227932832055211	3.62793329969701	0.000285699042150008	0.00297894211684668	No	protein_coding
Ptgfr|ENSMUSG00000028036.5	2.30066300101884	4.50017966632171	31.1724671856519	52.0847642376134	16.2643867673345	-3.64813712346984	1.00555160649278	-3.62799591777692	0.000285629776135132	0.00297894211684668	Down	protein_coding
Lamb2|MSTRG.23455	316.341162640091	249.009941536468	601.764149149106	535.12894869935	384.140857151611	-1.00547515603718	0.277260220341367	-3.6264674203866	0.000287325051990564	0.00299389635281757	Down	protein_coding
Vdac2|MSTRG.6533	2394.99018406061	1869.07462141228	1189.29738936563	1120.66250795123	1834.93790036342	0.884766314355724	0.244048079409489	3.62537708346876	0.000288540114091003	0.00300455146153867	No	protein_coding
4931406P16Rik|MSTRG.19837	483.139230213957	465.01856551991	248.702075155092	230.181054856549	333.012699357952	0.985211447528855	0.271807570306421	3.62466522333495	0.000289336000483137	0.00301083042102752	No	protein_coding
Gm17543|MSTRG.919	86.2748625382065	133.505330100877	24.3958438844232	41.1637652845654	66.2945940014982	1.74836289488204	0.482536535540171	3.62327568196437	0.000290895488737077	0.00302302775212852	Up	lincRNA
5730528L13Rik|MSTRG.15318	125.386133555527	189.007545985512	58.2789603905666	57.1252252928663	100.50454401835	1.44119006843794	0.397740971849579	3.62343879670254	0.000290712017306046	0.00302302775212852	Up	protein_coding
0610009B22Rik|MSTRG.3021	498.093539720579	634.525332951361	277.163893020253	295.707048574837	448.750826555383	0.982226911946597	0.271298444956456	3.62046642804845	0.0002940724078008	0.0030540094566618	No	protein_coding
Fam136a|MSTRG.18749	289.883538128374	205.508204762025	92.8397392268328	121.811142168612	200.16805854605	1.21253179897092	0.335011526222004	3.61937337692497	0.000295317273261409	0.00306489848293706	Up	protein_coding
Crabp1|MSTRG.22843	0	0	16.9415582530717	20.1618442210116	10.2956527658431	-6.26142936330825	1.73028769028012	-3.61872155623702	0.000296061973194927	0.00307058560770738	Down	protein_coding
Gmps|MSTRG.14056	991.58575343912	1027.54102381012	419.472982346055	596.454558204927	775.501409238543	0.9919214390303	0.274150116439818	3.61816895032416	0.000296694698371241	0.00307510461279994	No	protein_coding
Lias|MSTRG.17108	686.747905804124	613.524494508526	333.409866420451	351.992197025161	574.795976996285	0.924783348727493	0.255623278766809	3.61775873147736	0.000297165211387814	0.00307793748145481	No	protein_coding
Plcb4|MSTRG.13104	484.289561714466	646.525812061552	284.618178651604	275.545204353826	400.835931477801	1.0115541137156	0.279987078288262	3.61285999303922	0.000302838238250489	0.00313461675122804	Up	protein_coding
Hoxa4|MSTRG.18523	46.0132600203768	33.0013175530258	4.74363631086007	6.72061474033721	21.1215908007377	2.79985424514339	0.775446394976823	3.61063545240554	0.000305447731489235	0.00315953190246221	Up	protein_coding
Thsd4|ENSMUSG00000032289.9	4.60132600203768	7.50029944386951	53.5353240797065	38.6435347569389	22.6505967232384	-2.95511895502205	0.818830197242758	-3.60895209406395	0.000307436370747557	0.00317799623244941	Down	protein_coding
Sel1l|MSTRG.5222	2431.80079207691	2695.6076201267	1377.00985480967	1469.29439760622	1841.36105388018	0.849049826548975	0.235328746434064	3.60793077520118	0.000308648810252804	0.00318420309268739	No	protein_coding
Rsph3a|MSTRG.9111	71.3205530315841	105.004192214173	23.7181815543004	31.0828431740596	68.9188531654182	1.68557402710115	0.467162342624772	3.60811194162329	0.000308433415813357	0.00318420309268739	Up	protein_coding
.|MSTRG.17362	4.60132600203768	10.5004192214173	63.0225967014267	43.6839958121918	23.6020074171528	-2.857833594689	0.792075195473021	-3.60803319056384	0.000308527028118433	0.00318420309268739	Down	newAssembly
Lonp2|MSTRG.21805	1544.89520518415	1860.07426207964	925.686742947837	945.08644785992	1349.76993761683	0.863555738658337	0.23942318243818	3.60681755987147	0.000309975441557817	0.00319577719106735	No	protein_coding
.|MSTRG.20311	293.334532629902	285.011378867041	124.012206412485	142.813063232166	201.793455164677	1.11763934469633	0.309886654114075	3.60660689919518	0.000310227088244039	0.00319626047551235	Up	newAssembly
Serpinb6a|MSTRG.5695	457.831937202749	709.528327390056	1243.51037577546	1076.97851213904	1075.6165378361	-0.99388658650703	0.275597744703985	-3.60629433878187	0.000310600812676682	0.00319800005611499	No	protein_coding
Zmat3|MSTRG.13858	266.876908118185	255.010181091563	531.287266816328	501.525874997664	359.037254387902	-0.984377998438118	0.273088501717815	-3.60461166342069	0.00031262001930102	0.00321666834625552	No	protein_coding
Trip6|MSTRG.17886	46.0132600203768	51.0020362183127	140.276102335434	127.691680066407	89.9271882291067	-1.46932389073623	0.407708208633703	-3.6038614372278	0.000313524244464273	0.00322384712242611	Down	protein_coding
.|MSTRG.21851	0	3.0001197775478	23.7181815543004	38.6435347569389	18.4484622206641	-4.53325733833532	1.25812860138111	-3.60317485299908	0.00031435390909628	0.0032302502745779	Down	newAssembly
Gsta4|MSTRG.23147	343.949118652317	685.527369169673	231.082854571898	202.458519052658	333.50073288887	1.2441854433084	0.345489291552247	3.60122722680754	0.000316718608582071	0.00325240839562997	Up	protein_coding
1810014F10Rik|MSTRG.20884	273.778897121242	223.508923427311	109.103635149782	87.3679916243837	240.066169843916	1.33938294891045	0.37201086115966	3.60038667885993	0.00031774429046349	0.00326079594335609	Up	protein_coding
Slc12a2|MSTRG.10643	412.969008682882	469.518745186231	155.86233592826	236.061592754344	258.528730706773	1.17266128819564	0.325841352757795	3.59887189968581	0.00031960056070517	0.00327769063866426	Up	protein_coding
Uhmk1|MSTRG.1164	3228.98052192994	3477.13882217791	1667.04933210225	1963.25958102101	2413.64634527154	0.885470990511785	0.246162030725927	3.59710629580259	0.000321777011511424	0.00329784463078254	No	protein_coding
1700034H14Rik|MSTRG.10881	328.994809145694	633.025273062587	235.148828552635	175.57606009131	365.852167097855	1.22340990230644	0.340350716003698	3.59455656997399	0.000324944538476577	0.00332812290097171	Up	protein_coding
Adar|MSTRG.14279	40.2616025178297	81.0032339937907	193.133764085017	169.695522193514	105.439241086511	-1.59528951748831	0.443986269587018	-3.59310552322305	0.000326760180921334	0.00334452436983679	Down	protein_coding
Mocs2|MSTRG.6397	1281.46929156749	2236.58929416189	910.778171685134	785.471847776911	1389.96618142615	1.05123511823785	0.292748080509462	3.59092061819299	0.000329511993205064	0.00336909445233748	Up	protein_coding
Wapal|MSTRG.6670	1452.8686851434	2218.5885754966	819.293757118547	1013.97274894838	1305.67554954417	1.00153045251468	0.278911255880973	3.59085706079243	0.000329592365220023	0.00336909445233748	Up	protein_coding
Pcsk4|MSTRG.2059	86.2748625382065	133.505330100877	45.4033761182321	26.0423821188067	91.6545834279057	1.60700397716248	0.447680650172741	3.58962125466535	0.000331158764557302	0.00338289080888412	Up	protein_coding
Zfp91|MSTRG.11212	1911.85095384666	2082.08312561818	1127.63011732445	1150.90527428275	1730.55612143587	0.809526783897676	0.225831436651301	3.58465055132089	0.000337529822250567	0.00344571811347881	No	protein_coding
Herc3|MSTRG.18581	281.831217624808	274.510959645624	133.499479034205	125.17144953878	215.783331008144	1.10448840331707	0.308302765274035	3.58247971709026	0.000340348050050803	0.00347221745963593	Up	protein_coding
Sik1|MSTRG.9506	26.4576245117167	16.5006587765129	94.8727262172015	73.9267621437093	60.9967924238114	-1.96001665636379	0.547294689812657	-3.58128206402792	0.000341912279185029	0.00348362190979054	Down	protein_coding
Timm44|MSTRG.21083	590.120059761333	448.517906743397	288.006490302219	232.701285384176	468.041142929376	0.996655645769746	0.278289752202629	3.58135949269184	0.000341810948252794	0.00348362190979054	No	protein_coding
Clu|MSTRG.7058	6.90198900305652	6.00023955509561	65.7332460219181	30.2427663315174	24.529144522248	-2.89249725198332	0.807916488537193	-3.58019336530741	0.000343340038593423	0.0034958869291616	Down	protein_coding
Adap2|MSTRG.3678	186.353703082526	291.011618422137	101.64934951843	103.329451632685	191.410386055789	1.21551311526526	0.33953634371844	3.5799204937932	0.000343698765428602	0.00349677466091566	Up	protein_coding
1700012B15Rik|MSTRG.4543	378.459063667599	765.03054327469	245.991425834601	250.342899077561	387.449964057953	1.20135175448732	0.3356091009709	3.57961613976461	0.000344099293943651	0.00349677466091566	Up	protein_coding
Mbd4|MSTRG.18979	17.2549725076413	10.5004192214173	60.3119473809352	75.6069158287936	33.7976221617282	-2.27219820057836	0.634737274544539	-3.57974597002956	0.000343928384533598	0.00349677466091566	Down	protein_coding
Akr1b3|MSTRG.18353	249.621935610544	159.006348210034	433.026228948512	425.918959168871	391.338711119201	-1.06578137931302	0.297795632593948	-3.57890198062858	0.00034504083907679	0.00350406145553001	Down	protein_coding
.|MSTRG.19257	28.7582875127355	46.501856551991	0	4.20038421271075	16.2495627953479	4.23119537694671	1.18250750727488	3.57815519217938	0.000346027979915819	0.00351180152048505	Up	newAssembly
Limd2|MSTRG.4230	17.2549725076413	6.00023955509561	73.8651939833926	52.9248410801555	36.7235518815126	-2.41098277489819	0.674193020037544	-3.57610165522617	0.000348756080931837	0.00353718886761861	Down	protein_coding
Gm11744|MSTRG.4400	11.5033150050942	0	46.7587007784779	60.4855326630349	26.4522904710947	-3.13467982183979	0.877079024532109	-3.5739993024141	0.00035156986504571	0.00356341170357044	Down	protein_coding
Gabre|ENSMUSG00000031340.8	5.7516575025471	4.50017966632171	46.7587007784779	34.4431505442282	22.0952020044222	-2.97457202767661	0.832457408804759	-3.57324230190647	0.000352588221525669	0.00357141437364969	Down	protein_coding
Tecpr2|MSTRG.5380	195.556355086601	259.510360757885	96.2280508774472	100.809221105058	165.029970456078	1.20519869990311	0.337308293549215	3.57298863666174	0.000352930081883444	0.00357255878606918	Up	protein_coding
Dnajc11|MSTRG.16518	328.994809145694	300.01197775478	164.671946219857	135.252371649286	242.565810695312	1.06758160204525	0.298946566027603	3.57114522582163	0.000355423743312398	0.00359314067963939	Up	protein_coding
Mto1|MSTRG.23150	339.347792650279	321.012816197615	149.085712627031	171.375675878599	255.352621505257	1.04485071359566	0.292571355884141	3.57126797474126	0.000355257184810908	0.00359314067963939	Up	protein_coding
Flt1|MSTRG.18117	35.660276515792	39.0015571081215	107.748310489536	119.290911640985	68.3328555554179	-1.60657746669831	0.450011278175897	-3.5700826726177	0.00035686858128663	0.00360308000343015	Down	protein_coding
Slc1a5|MSTRG.19502	5770.06280655525	3727.64882360315	2602.22334767181	2409.34038441089	3368.17036236146	0.9226190665053	0.258425788229864	3.57015092350091	0.000356775610313504	0.00360308000343015	No	protein_coding
Sgms1|MSTRG.11361	473.936578209881	520.520781404544	238.537140203249	276.385281196368	421.833062934006	0.949832223422996	0.266187149838015	3.56828728960434	0.000359322394345837	0.00362550953674478	No	protein_coding
Lyrm1|MSTRG.20621	105.830498046867	105.004192214173	25.751168544669	41.1637652845654	63.536459808652	1.66322115970716	0.466265654601788	3.56711060163251	0.000360939164469372	0.0036394699083995	Up	protein_coding
Trmu|MSTRG.7968	184.053040081507	201.008025095703	69.7992200026554	85.6878379392994	127.981344581457	1.30971098879082	0.367257875917912	3.56618897693445	0.000362210225223304	0.00364992860265368	Up	protein_coding
Kcng3|ENSMUSG00000045053.1	11.5033150050942	18.0007186652868	0	0	6.51303170430934	6.72689001777171	1.88648132239339	3.56583971329081	0.000362693005624345	0.00365243556438091	Up	protein_coding
Gm12868|MSTRG.15862	28.7582875127355	4.50017966632171	73.8651939833926	84.0076842542151	55.1950187779511	-2.19775330260206	0.616506411585845	-3.56485068330231	0.000364063389067769	0.00366387197934159	Down	processed_transcript
Disp2|ENSMUSG00000040035.7	8.05232050356594	1.5000598887739	41.3374021374949	44.524072654734	21.2754133929404	-3.09856866711982	0.869642305431526	-3.56303809941982	0.000366587450042957	0.0036868965900261	Down	protein_coding
Fbln5|MSTRG.5261	42.5622655188485	30.001197775478	117.913245441379	111.730220058106	67.1823922457624	-1.65232063997527	0.463811387995853	-3.56248398107475	0.000367362330868615	0.00369231076788681	Down	protein_coding
Gm17257|MSTRG.20193	63.2682325280181	94.5037729927558	24.3958438844232	22.6820747486381	60.0402995397164	1.73726489063653	0.48771561198898	3.56204486371001	0.000367977481296281	0.00369611358143736	Up	pseudogene
4930562F07Rik|MSTRG.1051	93.176851541263	91.503653215208	29.8171425254062	29.4026894889753	62.4967460971025	1.64087866296633	0.460967266121288	3.55964248128323	0.000371360010882348	0.00372769029573155	Up	protein_coding
Gm17632|MSTRG.14656	216.262322095771	190.507605874286	73.1875316532697	99.969144262516	149.2695036581	1.23706017356018	0.347619435570362	3.55866228115369	0.000372748453975761	0.00373749413087076	Up	lincRNA
Dlc1|MSTRG.21351	5530.79385444929	4020.16050191406	2473.46750494847	2763.85281196368	3801.32295436563	0.867195766533138	0.2436891238402	3.55861497988644	0.000372815578305194	0.00373749413087076	No	protein_coding
Morc1|MSTRG.8799	20.7059670091696	33.0013175530258	0	1.6801536850843	9.6881010804906	5.10159842811497	1.43412512203001	3.55728963236738	0.000374700954128721	0.00375373934090439	Up	protein_coding
Gsto1|MSTRG.11601	488.890887716504	463.518505631136	249.379737485215	206.658903265369	422.015983264922	1.06164125693303	0.298453760295576	3.55713815058527	0.00037491701149785	0.00375373934090439	Up	protein_coding
3110057O12Rik|MSTRG.13941	300.236521632959	577.523057177952	186.357140783789	197.418057997405	325.563462176168	1.19047843623883	0.334966446043583	3.55402294856701	0.000379386107337361	0.00379604983937748	Up	protein_coding
Tspan6|MSTRG.24212	50.6145860224145	27.0010779979302	131.466492043836	126.011526381323	77.0033056885771	-1.71477236832519	0.482632453466566	-3.55295702974102	0.000380926682917437	0.00380902280183106	Down	protein_coding
Ndufs7|MSTRG.2048	850.094978876462	589.523536288144	382.201554189297	278.905511723994	683.906968328372	1.12290936008695	0.316444144448416	3.54852311154076	0.000387397999466076	0.00387125183973494	Up	protein_coding
Mrps23|MSTRG.3837	279.530554623789	193.507725651833	110.458959810027	99.969144262516	208.921224130984	1.17133430443601	0.330107048866637	3.54834684220641	0.00038765737622773	0.0038713653138443	Up	protein_coding
Ctsl|MSTRG.6016	2053.34172840932	3529.64091828499	5331.1695510766	5687.32022401036	3859.51288792523	-0.981446810775491	0.276703913930537	-3.54692059405372	0.000389762048439803	0.00388492708435305	No	protein_coding
Cxcl9|MSTRG.17251	9.20265200407536	49.5019763295388	155.86233592826	134.412294806744	65.6383036399081	-2.33276170190924	0.657645548598528	-3.5471413238947	0.000389435627050269	0.00388492708435305	Down	protein_coding
Oas3|MSTRG.17607	6.90198900305652	0	37.2714281567577	45.3641494972761	19.3955974060384	-3.47705692039303	0.980264534393497	-3.54705979702135	0.000389556161480085	0.00388492708435305	Down	protein_coding
Map3k15|MSTRG.24385	3306.05273246407	4573.68260087163	1770.05400628093	2248.0456306428	2998.60023589881	0.971540180843751	0.273941134311874	3.5465290135569	0.00039034175769223	0.00388822239682069	No	protein_coding
Stx2|MSTRG.17756	63.2682325280181	39.0015571081215	153.829348937891	137.772602176913	94.5928684329962	-1.50019943418092	0.423080171421367	-3.54589871026311	0.00039127657289253	0.00389504848614764	Down	protein_coding
3110062M04Rik|MSTRG.18361	238.11862060545	768.030663052238	191.778439424772	173.055829563683	431.359132821137	1.45984661242005	0.411743610154548	3.5455234189842	0.000391834167944477	0.00389811314687403	Up	protein_coding
Fkbp14|MSTRG.18544	152.994089567753	156.006228432486	279.196880010621	439.360188649545	260.239090237866	-1.21639591448911	0.343101097832741	-3.54529881184494	0.000392168236687877	0.00389895159647202	Down	protein_coding
Enpp4|MSTRG.9755	343.949118652317	411.016409524049	189.06779010428	183.976828516731	277.096302881756	1.01532789524422	0.286450678050533	3.54451210293558	0.00039334044556838	0.00390811649578411	Up	protein_coding
Serpina1b|MSTRG.5284	0	0	18.9745452434403	23.5221515911802	7.76475281979463	-6.4574655993275	1.82223837324628	-3.54369971247156	0.000394554355762059	0.00391768380349235	Down	protein_coding
Timm22|MSTRG.3565	279.530554623789	337.513474974128	156.539998258382	139.452755861997	244.670615015582	1.05693636333282	0.298305235457238	3.54313715517853	0.000395397004308811	0.00392106216026444	Up	protein_coding
mt-Te|MSTRG.23694	54.0655805239427	133.505330100877	23.0405192241775	26.0423821188067	57.4517837189489	1.9274989331223	0.543995885347039	3.54322336811916	0.000395267757860161	0.00392106216026444	Up	Mt_tRNA
Hes1|MSTRG.8600	16.1046410071319	18.0007186652868	69.1215576725325	72.246608458625	40.1836842174535	-2.05532483490355	0.580132508452935	-3.54285409791045	0.00039582162836252	0.00392278082356227	Down	protein_coding
Gm17432|MSTRG.3223	24.1569615106978	111.004431769269	10.8425972819659	10.0809221105058	31.7016649554661	2.68039859528414	0.756701436461223	3.54221422892923	0.000396783088795092	0.0039298142341387	Up	lincRNA
Tmx4|MSTRG.13092	628.080999278143	891.035573931698	323.922593798731	395.676192837353	537.931886610241	1.07739547973873	0.304176184250714	3.54201129320073	0.000397088473362966	0.00393034494655836	Up	protein_coding
Pdha1|MSTRG.24389	6629.36043743579	7107.28375301075	3610.58489489464	4199.54413586821	5659.24720075838	0.8146500013785	0.230080394896195	3.54071889413283	0.000399038477706429	0.00394714296484135	No	protein_coding
Lrba|MSTRG.14174	399.165030676769	475.518984741327	206.009348357352	228.500901171465	310.687290957946	1.00878384785531	0.285059598421394	3.53885241346639	0.000401870465947636	0.00397263844393708	Up	protein_coding
Oxa1l|MSTRG.6814	744.264480829595	676.52700983703	393.044151471263	372.154041246173	570.123617532997	0.893070477575418	0.252549611546409	3.53621798151651	0.000405899623053346	0.00400772938302383	No	protein_coding
2810474O19Rik|MSTRG.19356	679.845916801067	988.539466702002	434.381553608758	412.477729688196	593.887946958727	0.97652983573467	0.276152651457929	3.53619576194235	0.000405933766068337	0.00400772938302383	No	protein_coding
Mmp12|MSTRG.22197	73.6212160326029	121.504850990686	225.661555930915	242.782207494682	164.912039614378	-1.27264577232722	0.359912034764052	-3.53599115728799	0.000406248291542143	0.00400829935694141	Down	protein_coding
Srgap1|MSTRG.2431	52.9152490234333	75.0029944386951	215.496620979072	129.371833751491	125.791780763677	-1.44097813974999	0.407666569530215	-3.53469783261978	0.000408241709124593	0.00402312454288017	Down	protein_coding
Mrpl4|MSTRG.22293	598.172380264898	745.529764720629	335.442853410819	374.674271773799	548.456923018243	0.919372475772149	0.260100485517091	3.53468189013334	0.000408266338389531	0.00402312454288017	No	protein_coding
Antxr1|MSTRG.18773	146.092100564696	135.005389989651	315.790645837256	292.346741204668	187.571902804129	-1.11227873641326	0.314721412117709	-3.53416924806265	0.000409059050315224	0.00402585291070008	Down	protein_coding
Slc20a2|MSTRG.21220	441.727296195617	357.014253528189	187.712465444034	205.818826422827	283.383517851884	1.02359649821317	0.28962258447176	3.53424267682751	0.00040894541733454	0.00402585291070008	Up	protein_coding
Ndufa12|MSTRG.2281	394.563704674731	273.01089975685	174.8368811717	141.972986389623	320.304024008543	1.07671439151374	0.304675554210985	3.53397040436044	0.000409366914361428	0.00402634415013707	Up	protein_coding
Ube2k|MSTRG.17113	1539.1435476816	2509.60019391874	1057.8308973218	995.491058412449	1550.56760719057	0.978608375778254	0.276950929221637	3.53350818691458	0.0004100833889397	0.00403085114481094	No	protein_coding
Rassf6|MSTRG.17240	63.2682325280181	43.5017367744432	14.2309089325802	11.7610757955901	40.9874731606393	2.03960724213231	0.577465275681463	3.53199980678558	0.000412429656812054	0.00405136218576422	Up	protein_coding
H3f3b|MSTRG.4361	416.42000318441	270.010779979302	724.421030901345	662.820628765757	557.303410746031	-1.01140231627521	0.286415171447544	-3.53124560812743	0.000413607500343727	0.00406037702695927	Down	protein_coding
Tmem140|MSTRG.18360	314.040499639072	727.529046055343	239.892464863495	192.377596942153	463.883071645083	1.26464163476744	0.358183757802911	3.53070625682392	0.000414451739381926	0.00406610760528754	Up	protein_coding
BC004004|MSTRG.9474	907.611553901933	906.036172819437	510.957396912642	488.924722359532	762.960184124841	0.858891461174711	0.243292153247131	3.53028837844297	0.000415106944792481	0.00406997757617201	No	protein_coding
Dtx3|MSTRG.2460	17.2549725076413	12.0004791101912	58.2789603905666	65.5259937182878	41.6094479383027	-2.06543356532456	0.585227384715533	-3.52928386344827	0.000416685917121908	0.0040777745958344	Down	protein_coding
Has2|MSTRG.7553	24.1569615106978	21.0008384428346	60.9896097110581	112.570296900648	51.7611291215546	-1.93443264067899	0.548093787657588	-3.5293825331359	0.000416530572610955	0.0040777745958344	Down	protein_coding
2310016C08Rik|MSTRG.18289	25.3072930112072	28.5011378867041	77.9311679641298	91.5683758370945	92.2723228164603	-1.65850302160505	0.469916078765082	-3.52936002097124	0.000416566010761391	0.0040777745958344	Down	protein_coding
Adamtsl1|MSTRG.15539	29.9086190132449	27.0010779979302	96.2280508774472	94.0886063647209	55.3803831060531	-1.73847803851012	0.492659194837091	-3.52876401522353	0.000417505254523343	0.00408323278061082	Down	protein_coding
Prkaa2|MSTRG.15668	403.766356678807	499.519942961709	228.372205251406	227.660824328923	328.910101270942	0.984429455252844	0.278986535884176	3.5285912710194	0.000417777851082678	0.00408334031155261	No	protein_coding
Mrpl3|MSTRG.23362	380.759726668618	406.516229857728	213.463633988703	173.895906406225	321.299437601122	1.02114963546612	0.289468314675559	3.5276732674892	0.000419229284498549	0.00409496239157562	Up	protein_coding
Dlx3|ENSMUSG00000001510.7	0	0	24.3958438844232	6.72061474033721	14.3365920692388	-6.01874568178844	1.70652721755061	-3.52689697526606	0.000420460334908062	0.0041044186163727	Down	protein_coding
Ormdl3|MSTRG.4026	1459.77067414645	1674.06683587167	939.917651880417	801.433307785212	1311.24305925824	0.846941405570469	0.240392723621407	3.52315741013988	0.000426438009078066	0.00416016930231221	No	protein_coding
Parp8|MSTRG.6407	19.5556355086601	19.5007785540607	77.2535056340069	71.4065316160828	46.7794973488666	-1.92881706869362	0.54751700507672	-3.52284413234498	0.000426942367452871	0.00416248807843339	Down	protein_coding
Plekhg6|MSTRG.19141	69.0198900305652	28.5011378867041	12.1979219422116	6.72061474033721	37.1710349135221	2.3625281286804	0.670952333552182	3.5211564377049	0.000429669050188898	0.00418645705642853	Up	protein_coding
Pxmp4|MSTRG.13313	889.206249893782	1110.04431769269	578.045967594806	473.803339193773	730.894394253049	0.925024577889158	0.26274140618905	3.52066539989352	0.000430465431675475	0.00418898685973971	No	protein_coding
.|MSTRG.24419	307.138510636015	1234.54928846092	256.834023116567	264.624205400777	424.169328752271	1.56185757767637	0.443621195451421	3.52070098022943	0.000430407680021596	0.00418898685973971	Up	newAssembly
Msi2|MSTRG.3849	623.479673276106	775.530962496107	372.036619237454	357.032658080414	512.605714034989	0.938937730917825	0.267000311636769	3.5166166105273	0.000437084617350034	0.00425075002630323	No	protein_coding
Epb4.1l3|MSTRG.10010	56.3662435249616	120.004791101912	264.288308747918	198.258134839948	172.400521730931	-1.40465493152736	0.399580961614089	-3.51531996382739	0.000439224454428085	0.00426890069064009	Down	protein_coding
Pogk|MSTRG.1136	401.465693677788	444.017727077075	233.793503892389	185.656982201815	334.88050794692	1.00890557345685	0.287063606034379	3.51457151742192	0.000440464051929555	0.0042782846213867	Up	protein_coding
Steap1|MSTRG.16644	2.30066300101884	0	22.3628568940546	31.9229200166017	21.3721926538248	-4.40951791435015	1.25505316088846	-3.51341126556634	0.000442392149711251	0.00429434021445455	Down	protein_coding
Gm16898|MSTRG.13587	150.693426566734	219.00874376099	413.374021374949	391.475808624642	270.850034073937	-1.12738107897192	0.321081318624959	-3.51120109945968	0.000446086802373546	0.004327513299098	Down	lincRNA
Cpped1|MSTRG.8343	1079.01094747784	1213.54845001809	648.522849927584	640.978630859661	864.720549390092	0.829624275721829	0.23631419870934	3.51068315087679	0.000446956793251356	0.00433325999121765	No	protein_coding
Lama2|MSTRG.1592	218.56298509679	196.507845429381	416.084670695441	472.123185508689	304.732756125216	-1.09585379966246	0.312200200346818	-3.51009960418056	0.000447938865375275	0.00434008550567515	Down	protein_coding
Gpr124|MSTRG.21288	20.7059670091696	46.501856551991	135.532466024573	98.2889905774316	60.099976435914	-1.82022969955036	0.519082025689205	-3.50663211104946	0.0004538160978794	0.00439430240186076	Down	protein_coding
.|MSTRG.8528	249.621935610544	501.020002850483	159.928309908997	149.533677972503	223.221124082705	1.27436779086862	0.363458582247627	3.50622561445084	0.000454509782819619	0.00439556579927598	Up	newAssembly
Ndufv3|MSTRG.9502	1256.16199855629	1114.54449735901	710.867784298888	562.851484503241	1027.40954796895	0.895995141535381	0.255541824684986	3.5062563345155	0.000454457324599042	0.00439556579927598	No	protein_coding
Gtpbp4|MSTRG.5489	736.212160326029	2166.08647938951	599.731162158738	564.531638188325	920.929293444188	1.31642323332389	0.375938633771326	3.5016971257193	0.000462304834962303	0.00446541842136546	Up	protein_coding
4930455H04Rik|MSTRG.14673	32.2092820142638	30.001197775478	4.0659739807372	2.52023052762645	15.3594018515491	3.2241512413955	0.920733777681939	3.50171930209045	0.000462266359870012	0.00446541842136546	Up	protein_coding
Mapre2|MSTRG.10335	120.784807553489	177.00706687532	306.981035545659	338.550967544487	221.767264336425	-1.12190860148768	0.320595620402132	-3.49945080372727	0.000466217628034535	0.00450042730735377	Down	protein_coding
.|MSTRG.23127	2.30066300101884	1.5000598887739	27.1064932049147	42.0038421271075	13.2973185133872	-4.15563514017978	1.18810760930215	-3.4976925554922	0.000469301794612602	0.00452739908041292	Down	newAssembly
Nisch|MSTRG.6659	1030.69702445644	895.53575359802	1830.36595366187	1618.82807557872	1389.70944363296	-0.839978713962399	0.240260505731388	-3.49611648158893	0.000472082574339989	0.00454860302646475	No	protein_coding
Naga|MSTRG.7892	94.3271830417725	39.0015571081215	175.514543501823	198.258134839948	127.693624838542	-1.47004162036959	0.42046015199237	-3.4962685843206	0.00047181354001269	0.00454860302646475	Down	protein_coding
8430427H17Rik|MSTRG.13289	124.235802055017	70.5028147723734	29.8171425254062	28.5626126464331	57.8554906369141	1.74357155147591	0.499105963167994	3.49338954078783	0.000476930245862778	0.00459247637734245	Up	protein_coding
.|MSTRG.14147	39.1112710173203	75.0029944386951	12.8755842723345	7.56069158287936	31.0523035798776	2.46358076147362	0.705333415733615	3.49278895132348	0.000478004132231748	0.00459997934648912	Up	newAssembly
Echs1|MSTRG.20885	2246.5974204949	1536.06132610448	964.31349576484	1025.73382474397	1681.01048634053	0.927443944030795	0.265663533018544	3.49104724119609	0.000481131172037458	0.00462721901684084	No	protein_coding
Gm13372|MSTRG.11986	51.7649175229239	63.0025153285039	142.309089325802	177.256213776394	96.3411861443505	-1.48087670067603	0.424263865301967	-3.49046153063736	0.000482187027661536	0.00463451805096608	Down	lincRNA
Plp2|MSTRG.23702	101.229172044829	45.0017966632171	197.199738065754	198.258134839948	141.638908687894	-1.42018188109024	0.406980518530184	-3.48955740245073	0.000483821135743007	0.00464736252788467	Down	protein_coding
Vmp1|MSTRG.3800	816.735365361688	583.523296733048	1242.83271344534	1364.28479228845	993.001934846066	-0.894769448682756	0.256425859743099	-3.48938851011042	0.000484126961236212	0.00464744018323249	No	protein_coding
Nynrin|MSTRG.6920	33.3596135147732	30.001197775478	84.7077912653584	119.290911640985	62.1590480129501	-1.68157619465343	0.48225676265452	-3.48688981653138	0.000488672641761504	0.00468819377090063	Down	protein_coding
.|MSTRG.16467	39.1112710173203	87.0034735488863	8.80961029159728	16.801536850843	34.5606847052678	2.30447158099791	0.660953419136469	3.48658697311633	0.000489226277822866	0.00469062221777464	Up	newAssembly
Prrx2|MSTRG.12052	5.7516575025471	4.50017966632171	45.4033761182321	34.4431505442282	20.9423036362609	-2.95034385736374	0.846433101007367	-3.48561965954834	0.000490998569829415	0.00470472478604502	Down	protein_coding
Itga11|MSTRG.22967	60.9675695269993	192.007665763059	378.813242538683	321.749430693644	221.804542340632	-1.48133339491092	0.425067251054	-3.48493889199367	0.000492249445654485	0.00471381693081035	Down	protein_coding
Saal1|MSTRG.20020	34.5099450152826	16.5006587765129	94.8727262172015	83.1676074116729	60.3428989430691	-1.78099222051056	0.511429257027643	-3.48238235501318	0.000496973535370987	0.00475613728608567	Down	protein_coding
Rpn2|MSTRG.13415	904.160559400404	678.027069725804	1410.21530898569	1477.69516603164	995.018392444154	-0.866541061342283	0.248943700701854	-3.48087161434179	0.000499784989393316	0.00478011268348055	No	protein_coding
Hectd1|MSTRG.4841	1638.07205672541	2365.59444459644	957.536872463612	1133.26366058936	1415.90428665142	0.936878008224315	0.269226174075854	3.47989199579217	0.000501615955213102	0.00479468673908225	No	protein_coding
Mrpl27|MSTRG.3895	185.203371582017	432.017247966884	133.499479034205	105.849682160311	218.855229817105	1.3606333708704	0.391437496750879	3.47599139623647	0.000508968614192716	0.00486198965663042	Up	protein_coding
Sh2b2|MSTRG.17864	326.694146144675	247.509881647694	124.012206412485	143.653140074708	220.464552119566	1.10495860880598	0.317931909764486	3.47545677193741	0.000509984178149291	0.00486871133745094	Up	protein_coding
Trim68|MSTRG.20437	57.516575025471	61.50245543973	176.192205831946	136.092448491828	101.517213037186	-1.39472006125044	0.401325492027713	-3.4752840000359	0.000510312776608409	0.00486887049515933	Down	protein_coding
Gm9793|MSTRG.17262	2208.63648097809	4252.66978467401	1530.16154141743	1554.14215870298	2191.21864267363	1.06634756542777	0.306968798296193	3.47379789524684	0.000513147391275827	0.00489292463678948	Up	lincRNA
Vdac3|MSTRG.21218	769.571773840802	706.528207612508	395.077138461632	419.198344428533	645.979571117714	0.858988477624806	0.247307164598538	3.47336673007121	0.000513972543782202	0.00489780063241538	No	protein_coding
Ehbp1|MSTRG.2749	152.994089567753	214.508564094668	75.2205186436383	69.7263779309985	145.481416415048	1.33808782581671	0.385490122892111	3.47113387958636	0.000518265536732074	0.00493569662162962	Up	protein_coding
.|MSTRG.393	592.420722762351	460.518385853588	184.32415379342	276.385281196368	384.491592037933	1.1953262130211	0.344432112262688	3.47042616081469	0.000519633193248517	0.00494508832491549	Up	newAssembly
Cnnm2|MSTRG.11577	449.779616699183	435.017367744432	242.603114183987	178.096290618936	291.176486658898	1.07091556690868	0.308594887262709	3.47029588340849	0.000519885318802378	0.00494508832491549	Up	protein_coding
Fibin|MSTRG.12728	70.1702215310746	69.0027548835995	145.697400976417	205.818826422827	113.645953686133	-1.33453301628665	0.384591191456392	-3.47000411328446	0.000520450394503084	0.0049474483604133	Down	protein_coding
.|MSTRG.12371	36.8106080163015	64.5025752172778	5.42129864098294	14.2813063232166	32.3621023687208	2.37723221921703	0.685220170285093	3.46929690967496	0.000521822422804191	0.00495747181835095	Up	newAssembly
SNORA25|MSTRG.22243	250.772267111054	487.519463851518	154.507011268014	165.495137980804	274.494558953546	1.20269358364698	0.346736532464733	3.4686093648621	0.000523159542660973	0.00496715164318438	Up	snoRNA
C330007P06Rik|MSTRG.23817	825.938017365764	724.528926277795	444.546488560601	400.716653892606	640.478722383506	0.875457368810967	0.252421429250415	3.46823711208159	0.000523884822271684	0.0049710140977743	No	protein_coding
Prdm11|MSTRG.12633	36.8106080163015	66.0026351060517	4.0659739807372	12.6011526381323	26.3921100901036	2.64285140723681	0.762086719831595	3.46791426547995	0.000524514599893327	0.0049739662149058	Up	protein_coding
Il11ra1|MSTRG.15203	19.5556355086601	24.0009582203824	81.997141944867	81.4874537265886	45.2065646626275	-1.9151232384996	0.552336565084776	-3.46731206941851	0.000525691190982617	0.00498209702492269	Down	protein_coding
Cldn15|MSTRG.17871	6.90198900305652	3.0001197775478	36.5937658266348	35.2832273867703	25.0447405578183	-2.81621360383569	0.812669901953998	-3.46538440400505	0.000529474088379699	0.00501490354703806	Down	protein_coding
Atpaf2|MSTRG.3203	683.296911302596	423.01688863424	262.932984087673	278.065434881452	418.833857062115	1.03485404587978	0.29870670322139	3.464448687356	0.000531319492741673	0.00502672440974031	Up	protein_coding
Shmt1|MSTRG.3227	194.406023586092	138.005509767199	65.7332460219181	69.7263779309985	115.441158771775	1.29972969582904	0.375164618261482	3.46442503520721	0.000531366216674452	0.00502672440974031	Up	protein_coding
Gm16755|MSTRG.4493	389.962378672693	247.509881647694	151.118699617399	126.851603223865	287.217120079512	1.19926599304446	0.346231017850715	3.46377398677073	0.000532653842623467	0.00503585331890351	Up	lincRNA
Hebp1|MSTRG.19221	64.4185640285275	42.0016768856693	157.895322918628	136.092448491828	94.9936329248071	-1.45634749727845	0.420518372874643	-3.46321966225382	0.000533752461635296	0.00504318533514851	Down	protein_coding
Serpinf1|MSTRG.3515	2712.48167820121	2113.58438328243	4568.79942968837	3971.04323469675	3450.47936222023	-0.822958466726439	0.23765959794125	-3.46276133535274	0.0005346624166032	0.00504465184801734	No	protein_coding
Pim3|MSTRG.7978	324.393483143657	184.50736631919	113.847271460642	104.169528475227	218.940417163276	1.22673112004714	0.354243401386828	3.46296110314154	0.000534265623232362	0.00504465184801734	Up	protein_coding
Capn3|MSTRG.12860	1082.46194197936	1068.04264080702	613.284408761195	593.934327677301	837.671319522302	0.832932845411283	0.240547576580376	3.46265323996299	0.000534877238033744	0.00504465184801734	No	protein_coding
Echdc3|MSTRG.11742	201.308012589149	165.006587765129	79.2864926243755	76.4469926713357	122.514036793465	1.23583510948777	0.357006043318498	3.46166439649101	0.00053684613467206	0.00506016383822233	Up	protein_coding
Irgq|MSTRG.19596	539.505473738918	1021.54078425503	306.303373215536	381.394886514136	474.658939864155	1.18153336944041	0.341344918340694	3.46140606159876	0.000537361619391659	0.00506185895470375	Up	protein_coding
Pkn1|MSTRG.21724	242.719946607488	214.508564094668	117.235583111256	85.6878379392994	167.639290375497	1.17002822482171	0.338036387390736	3.46124934612224	0.000537674556147019	0.00506185895470375	Up	protein_coding
H2-T22|MSTRG.9726	10.3529835045848	24.0009582203824	67.0885706821639	71.4065316160828	44.3082402237167	-2.04080193731792	0.589662639301277	-3.46096530676621	0.000538242171961426	0.0050641483195575	Down	protein_coding
Sypl|MSTRG.4771	1271.11630806291	1123.54485669165	620.738694392547	725.826391956418	1014.40294026062	0.831494220331593	0.240402274827192	3.45876186458425	0.000542664467419612	0.00510268052527272	No	protein_coding
A430107O13Rik|MSTRG.18256	639.584314283238	597.023835732013	1002.26258625172	1218.11142168612	921.753140218608	-0.84356707246085	0.243915405124654	-3.45844114286156	0.000543310968993177	0.00510568387418091	No	protein_coding
Slc25a16|MSTRG.1840	1137.67785400382	1087.54341936108	591.599214197263	661.980551923215	818.858264739024	0.828460649593494	0.239610296751946	3.45753359026615	0.000545144277442881	0.00511715387338082	No	protein_coding
Gdpd2|MSTRG.24117	3.45099450152826	4.50017966632171	34.5607788362662	42.0038421271075	17.6449127398394	-3.28069740285812	0.948860638090333	-3.45751237975349	0.00054518719273703	0.00511715387338082	Down	protein_coding
Nfil3|MSTRG.5855	209.360333092714	166.506647653903	498.759474970431	347.79181281245	313.209570769247	-1.169669093612	0.338435630303487	-3.45610505774205	0.000548041674155147	0.00513961582432159	Down	protein_coding
.|MSTRG.20558	909.912216902951	1485.05928988616	645.812200607093	569.572099243578	833.903771905264	0.976959626590627	0.282684415113145	3.4560080936885	0.000548238858831152	0.00513961582432159	No	newAssembly
Stard10|MSTRG.20405	8.05232050356594	7.50029944386951	60.9896097110581	33.603073701686	26.6769993632714	-2.60493020012972	0.75381889658218	-3.45564460103149	0.000548978640581691	0.00514346194528188	Down	protein_coding
.|MSTRG.2005	13.803978006113	1.5000598887739	43.3703891278635	56.2851484503241	30.5881076505615	-2.63197282388392	0.761816757977096	-3.45486338587875	0.000550571720887649	0.00515244637554863	Down	newAssembly
Col24a1|MSTRG.14854	1.15033150050942	0	30.494804855529	31.9229200166017	14.1403347671764	-5.58617061318821	1.61690654980179	-3.45485063059024	0.000550597767596587	0.00515244637554863	Down	protein_coding
Lamc2|MSTRG.981	51.7649175229239	21.0008384428346	106.39298582929	107.529835845395	110.868163565707	-1.52943355181408	0.442844745841807	-3.45365631222918	0.000553041695807218	0.00517221559607841	Down	protein_coding
Ckap4|MSTRG.2171	120.784807553489	186.007426207964	383.556878849543	317.549046480933	247.893111772284	-1.19869174015216	0.347258455504114	-3.45187200240242	0.000556711751734248	0.00520342139689813	Down	protein_coding
Tomm40l|MSTRG.1189	234.667626103922	211.50844431712	114.524933790765	78.9672231989622	183.969249609637	1.20262080096182	0.348461708478301	3.45122798775669	0.000558041954810317	0.00521273301773443	Up	protein_coding
Cfl1|MSTRG.11004	1384.99912661334	918.036651929628	2314.21685736959	2035.50618947963	1735.11369732084	-0.916196403873573	0.26562679573293	-3.44918667315005	0.000562277849316364	0.00524685498855111	No	protein_coding
Ppp1r3c|MSTRG.11394	704.002878311765	784.531321828751	1242.83271344534	1397.88786599014	1149.25984754279	-0.827495942922672	0.239924660078906	-3.44898245411924	0.000562703264195949	0.00524685498855111	No	protein_coding
SCARNA23|MSTRG.17264	2734.33797671089	5041.70128616909	1928.62699152968	1930.49658416186	2720.3974851999	1.01029535288173	0.292915725040916	3.44909906335894	0.000562460315238845	0.00524685498855111	Up	snoRNA
Agtrap|MSTRG.16411	78.2225420346406	42.0016768856693	164.671946219857	156.25429271284	111.355270229051	-1.40266430646983	0.407158502280754	-3.44500802172278	0.000571042444676643	0.00532143374266133	Down	protein_coding
Ctdspl|MSTRG.23569	205.909338591186	156.006228432486	411.341034384581	346.951735969908	235.804020983997	-1.06376168659363	0.308872091438302	-3.44402008494874	0.000573133124440997	0.00533772967744602	Down	protein_coding
Snora28|MSTRG.5393	2848.22079526132	4299.171641226	1832.39894065223	2048.10734211776	2789.29979862484	0.880822628682291	0.255800156049895	3.44340145168044	0.000574445907729966	0.00534676575656353	No	snoRNA
D630037F22Rik|MSTRG.1751	278.38022312328	295.511798088459	138.243115345065	134.412294806744	225.892571103731	1.07287602748112	0.311649914699667	3.44256801262097	0.000576218951323262	0.00536007247390036	Up	protein_coding
Amigo1|ENSMUSG00000050947.8	132.288122558583	147.005869099842	46.081038448355	63.8458400332035	100.710508459027	1.348464569354	0.39186523714794	3.44114364205499	0.000579260932734738	0.00538025093646695	Up	protein_coding
Ciapin1|MSTRG.21885	256.523924613601	183.007306430416	108.425972819659	84.8477610967572	188.231697179008	1.18618236582478	0.34470447625981	3.44115741894438	0.000579231438407561	0.00538025093646695	Up	protein_coding
1110032A03Rik|MSTRG.22799	396.86436767575	516.020601738222	200.588049716369	257.063513817898	357.244374388011	0.995942712867846	0.289428347493394	3.44106830410099	0.000579422245127871	0.00538025093646695	No	protein_coding
Tmed3|MSTRG.23224	118.48414455247	94.5037729927558	279.874542340744	222.62036327367	186.739309473065	-1.23527966581366	0.359064376411597	-3.44027351907963	0.000581126575749524	0.00539286844285037	Down	protein_coding
Plbd2|MSTRG.17600	149.543095066225	162.006467987581	340.186489721679	297.387202259921	228.537216464825	-1.03512783694728	0.301275666944154	-3.43581626570312	0.000590771475801334	0.00547911584419669	Down	protein_coding
Gdf10|MSTRG.6638	16.1046410071319	9.00035933264341	77.9311679641298	56.2851484503241	36.4155416365959	-2.40019573864613	0.698618869923361	-3.43562970022472	0.000591178409391201	0.00547963408087129	Down	protein_coding
.|MSTRG.19750	210.510664593224	294.011738199685	98.9387001979387	116.770681113359	159.762710992523	1.22452220519624	0.356450760177236	3.43531938208626	0.000591855848269761	0.00548265752857133	Up	newAssembly
Mapkapk3|MSTRG.23393	21.856298509679	16.5006587765129	73.8651939833926	74.7668389862514	40.6430441685312	-1.94419361798555	0.565976040373578	-3.43511647012878	0.000592299205140443	0.00548351025684293	Down	protein_coding
Prdx4|MSTRG.24367	87.4251940387159	52.5020961070866	212.78597165858	173.895906406225	139.482039402035	-1.45776296401715	0.424449804816452	-3.43447669777476	0.000593699114457764	0.00549321249411454	Down	protein_coding
Igfbp7|MSTRG.17211	1252.71100405476	2055.08204762025	3848.44437276776	2952.87010153566	2168.12904184648	-1.04088161544955	0.303088392786208	-3.43425099813626	0.000594193710578267	0.00549453177038872	Down	protein_coding
Cyth1|MSTRG.4433	149.543095066225	97.5038927703036	52.1799994194608	33.603073701686	84.20743467227	1.52472496555119	0.444081628493965	3.43343400789189	0.000595987264232914	0.00550785388242247	Up	protein_coding
Doc2g|MSTRG.10927	133.438454059093	84.0033537713385	41.3374021374949	30.2427663315174	77.7666572561898	1.60360725000969	0.467179465595343	3.43252939845324	0.000597979048032617	0.00552154193688722	Up	protein_coding
Bcl3|MSTRG.19568	79.37287353515	27.0010779979302	174.159218841577	155.414215870298	98.4938195742342	-1.61215594637652	0.469682172087413	-3.43244015247928	0.000598175886685648	0.00552154193688722	Down	protein_coding
Zfp961|MSTRG.21628	154.144421068262	136.505449878425	54.8906487399523	61.325609505577	95.7755093575355	1.32549666987975	0.38623419930889	3.43184697846937	0.00059948570950322	0.00553036196195967	Up	protein_coding
Ifngr1|MSTRG.1534	1864.68736232577	1548.06180521467	866.052457897025	1038.3349773821	1348.1671623415	0.842464895784161	0.245565663283594	3.43071129945082	0.000602000921182862	0.00555028492542427	No	protein_coding
Plaa|MSTRG.15581	1458.62034264594	1743.06959075527	786.088302942526	967.768522608558	1244.76904839622	0.868296791959385	0.253165201700206	3.42976359360639	0.000604107338907668	0.00556641762279208	No	protein_coding
Irs1|MSTRG.511	787.977077848953	445.517786965849	1267.90621965989	1245.83395749001	808.694961772775	-1.02450858360841	0.298743316515527	-3.42939415535063	0.000604930327207174	0.0055707123760335	Down	protein_coding
Hydin|ENSMUSG00000059854.6	2.30066300101884	0	36.5937658266348	25.2023052762645	12.9670958803729	-4.612351999798	1.34553071718919	-3.4279053914378	0.000608257395329026	0.00559804816255352	Down	protein_coding
9130208D14Rik|MSTRG.20490	0	0	18.9745452434403	15.1213831657587	8.63564343237855	-6.14204607343044	1.79195621653613	-3.42756481255054	0.000609020905764854	0.00560177213793967	Down	pseudogene
B4galt1|MSTRG.15145	1031.84735595695	1129.54509624675	1839.17556395346	1844.80874622256	1544.14076841417	-0.769730076360351	0.224609971225101	-3.42696306919045	0.000610372075640258	0.00561089383313827	No	protein_coding
Raph1|MSTRG.367	271.478234120223	592.523656065691	180.258179812683	189.857366414526	322.934300329756	1.21971813613348	0.35595911228375	3.42656809179024	0.000611260483885472	0.00561575332134687	Up	protein_coding
Gm4070|MSTRG.20491	3.45099450152826	4.50017966632171	33.8831165061434	42.8439189696497	15.9404804310498	-3.28337091017049	0.958277489340249	-3.42632582596823	0.000611805998792927	0.005617458726564	Down	protein_coding
Rhot1|MSTRG.3686	926.016857910083	861.03437615622	469.619994775147	536.809102384434	786.240659219437	0.829252163380114	0.24207887835512	3.4255452975275	0.000613566613232805	0.00563031232566188	No	protein_coding
Taf7|ENSMUSG00000051316.6	90.8761885402442	109.504371880495	34.5607788362662	32.7629968591439	60.9352342215108	1.57024833565971	0.458958699466561	3.42132818810229	0.000623160846597176	0.00571499274649548	Up	protein_coding
Mob4|MSTRG.292	448.629285198674	459.018325964814	244.636101174355	235.221515911802	339.752125325079	0.919066592923256	0.26867785643395	3.42070092832229	0.000624599775898213	0.00572146590492676	No	protein_coding
Mycbp2|MSTRG.7269	1148.0308375084	1480.55911021984	2300.66361076714	2612.63898030609	1653.6567992367	-0.903030847916332	0.263978565874041	-3.4208491319224	0.000624259519298641	0.00572146590492676	No	protein_coding
Slc25a19|MSTRG.4354	856.996967879518	430.51718807811	307.658697875782	289.826510677042	499.344513473568	1.10995425844077	0.324504980741977	3.42045368888597	0.000625167790222037	0.0057233102859682	Up	protein_coding
Sgpp1|MSTRG.5007	207.059670091696	451.518026520945	771.179731679823	684.662626671853	538.48093937033	-1.14972252156525	0.336524527857761	-3.41645980126359	0.000634410294433374	0.00580111908951994	Down	protein_coding
Dclre1b|MSTRG.14527	167.948399074375	130.505210323329	56.245973400198	56.2851484503241	84.9776850709355	1.40985073681481	0.412662924656283	3.41647056853753	0.000634385207225001	0.00580111908951994	Up	protein_coding
Sh3pxd2a|MSTRG.11590	6505.12463538077	5319.21236559226	3225.67269138485	3432.55397862723	4114.04963207543	0.828739203263229	0.242710882855309	3.4145119226371	0.000638963969766622	0.00583250795560655	No	protein_coding
Lcn2|MSTRG.12091	67.8695585300558	54.0021559958605	145.697400976417	177.256213776394	95.0838102827593	-1.39973342362911	0.409929195130616	-3.41457363919423	0.000638819226011852	0.00583250795560655	Down	protein_coding
.|MSTRG.13689	37.9609395168109	84.0033537713385	14.9085712627031	10.0809221105058	34.0103747748155	2.27117180050687	0.665096556685578	3.41480011838425	0.000638288325962023	0.00583250795560655	Up	newAssembly
Ppp1r3d|MSTRG.13695	241.569615106978	258.010300869111	125.36753107273	102.489374790142	161.27424201237	1.13001602514946	0.331070602954127	3.41321764924575	0.000642006464246593	0.00585685499732617	Up	protein_coding
.|MSTRG.3905	19.5556355086601	25.5010181091563	0.677662330122867	5.0404610552529	24.5286227021393	3.04083240461047	0.891436656192019	3.41115926015439	0.000646872961665302	0.00589119548966791	Up	newAssembly
Pyroxd2|MSTRG.11481	94.3271830417725	58.5023356621822	211.430646998335	173.895906406225	122.533544794456	-1.32538299270342	0.388521565009549	-3.41134987621818	0.000646420864851945	0.00589119548966791	Down	protein_coding
AK129341|MSTRG.22211	32.2092820142638	114.004551546817	15.586233592826	10.0809221105058	35.5462607617085	2.49485349954646	0.731382668414822	3.41114659574001	0.000646903009115946	0.00589119548966791	Up	protein_coding
Abhd2|MSTRG.20144	309.439173637034	361.51443319451	664.10908352041	604.015249787807	427.341122805899	-0.920277965711983	0.269939136319371	-3.40920541667282	0.000651524008292142	0.00592981821891082	No	protein_coding
B3galnt1|MSTRG.14087	46.0132600203768	72.0028746611473	170.09324486084	175.57606009131	103.285067145012	-1.55895546424222	0.457355947666993	-3.40862619628009	0.000652908784241177	0.00593895874896301	Down	protein_coding
Wdr73|MSTRG.20206	149.543095066225	222.008863538538	90.1290899063414	65.5259937182878	149.653357949818	1.24740003736246	0.366361644606269	3.40483250833491	0.000662046463702181	0.0060185691624504	Up	protein_coding
Vgll3|MSTRG.8874	165.647736073357	157.50628832126	321.211944478239	341.071198072113	243.402782991678	-1.03414083034155	0.304053510430876	-3.40118036748223	0.000670955418508192	0.00609600880529358	Down	protein_coding
Fer1l6|MSTRG.7583	80.5232050356594	6.00023955509561	4.0659739807372	2.52023052762645	17.4483085263284	3.71378402163499	1.09196980233345	3.400995168272	0.000671410145398102	0.00609659159948748	Up	protein_coding
Scarb1|MSTRG.17737	511.897517726692	348.013894195545	851.821548964444	787.992078304537	702.952536464785	-0.928410335680559	0.273025656891406	-3.40045088161743	0.000672748212723276	0.00610519003046373	No	protein_coding
Ankrd17|MSTRG.17245	2727.43598770784	3589.64331383595	1687.37920200594	1826.32705568664	2306.49840962105	0.845986352560036	0.248967821134261	3.39797468084769	0.000678867026770844	0.00615713853623829	No	protein_coding
Clec4d|MSTRG.19080	3.45099450152826	1.5000598887739	42.6927267977407	27.722535803891	15.1664124327059	-3.78694387066086	1.11498463769362	-3.39640901106429	0.000682762528532072	0.00618887358179856	Down	protein_coding
Sbno1|MSTRG.17718	1464.37200014849	1941.07749607343	894.514275762185	942.566217332293	1229.09292915806	0.889902078642076	0.262077265921632	3.39557143773081	0.000684854993905603	0.00620423772482447	No	protein_coding
Slco5a1|ENSMUSG00000025938.9	10.3529835045848	19.5007785540607	52.1799994194608	67.2061474033721	48.0868749828789	-2.02312608607756	0.595864394848224	-3.39527936820739	0.000685586056436762	0.00620550754055982	Down	protein_coding
4930583H14Rik|MSTRG.13954	4.60132600203768	7.50029944386951	35.916103496512	36.1233042293125	28.8283135548794	-2.60027489072727	0.765896610957017	-3.39507298181947	0.00068610308772771	0.00620550754055982	Down	protein_coding
Cmtm3|MSTRG.21913	47.1635915208862	19.5007785540607	122.656881752239	99.969144262516	73.9380383553833	-1.71861292543636	0.506212989718771	-3.39503916403083	0.000686187841309901	0.00620550754055982	Down	protein_coding
Kcnb1|MSTRG.13559	79.37287353515	81.0032339937907	203.976361366983	165.495137980804	137.152236810097	-1.20569332122128	0.355269999647515	-3.39373806518287	0.00068945603292852	0.00623145293455777	Down	protein_coding
2010002M12Rik|ENSMUSG00000067297.4	0	0	16.9415582530717	21.0019210635538	7.4561005162899	-6.29394493053158	1.85469333146417	-3.39352324384694	0.000689997025811739	0.00623273355086542	Down	protein_coding
Pla2r1|MSTRG.12318	21.856298509679	33.0013175530258	119.946232431748	79.8073000415043	55.0619980223896	-1.87758295957326	0.553316323484297	-3.39332652929865	0.000690492765713414	0.00623360415270138	Down	protein_coding
Arhgap29|MSTRG.14704	1517.28724917193	1435.55731355662	2254.58257231878	2899.10518361296	2050.8985448414	-0.803112354152664	0.23671085230794	-3.39279904711713	0.00069182370684874	0.00624200938739999	No	protein_coding
Dctn3|MSTRG.15205	587.819396760314	837.033417935837	378.13558020856	357.872734922956	538.805031115926	0.951140882011745	0.280390006697838	3.39220678088125	0.000693320952289041	0.00625190453164624	No	protein_coding
Trp53inp1|MSTRG.14995	567.113429751144	574.522937400405	277.841555350376	336.03073701686	436.4267412217	0.89608375117575	0.264303533070495	3.39035858040062	0.000698012576158715	0.00629057638640958	No	protein_coding
Acbd5|MSTRG.11845	1528.79056417702	2035.58126906619	873.506743528376	948.446755230088	1291.22200842617	0.967782546778586	0.285773632137949	3.38653548803067	0.000707811212957503	0.00637152550349115	No	protein_coding
Rgs12|MSTRG.16939	16.1046410071319	6.00023955509561	65.7332460219181	57.1252252928663	30.8577383310328	-2.44192645617742	0.721036402824308	-3.38668955771493	0.000707413871207401	0.00637152550349115	Down	protein_coding
Sardh|MSTRG.11971	49.4642545219051	51.0020362183127	172.803894181331	112.570296900648	84.2329741915906	-1.50890508964795	0.445633242073241	-3.38597965140122	0.000709246425622761	0.00638076510521365	Down	protein_coding
Traf4|MSTRG.3609	324.393483143657	297.011857977233	158.572985248751	151.213831657587	222.794243881565	1.00468848964405	0.296824941846903	3.38478459186307	0.000712341322235462	0.00640122953297255	Up	protein_coding
Atp8b2|MSTRG.14289	79.37287353515	82.5032938825646	169.415582530717	214.219594848248	123.845796742994	-1.24447647245055	0.367665647016178	-3.38480486972391	0.000712288703305839	0.00640122953297255	Down	protein_coding
.|MSTRG.11589	5500.88523543605	4737.18912874798	2550.72101058247	3046.95870790038	3480.80196187259	0.871275168373769	0.257624279674384	3.38196061906505	0.000719704613321539	0.00646367624242572	No	newAssembly
RP23-324B17.1|MSTRG.602	152.994089567753	135.005389989651	333.409866420451	276.385281196368	185.949594940026	-1.08096237501224	0.319763341505124	-3.38050750259286	0.000723520997782898	0.00649421463737393	Down	processed_transcript
Prss57|MSTRG.2015	60.9675695269993	75.0029944386951	165.34960854998	159.614600083009	117.655080185279	-1.26236860594809	0.373465128120142	-3.38015121332022	0.000724459601779921	0.00649890225527746	Down	protein_coding
Cdkn2b|MSTRG.15567	83.9741995371877	127.505090545782	252.090386805707	246.982591707392	164.640671309428	-1.24586650248487	0.368784433967781	-3.37830555666488	0.000729339909577461	0.00653892397966375	Down	protein_coding
Herc6|MSTRG.18569	13.803978006113	70.5028147723734	138.243115345065	174.735983248767	78.4204077440432	-1.91626855127463	0.567285145587995	-3.37796356237815	0.000730247561951608	0.00653954916494702	Down	protein_coding
Gm15756|MSTRG.18822	63.2682325280181	73.5029345499212	160.60597223912	174.735983248767	105.905314591777	-1.29694227013786	0.383928657808453	-3.37808143195428	0.00072993461782579	0.00653954916494702	Down	processed_transcript
Flot1|MSTRG.9663	193.255692085583	132.005270212103	370.003632247086	323.429584378728	235.464095373324	-1.08714106889247	0.32198524638499	-3.37636920044654	0.000734492860971895	0.00657379533653114	Down	protein_coding
Thoc7|MSTRG.6445	334.746466648241	583.523296733048	214.818958648949	221.780286431128	347.104873793464	1.06966996567857	0.316854168444672	3.37590624396457	0.000735729860656952	0.00658109306303402	Up	protein_coding
Papola|MSTRG.5324	3203.67322891874	3928.65684869885	1898.80984900427	2169.07840744383	2717.88253628526	0.809971733925438	0.239941305893344	3.37570778365888	0.000736260730330346	0.00658206972492919	No	protein_coding
Gatad1|MSTRG.16624	1156.08315801197	1081.54317980598	668.85271983127	625.01717085136	937.064553454786	0.790328639833608	0.234200911571022	3.37457542129993	0.00073929654586022	0.00660542632188448	No	protein_coding
.|MSTRG.9215	626.930667777634	660.026351060517	277.163893020253	397.356346522437	485.397264064222	0.933436868996044	0.276651330711983	3.37405522899085	0.000740695053051876	0.00661413563105648	No	newAssembly
Casp4|MSTRG.22191	25.3072930112072	94.5037729927558	186.357140783789	180.616521146562	116.193237314474	-1.63535446292044	0.484808811148954	-3.3731945981856	0.000743014206100544	0.00663105131104825	Down	protein_coding
Exoc6|MSTRG.11421	162.196741571828	229.509162982407	75.8981809737612	94.0886063647209	147.435790610376	1.20302593516022	0.356772182046054	3.37197235575091	0.000746319390118233	0.00665674249163172	Up	protein_coding
Emx2|MSTRG.11655	20.7059670091696	27.0010779979302	90.1290899063414	68.8863010884564	53.1983437902519	-1.74797174955324	0.518698841448723	-3.3699164329559	0.000751909827302569	0.00670277583915808	Down	protein_coding
Tfb2m|MSTRG.1267	529.152490234333	316.512636531293	189.745452434403	217.579902218417	346.592060969642	1.05790579084061	0.314027861282208	3.36882780566373	0.000754885730938227	0.00672546311313629	Up	protein_coding
Wipi2|MSTRG.18010	610.826026770502	486.019403962744	302.237399234799	273.865050668741	421.487125071498	0.929849401698582	0.276055959483782	3.36833663521475	0.00075623198622643	0.00673361384655353	No	protein_coding
1110003O08Rik|MSTRG.22465	83.9741995371877	109.504371880495	30.494804855529	31.9229200166017	56.8453057148133	1.62965672753184	0.483963698366969	3.36731191415961	0.000759047837551688	0.0067548333502533	Up	protein_coding
ORF63|MSTRG.8934	8.05232050356594	0	40.659739807372	47.8843800249026	19.0922599588494	-3.36750952314526	1.00042398525321	-3.36608235386611	0.000762439419289062	0.00678114922830939	Down	protein_coding
Cul2|MSTRG.10211	473.936578209881	351.014013973093	180.935842142806	233.541362226718	343.199426195132	0.996878898097309	0.296213963119799	3.36540144022224	0.00076432367911482	0.00679403662147109	No	protein_coding
Gm16263|MSTRG.6411	11.5033150050942	24.0009582203824	65.0555836917953	73.0866853011671	44.0573802045885	-1.98505602428298	0.589872761072988	-3.365227478333	0.000764805768470601	0.00679445261244031	Down	processed_transcript
Abra|ENSMUSG00000042895.5	9.20265200407536	22.5008983316085	0	0	5.50903369736121	6.82906366137818	2.02998975453495	3.3640877477939	0.000767971220680229	0.00681869327849698	Up	protein_coding
Zbtb5|MSTRG.15258	312.890168138562	208.508324539572	108.425972819659	126.011526381323	179.948748179071	1.15791476942272	0.344349921117638	3.36261081653379	0.000772091298819144	0.00685137753454692	Up	protein_coding
Blcap|MSTRG.13417	664.891607294445	468.018685297457	290.71713962271	289.826510677042	403.948470872044	0.966492790917545	0.287530672001059	3.36135544841625	0.000775609423764368	0.00687868607701024	No	protein_coding
Mrps14|MSTRG.1052	668.342601795973	505.520182516805	340.186489721679	275.545204353826	509.778483326008	0.931428730623642	0.277200311229922	3.36012873322886	0.000779061620933606	0.00690146018226598	No	protein_coding
Uqcrq|MSTRG.3056	2674.5207386844	1113.04443747024	941.950638870786	646.859168757456	1832.72782368482	1.25373758608065	0.37310641731305	3.36026808412871	0.000778668745549338	0.00690146018226598	Up	protein_coding
Mtmr1|MSTRG.23950	389.962378672693	381.015211748571	198.555062726	203.298595895201	305.450018344906	0.94040332411579	0.279902488125135	3.35975335701684	0.000780120843858468	0.0069069235687957	No	protein_coding
Rapgef1|MSTRG.12009	917.964537406517	820.532759159325	506.891422931905	454.481571815304	652.504568998177	0.854769010703295	0.2545407955235	3.35808257747186	0.000784851625675587	0.00694486906188789	No	protein_coding
Col27a1|MSTRG.15463	182.902708580998	181.507246541642	84.7077912653584	72.246608458625	127.461704046492	1.2134539265082	0.361457113927043	3.35711728930897	0.000787596944075803	0.00696521286123468	Up	protein_coding
Katnal2|MSTRG.10816	109.281492548395	120.004791101912	42.6927267977407	43.6839958121918	77.1319183498356	1.40752918601866	0.419788832677352	3.35294575856544	0.000799563744122519	0.0070670387780342	Up	protein_coding
Tspan18|MSTRG.12644	651.087629288332	936.037370594915	470.29765710527	299.067355945006	580.248878790089	1.04198711202876	0.310826651589598	3.35230941973583	0.000801403962258546	0.0070752909767498	Up	protein_coding
Cic|MSTRG.19620	431.374312691033	313.512516753746	726.454017891714	673.741627718805	507.248399693244	-0.907790465464902	0.270791092744441	-3.35236457102239	0.000801244315704241	0.0070752909767498	No	protein_coding
Dbnl|MSTRG.2642	154.144421068262	178.507126764094	350.351424673523	315.868892795849	233.835798273002	-1.00485722407756	0.299788376650777	-3.3518885398553	0.000802623256756752	0.0070788870465959	Down	protein_coding
Cd63-ps|MSTRG.10592	113.882818550433	79.5031741050168	204.654023697106	225.980670643839	170.201838232796	-1.14695185429519	0.342184132687406	-3.35185575464119	0.000802718308185966	0.0070788870465959	Down	processed_transcript
Apbb1ip|MSTRG.11831	67.8695585300558	79.5031741050168	176.192205831946	160.454676925551	142.651058920007	-1.19635191887816	0.356981377879226	-3.35130063642398	0.000804329302658988	0.00708908869859071	Down	protein_coding
Ddr1|MSTRG.9659	58.6669065259804	33.0013175530258	132.144154373959	131.892064279118	78.8826041824584	-1.51239866975169	0.451958381152857	-3.34632287577865	0.000818909795133298	0.00721352313331583	Down	protein_coding
Swap70|MSTRG.20521	58.6669065259804	61.50245543973	143.664413986048	150.373754815045	100.332914529855	-1.29188388186383	0.386244169395322	-3.34473367943991	0.000823616150080634	0.00725088803531225	Down	protein_coding
Slc9a2|MSTRG.209	39.1112710173203	39.0015571081215	11.5202596120887	8.40076842542151	44.2473842951055	1.96155286528699	0.586666319799427	3.34355799725748	0.000827114031157902	0.00727757774089272	Up	protein_coding
Actr3|MSTRG.784	1984.32183837875	2965.618400106	1342.4490759734	1369.32525334371	1818.01368259534	0.867575612475546	0.259587280908316	3.34213451999586	0.000831367593733992	0.00730472517842374	No	protein_coding
Unc45b|MSTRG.3727	1.15033150050942	0	33.8831165061434	22.6820747486381	13.5058975046304	-5.447222686093	1.62990176607245	-3.34205582169476	0.00083160334691902	0.00730472517842374	Down	protein_coding
AW209491|MSTRG.5532	106.980829547376	229.509162982407	66.410908352041	52.9248410801555	123.305149321033	1.48734574520628	0.445005987312938	3.34230501973078	0.000830857047507144	0.00730472517842374	Up	protein_coding
2310044G17Rik|MSTRG.5180	445.178290697146	420.016768856693	239.892464863495	223.460440116212	360.184280323354	0.900889158955187	0.269666495586288	3.34075301789547	0.000835515123375693	0.00733495813316715	No	protein_coding
Tusc2|MSTRG.23405	202.458344089658	156.006228432486	92.8397392268328	52.9248410801555	144.4560524379	1.29482700474937	0.387629374893905	3.34037379159865	0.000836656984953773	0.00734085378198058	Up	protein_coding
Il7|ENSMUSG00000040329.8	1.15033150050942	1.5000598887739	27.7841555350376	31.0828431740596	11.623482467562	-4.49130354211109	1.34470937145163	-3.33998084453198	0.000837841687073264	0.00734711847950932	Down	protein_coding
Serpinb9e|ENSMUSG00000062342.2	12.6536465056036	46.501856551991	5.42129864098294	0.840076842542151	20.9604073774038	3.1763410410901	0.951363498738087	3.33872494089092	0.00084163857235779	0.00737626977873821	Up	protein_coding
Slc30a7|MSTRG.14644	217.41265359628	207.008264650799	354.41739865426	533.448795014266	310.838921337077	-1.06312858753471	0.318442786199385	-3.33852306790538	0.000842250367528044	0.00737748933038454	Down	protein_coding
Gm13341|MSTRG.11836	88.5755255392254	133.505330100877	44.0480514579864	22.6820747486381	81.750226610606	1.72255288935641	0.516079060974239	3.33776938383166	0.000844538124969667	0.00739337946867725	Up	pseudogene
Mir546|MSTRG.2449	684.447242803105	549.021919291248	1164.90154548121	1035.81474685447	799.953500541517	-0.834006739201968	0.250001283480574	-3.33600982999262	0.000849901585487462	0.00743250361872014	No	miRNA
Kcmf1|MSTRG.18664	1436.76404413627	1576.56294310137	825.392718089653	912.323451000776	1321.73564861881	0.794127232694021	0.238048383609657	3.33599086308521	0.000849959572004321	0.00743250361872014	No	protein_coding
Adam9|MSTRG.21246	553.309451745031	421.516828745467	848.43323731383	1013.13267210583	654.355545150581	-0.931175234235173	0.279159726145074	-3.33563600700503	0.000851045131331549	0.0074378294820572	No	protein_coding
Tmx2|MSTRG.12546	442.877627696127	478.519104518875	251.412724475584	240.261976967055	357.484321167578	0.905214270361119	0.271543438701367	3.33358918444219	0.000857331815248093	0.00748857991281896	No	protein_coding
.|MSTRG.18529	0	0	21.6851945639318	6.72061474033721	10.7627994011168	-5.88546049266016	1.76616978911005	-3.33232995431643	0.000861220828145574	0.0075183422295997	Down	newAssembly
Hspa12b|MSTRG.13029	97.7781775433007	85.5034136601124	18.9745452434403	44.524072654734	93.4867754370622	1.54505171738337	0.46374189595861	3.33170612974177	0.000863153504768632	0.00753100226715124	Up	protein_coding
Antxr2|MSTRG.17298	124.235802055017	106.504252102947	244.636101174355	247.822668549935	164.501061360147	-1.09066355551538	0.327452454053008	-3.33075395226332	0.000866111209917513	0.00755258652268294	Down	protein_coding
Lpar2|ENSMUSG00000031861.8	9.20265200407536	9.00035933264341	0	0	8.72134806617954	6.03563901663574	1.81293803906296	3.32920314240598	0.000870948543506502	0.00759052809357509	Up	protein_coding
Smtn|MSTRG.2581	43.712597019358	39.0015571081215	135.532466024573	105.849682160311	75.3365112442922	-1.54345009247544	0.463816587679924	-3.32771645834401	0.000875609360304525	0.00762688979073289	Down	protein_coding
Smcr7|MSTRG.3213	104.680166546357	126.005030657008	35.916103496512	47.8843800249026	76.6773683369307	1.46279961580917	0.439717214504777	3.3266826213675	0.000878864102554044	0.00765097031609931	Up	protein_coding
Spnb5|MSTRG.12843	34.5099450152826	18.0007186652868	2.0329869903686	4.20038421271075	16.8886339805304	3.10966462470121	0.934882458922136	3.32626267080299	0.000880189398234403	0.00765823652008963	Up	protein_coding
9430091E24Rik|MSTRG.22062	92.0265200407536	117.004671324364	27.7841555350376	39.4836115994811	66.4698527098487	1.63814881104094	0.492625561932046	3.32534268951904	0.000883099187306623	0.00767927310009419	Up	lincRNA
.|MSTRG.9530	211.660996093733	706.528207612508	180.935842142806	166.335214823346	344.081811516512	1.39888250451022	0.421219601761314	3.32102898027739	0.000896862242107482	0.00779461176896196	Up	newAssembly
.|MSTRG.10136	4.60132600203768	0	33.2054541760205	31.9229200166017	14.6011817557535	-3.70973033289774	1.11734772442823	-3.32012161638947	0.000899782413774063	0.00781232861021763	Down	newAssembly
Atp5l|MSTRG.22742	2025.73377239709	1062.04240125192	753.560511096629	671.221397191179	1557.8554542281	1.1165918066365	0.336314264854516	3.32008458552751	0.000899901777254872	0.00781232861021763	Up	protein_coding
Acot11|ENSMUSG00000034853.9	27.6079560122261	16.5006587765129	3.38831165061434	0.840076842542151	17.3491355701578	3.34096584462109	1.00650670885162	3.31936768551994	0.000902215492181044	0.00782806093243686	Up	protein_coding
BC023105|MSTRG.10657	10.3529835045848	39.0015571081215	95.5503885473243	104.169528475227	45.405697407741	-2.04606786193455	0.616446332257414	-3.319133807548	0.000902971499216186	0.00783026785070303	Down	protein_coding
Fastkd1|MSTRG.12373	400.315362177278	148.505928988616	105.037661169044	110.050066373022	215.082061954385	1.3570183761801	0.408905108823154	3.31866329595552	0.00090449419992244	0.00783911713858377	Up	protein_coding
Gm684|MSTRG.22809	37.9609395168109	49.5019763295388	10.164934951843	7.56069158287936	26.7513070990757	2.29155647050085	0.690979508489122	3.31638846354721	0.000911889787029306	0.00789882779452854	Up	protein_coding
Kctd11|MSTRG.3399	75.9218790336217	64.5025752172778	209.397660007966	141.132909547081	107.770991443548	-1.31813860422961	0.39756373814436	-3.31554032161499	0.000914661448682675	0.00791844179283853	Down	protein_coding
Ift27|MSTRG.7773	1.15033150050942	1.5000598887739	33.8831165061434	18.4816905359273	14.4264275684729	-4.32769691290181	1.30546207820064	-3.31506903583658	0.000916204946022762	0.0079274074293067	Down	protein_coding
Tomm20|MSTRG.22167	381.910058169128	324.012935975163	175.514543501823	178.936367461478	294.988848381724	0.99543061356095	0.300292851290562	3.31486616908431	0.000916870093117697	0.00792876747006877	No	protein_coding
Atp6v1d|MSTRG.5035	768.421442340293	672.026830170708	435.736878269004	372.154041246173	654.50388556097	0.834306512673389	0.251706618967161	3.31459902046612	0.000917746686286011	0.00793195350290053	No	protein_coding
Eif3j|MSTRG.12907	238.11862060545	540.021559958605	168.060257870471	164.655061138262	267.705327159495	1.22173442441287	0.368859313286467	3.31219622334446	0.000925665947753666	0.00799597110043551	Up	protein_coding
Ssh2|MSTRG.3576	1723.19658776311	1720.56869242367	1059.18622198204	927.444834166535	1357.86748301443	0.793383296111955	0.239571870719163	3.31167133157296	0.000927404318254153	0.00800360447203524	No	protein_coding
Fgfr1|MSTRG.21255	308.288842136525	304.512157421102	580.078954585175	547.730101337482	387.588821453093	-0.880072655623598	0.265752927236329	-3.31161979954775	0.000927575148306217	0.00800360447203524	No	protein_coding
Grem1|ENSMUSG00000074934.3	0	0	19.6522075735632	10.920998953048	8.30685220894213	-5.98700427479624	1.80798650337231	-3.31142088927605	0.00092823481472032	0.00800487139390579	Down	protein_coding
Ndufa2|MSTRG.10470	583.218070758276	624.024913729943	307.658697875782	172.215752721141	541.064669169569	1.3290381232324	0.401477877905027	3.31036452162078	0.000931745444406418	0.00803070935490877	Up	protein_coding
Has2as|MSTRG.7554	1.15033150050942	0	23.0405192241775	31.9229200166017	13.9408411190032	-5.40157359017083	1.63226041418993	-3.30925968871919	0.000935430296731133	0.00805801959253656	Down	processed_transcript
St5|MSTRG.20510	96.6278460427913	73.5029345499212	205.331686027229	189.017289571984	121.819338549406	-1.20752132681977	0.365183285784115	-3.3066171805399	0.000944298453853536	0.00812992529851067	Down	protein_coding
Pde4d|MSTRG.6354	113.882818550433	70.5028147723734	34.5607788362662	31.9229200166017	81.1510688748979	1.47722874921697	0.446816750726554	3.30611765743987	0.000945983562161171	0.00813994345191495	Up	protein_coding
Dkc1|MSTRG.24022	328.994809145694	1032.04120347644	285.97350331185	246.982591707392	422.043892943523	1.34980822884247	0.408363959679037	3.30540488906853	0.000948392862916536	0.00815617862108221	Up	protein_coding
Mylpf|MSTRG.20755	58.6669065259804	91.503653215208	13.5532466024574	20.1618442210116	33.7563380292505	2.1575469952509	0.652937512780954	3.30436979499248	0.000951901811749556	0.00818184767599054	Up	protein_coding
Atp2b4|MSTRG.870	92.0265200407536	69.0027548835995	183.646491463297	204.978749580285	120.116808359943	-1.26473419310332	0.382827280919207	-3.30366788403001	0.000954288114416663	0.00819333508136946	Down	protein_coding
R74862|MSTRG.21006	281.831217624808	96.0038328815297	403.209086423106	599.814865575096	325.469316627334	-1.40066421094141	0.423963337351593	-3.30373899708181	0.00095404609774708	0.00819333508136946	Down	lincRNA
Nfic|MSTRG.2118	473.936578209881	330.013175530258	880.283366829605	667.86108982101	542.296516961565	-0.943131943109679	0.285604510607258	-3.30223056038006	0.00095919191633014	0.00823091073226891	No	protein_coding
Itga7|MSTRG.2554	118.48414455247	112.504491658043	226.339218261038	271.344820141115	158.934654681982	-1.10557827867338	0.33485628391349	-3.30165008627703	0.000961178962155007	0.00824342990125138	Down	protein_coding
Mrc1|MSTRG.11793	166.798067573866	249.009941536468	412.018696714703	442.720496019713	245.598828996227	-1.04413374692545	0.316401103178648	-3.30003194184791	0.000966738246497003	0.00828655534847431	Down	protein_coding
Me1|MSTRG.23203	5160.38711128526	4404.17583344018	7631.15549951361	8137.82437370582	7172.10368861785	-0.721116595266364	0.218613292798555	-3.29859445432191	0.00097170182922423	0.00832453010557684	No	protein_coding
Pwwp2b|MSTRG.20856	37.9609395168109	18.0007186652868	86.740778255727	89.8882221520101	65.3789457419885	-1.63510054587196	0.495877350115275	-3.29738905294194	0.000975882209960689	0.00835575722176434	Down	protein_coding
.|MSTRG.1395	40.2616025178297	84.0033537713385	13.5532466024574	17.6416136933852	38.6887996843676	1.99035297835475	0.604024983091978	3.29515009158432	0.000983691245916961	0.00841800255346373	Up	newAssembly
.|MSTRG.10369	303.687516134487	222.008863538538	103.004674178676	137.772602176913	177.371543029512	1.13163853962983	0.343562571589779	3.29383533949395	0.000988303753406368	0.00845284015721644	Up	newAssembly
Serpinb10-ps|MSTRG.733	1.15033150050942	0	16.9415582530717	42.0038421271075	12.184385810903	-5.50185819726052	1.6708533439838	-3.29284327500731	0.000991797432165115	0.00847807564001385	Down	polymorphic_pseudogene
Dnajb11|MSTRG.8555	877.702934888688	1657.56617709516	702.058174007291	541.009486597145	828.636092529947	1.02639694737418	0.311744136960771	3.29243384456444	0.000993242623036219	0.00848578221290221	Up	protein_coding
Slc25a34|MSTRG.16298	257.67425611411	168.006707542677	100.294024858184	103.329451632685	247.375386144696	1.06916377883165	0.324791301073836	3.29184856643866	0.000995311899666496	0.00849880932269931	Up	protein_coding
H2-T10|MSTRG.9734	62.1179010275087	69.0027548835995	173.481556511454	142.813063232166	117.401232108214	-1.27402636894745	0.387252112827691	-3.28991457178784	0.00100217804140599	0.00855275945779444	Down	polymorphic_pseudogene
Nkain1|MSTRG.16064	32.2092820142638	31.5012576642519	96.2280508774472	87.3679916243837	69.476727900756	-1.5269072416049	0.464256027945197	-3.28893358340012	0.00100567752104301	0.00857752694007438	Down	protein_coding
Gm15655|MSTRG.22106	11.5033150050942	22.5008983316085	78.6088302942526	51.2446873950712	43.1706053338797	-1.95990190777407	0.595933459534821	-3.28879319732096	0.00100617924449204	0.00857752694007438	Down	processed_transcript
Gm11131|MSTRG.9647	1.15033150050942	1.5000598887739	24.3958438844232	28.5626126464331	12.813800025093	-4.33877072679501	1.31964695242803	-3.28782688340397	0.00100963902903264	0.00860232292804067	Down	lincRNA
Malt1|MSTRG.10722	60.9675695269993	85.5034136601124	168.060257870471	181.456597989105	107.669494879319	-1.26182544674762	0.383814988706548	-3.28758772813943	0.0010104969974326	0.0086049359699539	Down	protein_coding
Hipk2|MSTRG.18406	3935.28406324273	5080.70284327721	2528.35815368842	2618.51951820388	3019.35149292285	0.808570880627234	0.246074190953841	3.28588251166457	0.00101663404213338	0.00865247587985817	No	protein_coding
Lass6|MSTRG.12363	200.157681088639	229.509162982407	376.780255548314	462.042263398183	273.226987773642	-0.966262738137382	0.294100695029178	-3.28548267470608	0.00101807803271968	0.00866004360366289	No	protein_coding
Cc2d2a|MSTRG.17011	90.8761885402442	84.0033537713385	191.778439424772	218.419979060959	126.259112652486	-1.22780228253167	0.373752092606977	-3.28507132620332	0.00101956557759359	0.00866797336637167	Down	protein_coding
Prtn3|MSTRG.2029	2.30066300101884	0	27.7841555350376	35.2832273867703	11.0105506860695	-4.64652766653283	1.41468094458381	-3.28450572853358	0.00102161421304423	0.00867727413595067	Down	protein_coding
Rpsa-ps10|MSTRG.14875	398.014699176259	238.50952231505	618.705707402178	652.739706655251	554.607684909335	-0.993716542053453	0.302550746222792	-3.28446237353419	0.00102177140507895	0.00867727413595067	No	protein_coding
Npdc1|MSTRG.11897	196.706686587111	181.507246541642	357.805710304874	375.514348616341	257.257444950717	-0.953792489215012	0.290414575845417	-3.28424455431844	0.0010225614900839	0.00867926171762894	No	protein_coding
Masp1|MSTRG.8565	2.30066300101884	1.5000598887739	16.2638959229488	37.8034579143968	16.1433268571048	-3.7971061814642	1.15673504835292	-3.28260666681702	0.00102852065557014	0.00872509723521428	Down	protein_coding
Hdhd2|MSTRG.10814	694.80022630769	684.027309280899	397.110125452	378.87465598651	577.42131461091	0.829203777901476	0.252626221383133	3.28233456274479	0.00102951376603322	0.0087287780412887	No	protein_coding
Rmi1|MSTRG.5944	866.199619883593	1531.56114643815	585.500253226157	567.051868715952	835.212082526874	1.05561238639553	0.321737597585392	3.28097304858928	0.00103449628839346	0.00875930695642014	Up	protein_coding
Cgrrf1|MSTRG.6718	265.726576617676	232.509282759955	133.499479034205	111.730220058106	216.199850518298	1.02235571531753	0.311609187371428	3.28089079767381	0.00103479800292387	0.00875930695642014	Up	protein_coding
Klf10|MSTRG.7496	115.033150050942	151.506048766164	260.222334767181	299.907432787548	199.8818045386	-1.07550476190062	0.32780207022193	-3.28095780838869	0.00103455218667102	0.00875930695642014	Down	protein_coding
Hoxa3|MSTRG.18518	88.5755255392254	84.0033537713385	25.0735062145461	29.4026894889753	48.0292713347288	1.66684409639249	0.50808954337644	3.28061090436088	0.00103582532358316	0.00876325066439544	Up	protein_coding
Thumpd3|MSTRG.18929	319.792157141619	672.026830170708	236.504153212881	216.739825375875	374.283495740694	1.12617556742061	0.343415619832756	3.2793370551085	0.00104051279435607	0.00879476080845975	Up	protein_coding
Gpr97|ENSMUSG00000060470.6	0	0	20.329869903686	6.72061474033721	9.990750578665	-5.81475183107606	1.77317261469241	-3.27929259841673	0.00104067673862676	0.00879476080845975	Down	protein_coding
Atp2a2|MSTRG.17652	3444.0925125252	3808.65205759694	2100.07556105077	2165.71810007367	2629.12358287006	0.765611744058402	0.233633914026302	3.27697178403737	0.00104926854439762	0.00886257181250131	No	protein_coding
[truncated: 35,202 more rows]
